# Supplementary material for: Visual analysis of multi-omics data
Source: Front Bioinform. 2024 Sep 10;4:1395981. doi: 10.3389/fbinf.2024.1395981 (PMC11420163; doi:10.3389/fbinf.2024.1395981)
Supplement: Supplementary file 1 [file DataSheet1.csv]

# This A. baylyi multi-omics dataset was derived from supplemental files from PMID 25374488 --
# see Methods.
# This file is a single time-point multi-omics dataset containing
# metabolomics, transcriptomics, and gene essentiality data.
$Table=Table1
$Column=13
$Type=Compound
$Target=Node-Color
$Counts=Relative
$DataValueUse=0
$DatasetLabel=Metabolite Fold Changes, quinate vs succinate
$Table=Table2
$Column=10
$Type=Gene
$Target=Edge-Color
$Counts=Relative
$DataValueUse=0
$DatasetLabel= Expression Fold Changes, quinate vs succinate
$Table=Table3
$Column=4
$Type=Gene
$Target=Edge-Thickness
$Counts=Absolute
$DatasetLabel= Essentiality for growth on quinate
$Table=Table1
$identification	id	detected mass	MzCORR	RT (min)	ppm deviation	identification	ESI mode	status of putatively annotated ions	Chebi	Predicted by the model	Fold	pvalue	Log2Fold
propionic acid$Chebi:30768	M73T260	73.03002	74.03730	4.3	7.0	propionic acid	-	a,b	30768	yes	1.55	9.80E-04	0.627932375
pyruvic acid$Chebi:32816	M87T247	87.00930	88.01658	4.1	6.1	pyruvic acid	-	a,b	32816	yes	0.45	9.61E-07	-1.138091265
lactic acid$Chebi:24996	M89T299	89.02493	90.03221	5.0	5.7	lactic acid	-	a,b,c,d	24996	yes	1.45	2.07E-01	0.537573723
alanine$Chebi:16449	M90T682	90.05488	89.04760	11.4	0.6	alanine	+	a,b	16449	yes	1.18	4.78E-02	0.234465977
malonic acid$Chebi:30794	M103T756	103.00414	104.01142	12.6	4.4	malonic acid	-	a,b,c,d	30794	yes	17.46	1.99E-06	4.12593876
GABA$Chebi:16865	M104T733	104.07047	103.0631941	12.2	1.3	GABA	+	a,b,c,d	16865	no	0.72	3.69E-08	-0.482058795
glyceric acid$Chebi:33871	M105T451	105.01978	106.02706	7.5	5.4	glyceric acid	-	a,b,c,d	33871	yes	5.25	2.22E-06	2.39102106
serine$Chebi:17822	M106T725	106.04972	105.04244	12.1	1.6	serine	+	a,b,c,d	17822	yes	0.66	1.69E-02	-0.595838674
aminophenol$Chebi:28829	M110T222	110.05992	109.05264	3.7	1.1	aminophenol	+	a,b	28829		5.94	2.66E-08	2.570444681
cytosine$Chebi:16040	M112T459	112.05043	111.04315	7.6	1.2	cytosine	+	a,b,c,d	16040	yes	1.71	1.13E-04	0.773203579
fumaric acid$Chebi:18012	M115T786	115.00412	116.01140	13.1	3.6	fumaric acid	-	a,b,c,d	18012	yes	1.51	1.17E-02	0.593593624
3-methyl-2-oxobutanoic acid$Chebi:16530	M115T182	115.04053	116.04781	3.0	4.0	3-methyl-2-oxobutanoic acid	-	a,b,c,d	16530	yes	1.14	3.20E-01	0.189994992
proline$Chebi:26271	M116T559_2	116.07034	115.0630559	9.3	2.6	proline	+	a,b,c,d	26271	yes	2.37	1.47E-16	1.242500337
succinic acid$Chebi:15741	M117T736_2	117.01965	118.02693	12.3	3.1	succinic acid	-	a,b,c,d	15741	yes	0.07	2.68E-08	-3.768567807
valine$Chebi:27266	M118T525	118.08605	117.07877	8.7	1.3	valine	+	a,b,c,d	27266	yes	1.65	4.80E-10	0.722750041
betaine$Chebi:17750	M118T461	118.08609	117.078811	7.7	1.3	betaine	+	a,b,c,d	17750	yes	1.36	8.12E-02	0.439033547
threonine$Chebi:26986	M120T630	120.06535	119.05807	10.5	1.0	threonine	+	a,b,c,d	26986	yes	1.15	1.48E-01	0.195758849
homoserine$Chebi:30653	M120T693_2	120.06535	119.05807	11.6	1.0	homoserine	+	a,b,c,d	30653	yes	1.07	2.92E-01	0.095431531
nicotinamide$Chebi:17154	M123T244	123.05513	122.04785	4.1	1.5	nicotinamide	+	a,b,c,d	17154	yes	0.87	4.49E-01	-0.207750457
mono-methyl hydrogen succinic acid$Chebi:	M131T202	131.03547	132.04275	3.4	3.7	mono-methyl hydrogen succinic acid	-	a,b,c,d		no	0.80	2.95E-01	-0.318614243
isoleucine$Chebi:24898	M132T460	132.10168	131.09440	7.7	1.6	isoleucine	+	a,b,c,d	24898	yes	1.10	3.22E-01	0.139990468
leucine$Chebi:25017	M132T434	132.10169	131.09441	7.2	1.6	leucine	+	a,b,c,d	25017	yes	1.23	2.60E-02	0.302399534
malic acid$Chebi:6650	M133T788_2	133.01468	134.02196	13.1	3.4	malic acid	-	a,b,c,d	6650	yes	2.05	8.12E-04	1.033477839
ornithine$Chebi:18257	M133T1167	133.09696	132.0896801	19.5	1.2	ornithine	+	a,b,c,d	18257	yes	0.90	5.42E-01	-0.15927163
aspartic acid$Chebi:22660	M134T697	134.04456	133.03728	11.6	1.7	aspartic acid	+	a,b,c,d	22660	yes	0.66	8.75E-04	-0.603210612
adenine$Chebi:16708	M134T364	134.04773	135.05501	6.1	3.6	adenine	-	a,b,c,d	16708	yes	0.04	2.99E-04	-4.748455369
aminobenzoic acid$Chebi:22495	M136T380	136.04087	137.04815	6.3	3.7	aminobenzoic acid	-	a,b	22495		4.46	1.26E-03	2.155811604
hypoxanthine$Chebi:17368	M137T396	137.04560	136.03832	6.6	1.4	hypoxanthine	+	a,b,c,d	17368	yes	1.06	6.52E-01	0.081438455
anthranilate$Chebi:30754	M138T227	138.05477	137.0474859	3.8	1.1	anthranilate	+	a,b,c,d	30754	yes	21.10	8.58E-08	4.399389176
trigonelline$Chebi:18123	M138T496	138.05477	137.0474904	8.3	1.1	trigonelline	+	a,b,c,d	18123	no	0.26	3.05E-02	-1.948117189
cis,cis-muconate$Chebi:16508	M141T242	141.01974	142.02702	4.0	2.9	cis,cis-muconate	-	a,c	16508	yes	25.22	2.72E-05	4.656343241
2-oxoglutarate$Chebi:30915	M145T749_1	145.01464	146.02192	12.5	2.4	2-oxoglutarate	-	a,b,c,d	30915	yes	1.55	9.13E-03	0.635075682
acetylserine$Chebi:17981	M146T382	146.04636	147.05364	6.4	3.3	acetylserine	-	a,b,c,d	17981	yes	3.50	1.17E-04	1.806288036
mevalonic acid$Chebi:25351	M147T304	147.06671	148.07399	5.1	2.9	mevalonic acid	-	a,b	25351	no	25.91	4.54E-06	4.695612019
glutamine$Chebi:28300	M147T693	147.07618	146.0689009	11.5	2.2	glutamine	+	a,b,c,d	28300	yes	2.71	5.78E-02	1.439105572
lysine$Chebi:	M147T1315	147.11256	146.10528	21.9	1.4	lysine	+	a,b,c,d		yes	0.94	7.56E-01	-0.084206225
glutamic acid$Chebi:14321	M148T670_2	148.06006	147.05278	11.2	2.9	glutamic acid	+	a,b,c,d	14321	yes	1.09	5.18E-02	0.128412639
methionine$Chebi:16811	M150T462	150.05808	149.05080	7.7	1.5	methionine	+	a,b,c,d	16811	yes	0.91	4.07E-01	-0.140748661
xanthine$Chebi:15318	M151T459	151.02668	152.03396	7.7	3.5	xanthine	-	a,b	15318	yes	1.31	2.58E-01	0.385255523
protocatechuate$Chebi:36062	M153T588_2	153.01957	154.02685	9.8	1.8	protocathechuate	-	a,b,c,d	36062	yes	8124.08	3.13E-07	12.98798853
orotic acid$Chebi:16742	M155T351	155.01031	156.01759	5.9	1.1	orotic acid	-	a,b,c,d	16742	yes	3.37	2.30E-07	1.75305459
3-oxoadipic acid$Chebi:37440	M159T1015	159.03025	160.03753	16.9	2.0	3-oxoadipic acid	-	a,b,c,d	37440	yes	630.73	9.93E-04	9.300884672
3-hydroxy-3-methylglutaric acid$Chebi:16831	M161T725	161.04586	162.05314	12.1	1.9	3-hydroxy-3-methylglutaric acid	-	a,b,c,d	16831	no	163.86	4.35E-05	7.356310163
D-Ala-D-Ala$Chebi:16576	M161T339	161.09182	160.08454	5.6	1.6	D-Ala-D-Ala	+	a,b,c,d	16576	yes	1.08	2.81E-01	0.10730075
phenylpyruvic acid$Chebi:18005	M163T170	163.04048	164.04776	2.8	2.5	phenylpyruvic acid	-	a,b,c,d	18005	yes	5.52	3.23E-04	2.464661689
methylxantine$Chebi:25348	M165T167	165.04129	166.04857	2.8	3.1	methylxantine	-	a,b,c,d	25348	no	0.21	3.35E-06	-2.254209271
quinolinic acid$Chebi:16675	M166T771	166.01495	167.02223	12.9	2.2	quinolinic acid	-	a,b,c,d	16675	yes	19.12	5.98E-04	4.257055912
phenylalanine$Chebi:28044	M166T375_2	166.08601	165.07873	6.2	1.5	phenylalanine	+	a,b,c,d	28044	yes	3.53	3.86E-12	1.818138058
phosphoenolpyruvate$Chebi:44897	M167T937	166.97551	167.98279	15.6	2.4	phosphoenolpyruvate	-	a,b,c,d	44897	yes	1.29	6.43E-05	0.367445636
dihydroxyacetone phosphate$Chebi:16108	M169T751	168.99111	169.99839	12.5	2.1	dihydroxyacetone phosphate	-	a,b,c,d	16108	yes	0.52	2.25E-06	-0.950385139
glycerol-3-phosphate$Chebi:15978	M171T735	171.00672	172.01400	12.3	1.9	glycerol-3-phosphate	-	a,b,c,d	15978	yes	13.59	2.36E-05	3.764347625
3-dehydroshikimic acid$Chebi:30918	M171T510	171.03029	172.03757	8.5	2.3	3-dehydroshikimic acid	-	a,b,c,d	30918	yes	10.73	2.57E-06	3.423859456
n-capric acid$Chebi:30813	M171T145	171.13945	172.14673	2.4	2.3	n-capric acid	-	a,b,c,d	30813	yes	0.73	7.62E-02	-0.458828186
cis-aconitic acid$Chebi:32805	M173T925	173.00960	174.01688	15.4	2.5	cis-aconitic acid	-	a,b,c,d	32805	yes	4.83	1.26E-04	2.271449917
N-acetylaspartic acid$Chebi:21547	M174T699	174.04120	175.04848	11.6	2.3	N-acetylaspartic acid	-	a,b,c,d	21547	no	2.38	1.78E-04	1.249248305
acetylornithine$Chebi:16543	M175T728	175.10742	174.10014	12.1	1.7	acetylornithine	+	a,b,c,d	16543	yes	0.88	3.76E-01	-0.17727078
arginine$Chebi:29016	M175T1380	175.11862	174.11134	23.0	2.0	arginine	+	a,b,c,d	29016	yes	0.98	9.13E-01	-0.032220131
N-formyl-L-methionine$Chebi:16552	M176T202	176.03910	177.04638	3.4	2.3	N-formyl-L-methionine	-	a,b,c,d	16552	no	0.87	3.78E-01	-0.194621173
citrulline$Chebi:18211	M176T751	176.10269	175.09541	12.5	1.6	citrulline	+	a,b,c,d	18211	yes	1.66	4.94E-04	0.735389545
Cys-Gly$Chebi:4047	M177T641	177.03440	178.04168	10.7	2.6	Cys-Gly	-	a,b,c,d	4047		0.09	1.41E-05	-3.425658119
Thr Gly$Chebi:	M177T497	177.08667	176.07939	8.3	1.8	Thr Gly	+	a,c			2.67	4.63E-12	1.417392758
beta-tyrosine$Chebi:16939	M180T580	180.06707	181.07435	9.7	2.5	beta-tyrosine	-	a,b	16939	no	Ðinf	1.96E-04
tyrosine$Chebi:17895	M182T563	182.08075	181.07347	9.4	2.3	tyrosine	+	a,b,c,d	17895	yes	6.98	7.37E-11	2.803845967
3-phospho-D-glyceric acid $Chebi:17050	M185T878	184.98613	185.99341	14.6	2.5	3-phospho-D-glyceric acid	-	a,b,c,d	17050	yes	0.72	2.78E-03	-0.468662883
3-carboxy-cis,cis-muconic acid$Chebi:15749	M185T682	185.00959	186.01687	11.37	5.5	3-carboxy-cis,cis-muconic acid	-	a,c	15749	yes	33.88	3.90E-07	5.082303006
O-phospho-L-serine$Chebi:37712	M186T825	186.01585	185.00857	13.8	1.9	phosphoserine	+	a,b,c,d	37712	yes	1.38	2.98E-05	0.464265335
N-acetyl-glutamic acid$Chebi:17533	M188T663_1	188.05686	189.06414	11.0	2.2	N-acetyl-glutamic acid	-	a,b,c,d	17533	yes	1.55	5.67E-05	0.634537153
3-dehydroquinic acid$Chebi:17947	M189T512	189.04083	190.04811	8.5	2.0	3-dehydroquinic acid	-	a,b,c,d	17947	yes	64.17	2.54E-03	6.003739153
citric acid$Chebi:30769	M191T976	191.02010	192.02738	16.3	2.0	citric acid	-	a,b,c,d	30769	yes	2.22	4.12E-04	1.153545567
quinic acid$Chebi:17521	M191T527	191.05650	192.06378	8.8	2.0	quinic acid	-	a,b,c,d	17521	yes	177.64	1.78E-07	7.472850973
Ala Ile or Ala Leu $Chebi:	M203T183	203.13840	202.13112	3.1	3.0	Ala Ile or Ala Leu	+	a,c			2.22	4.83E-03	1.150676365
tryptophan$Chebi:27897	M205T490	205.09653	204.08925	8.2	3.2	tryptophan	+	a,b,c,d	27897	yes	1.81	2.45E-02	0.85559688
desthiobiotin$Chebi:16691	M215T198	215.13827	214.13099	3.3	3.5	desthiobiotin	+	a,b,c,d	16691	yes	1.37	4.34E-03	0.452150229
hydroxydodecanoic acid$Chebi:39567	M215T142	215.16557	216.17285	2.4	1.4	hydroxydodecanoic acid	-	a,b	39567	no	3.57	2.33E-02	1.834356709
Thr Pro$Chebi:	M217T352	217.11752	216.11024	5.9	3.5	Thr Pro	+	a,c			1.31	4.92E-02	0.388891437
pantothenic acid$Chebi:7916	M218T262	218.10357	219.11085	4.4	0.8	pantothenic acid	-	a,b,c,d	7916	yes	2.55	7.56E-03	1.348785555
O-succinyl-L-homoserine$Chebi:16160	M220T583	220.08079	219.07351	9.7	3.5	O-succinyl-L-homoserine	+	a,b,c,d	16160	yes	3.61	1.21E-07	1.851244344
chorismate$Chebi:17333	M225T718	225.04083	226.04811	12.0	1.6	chorismate	-	a,b,c,d	17333	yes	4.73	1.18E-04	2.242454404
D-ribose-1-phosphate$Chebi:17797	M229T770	229.01226	230.01954	12.8	1.7	D-ribose-1-phosphate	-	a,b,c,d	17797	yes	0.89	6.38E-01	-0.162962264
Leu-Pro ou Pro-Leu$Chebi:73580	M229T194	229.15395	228.14667	3.2	3.1	Leu-Pro ou Pro-Leu	+	a,b,c,d	73580	yes	1.39	8.30E-03	0.470376804
cytidine$Chebi:17562	M244T509	244.09201	243.08473	8.5	3.2	cytidine	+	a,b	17562	yes	4.84	5.35E-04	2.27368222
glucose-6-phosphate$Chebi:14314	M259T872	259.02308	260.03036	14.5	2.5	glucose-6-phosphate	-	a,b,c,d	14314	yes	1.69	3.82E-04	0.758560016
fructose-6-phosphate$Chebi:15946	M259T808	259.02319	260.03047	13.5	2.9	fructose-6-phosphate	-	a,b,c,d	15946	yes	1.14	3.40E-01	0.192835751
adenosine$Chebi:16335	M268T331	268.10324	267.09596	5.5	2.0	adenosine	+	a,b,c,d	16335	yes	0.13	9.65E-04	-2.950873681
Glu-Glu$Chebi:	M277T852	277.10232	276.09504	14.2	2.5	Glu-Glu	+	a,c			0.03	6.65E-03	-4.946059283
argininosuccinic acid$Chebi:15682	M291T834	291.12911	290.12183	13.9	2.8	argininosuccinic acid	+	a,b,c,d	15682	yes	1.22	1.70E-02	0.289228394
methylthioadenosine$Chebi:17509	M298T233	298.09571	297.08843	3.9	3.8	methylthioadenosine	+	a,b,c,d	17509	no	2.01	1.79E-02	1.005992055
UMP$Chebi:16695	M323T748	323.03012	324.03740	12.5	4.7	UMP	-	a,b,c,d	16695	yes	98.63	9.82E-04	6.624025932
CMP$Chebi:17361	M324T774	324.05848	323.05120	12.9	2.0	CMP	+	a,b,c,d	17361	yes	2.28	4.83E-03	1.186195571
cyclic AMP$Chebi:63391	M328T284	328.04622	329.05350	4.7	3.0	cyclic AMP	-	a,b,c,d	63391	yes	74.49	3.50E-04	6.219038592
AMP$Chebi:16027	M348T631	348.06945	347.06217	10.5	2.7	AMP	+	a,b,c,d	16027	yes	3.59	8.24E-04	1.844527075
IMP$Chebi:17202	M349T755	349.05373	348.04645	12.6	2.0	IMP	+	a,b,c,d	17202	yes	5.12	1.09E-05	2.357288042
GMP$Chebi:17345	M364T835	364.06449	363.05721	13.9	2.2	GMP	+	a,b,c,d	17345	yes	2.41	1.64E-02	1.267257367
SAM$Chebi:15414	M399T823	399.14375	398.13647	13.7	0.2	SAM	+	a,b,c,d	15414	yes	1.19	2.03E-01	0.253660534
UDP$Chebi:17659	M403T868	402.99729	404.00457	14.5	5.9	UDP	-	a,b,c,d	17659	yes	3.10	2.36E-03	1.632212818
CDP$Chebi:17239	M404T883	404.02455	403.01727	14.7	2.2	CDP	+	a,b,c,d	17239	yes	2.45	2.50E-03	1.294619173
ADP$Chebi:16761	M428T758	428.03601	427.02873	12.6	1.6	ADP	+	a,b,c,d	16761	yes	1.62	1.84E-04	0.69695438
GDP$Chebi:17552	M444T942	444.03056	443.02328	15.7	2.4	GDP	+	a,b,c,d	17552	yes	3.26	4.32E-04	1.705769792
CTP$Chebi:17677	M484T981	483.99076	482.98348	16.4	2.1	CTP	+	a,b,c,d	17677	yes	1.16	4.42E-01	0.218985761
ATP$Chebi:15422	M508T864	508.00193	506.99465	14.4	2.1	ATP	+	a,b,c,d	15422	yes	0.75	2.50E-02	-0.412742295
GTP$Chebi:15996	M524T1035	523.99690	522.98962	17.2	2.0	GTP	+	a,b,c,d	15996	yes	1.75	4.41E-04	0.805777606
NAD+$Chebi:15846	M664T667	664.11347		11.1	4.4	NAD+	+	a,b,c,d	15846	yes	1.17	9.30E-02	0.226052303
NADP+$Chebi:18009	M744T872	744.08024		14.5	3.3	NADP+	+	a,b,c,d	18009	yes	1.09	4.06E-01	0.124876564
coA$Chebi:15346	M768T684	768.11962	767.11234	11.4	3.7	coA	+	a,b,c,d	15346	yes	Ðinf	2.41E-04
FAD$Chebi:16238	M786T494	786.16124	785.15396	8.2	4.0	FAD	+	a,b,c,d	16238	yes	1.09	6.32E-01	0.125994526
$Table=Table2
$Label	Name	Product	Begin	End	Length	MA quinate 20mM/MA succinate 20mM (B/A)baseMean	baseMeanA	baseMeanB	foldChange	log2FoldChange	pval	padj
ACIAD1704	pcaI	3-oxoadipate CoA-transferase subunit A (Beta- ketoadipate:succinyl-CoA transferase subunit A)	1709228	1709914	687	988	2.77	1974	712	9.48	4.31E-131	1.10E-128
ACIAD1705	pcaJ	3-oxoadipate CoA-transferase subunit B (Beta- ketoadipate:succinyl-CoA transferase subunit B)	1709925	1710578	654	279	1.23	556	452	8.82	1.27E-77	2.62E-75
ACIAD1706	pcaF	beta-ketoadipyl CoA thiolase	1710591	1711796	1206	889	4	1773	443	8.79	1.30E-127	3.06E-125
ACIAD1707	pcaB	3-carboxy-cis,cis-muconate cycloisomerase (3-carboxymuconate lactonizing enzyme) (CMLE)	1711808	1713163	1356	1.03E+05	507	2.05E+05	404	8.66	9.50E-237	3.14E-233
ACIAD1710	pcaC	gamma-carboxymuconolactone decarboxylase (CMD)	1715372	1715776	405	4121	24	8219	346	8.44	5.81E-170	1.60E-167
ACIAD1711	pcaH	protocatechuate 3,4-dioxygenase beta chain (3,4-PCD)	1715798	1716523	726	6343	53	1.26E+04	237	7.89	1.77E-183	5.31E-181
ACIAD1712	pcaG	protocatechuate 3,4-dioxygenase alpha chain (3,4-PCD)	1716541	1717170	630	2.36E+04	203	4.69E+04	231	7.85	2.26E-222	1.07E-219
ACIAD1709	pcaK	4-hydroxybenzoate transporter (MFS superfamily)	1713983	1715356	1374	8171	71	1.63E+04	228	7.83	1.93E-191	7.10E-189
ACIAD1713	quiB	catabolic 3-dehydroquinate dehydratase (3- dehydroquinase)	1717288	1718112	825	6.54E+04	989	1.30E+05	131	7.04	1.14E-234	9.39E-232
ACIAD1714	quiC	3-dehydroshikimate dehydratase (DHS dehydratase) (DHSase)	1718132	1719592	1461	1.55E+05	2566	3.08E+05	120	6.91	2.10E-236	3.46E-233
ACIAD1708	pcaD	3-oxoadipate enol-lactonase I (Enol-lactone hydrolase I) (Beta-ketoadipate enol-lactone hydrolase I)	1713160	1713960	801	6594	111	1.31E+04	117	6.87	1.29E-184	4.27E-182
ACIAD1715	quiX	porin	1719660	1720979	1320	1.48E+04	479	2.91E+04	61	5.93	2.54E-209	1.05E-206
ACIAD0349	-	conserved hypothetical protein; putative fusaric acid resistance protein	342115	344214	2100	2.75E+04	1553	5.35E+04	34	5.11	1.17E-225	6.46E-223
ACIAD0983	vanP	putative porin for vanillate trafficking	969761	971044	1284	5.58E+04	3585	1.08E+05	30	4.91	3.41E-235	3.76E-232
ACIAD1719	pobA	p-hydroxybenzoate hydroxylase (4-hydroxybenzoate 3- monooxygenase)	1725951	1727165	1215	639	43	1235	29	4.84	1.03E-115	2.28E-113
ACIAD0982	vanK	vanillate transporter (MFS superfamily)	968383	969729	1347	2.65E+05	1.81E+04	5.12E+05	28	4.82	2.96E-233	1.96E-230
ACIAD1427	-	putative fatty acid and hydrocarbon transporter (SalD)	1422922	1424088	1167	50	4.93	96	19	4.28	3.60E-26	2.70E-24
ACIAD1429	areB	aryl-alcohol dehydrogenase	1425343	1426458	1116	390	42	738	17	4.12	2.71E-57	4.48E-55
ACIAD1716	quiA	quinate/shikimate dehydrogenase [Pyrroloquinoline-quinone] (NAD(P)-independent quinate dehydrogenase)	1721187	1723583	2397	2.11E+04	2295	3.99E+04	17	4.12	6.31E-56	9.93E-54
ACIAD1430	areC	benzaldehyde dehydrogenase II	1426486	1428006	1521	308	41	575	14	3.79	5.54E-39	5.54E-37
ACIAD1702	pcaU	regulatory protein for pca operon (activator)	1708109	1708945	837	1231	172	2289	13	3.73	8.00E-66	1.55E-63
ACIAD0351	-	conserved hypothetical protein; putative fusaric acid resistance protein FusE	344445	345461	1017	1674	246	3102	13	3.66	3.11E-65	5.71E-63
ACIADrnpBRNA	rnpB	RNA component of the ribonuclease P	2831879	2832237	359	1107	186	2027	11	3.44	1.84E-47	2.53E-45
ACIAD0350	-	conserved hypothetical protein; putative membrane protein	344198	344410	213	357	63	650	10	3.36	2.55E-44	3.24E-42
ACIAD3048	-	putative transporter	2976484	2977746	1263	262	58	466	8.07	3.01	5.10E-49	7.32E-47
ACIAD0970	-	putative iron transport protein (ABC superfamily, membrane)	957037	958053	1017	1278	289	2267	7.85	2.97	5.33E-41	5.87E-39
ACIAD1813	-	conserved hypothetical protein; putative signal peptide	1818955	1819884	930	123	28	217	7.84	2.97	1.00E-21	4.87E-20
ACIAD3468	-	conserved hypothetical protein	3394100	3394867	768	518	118	917	7.78	2.96	3.80E-58	6.60E-56
ACIAD3589	-	putative amino acid transport protein (ABC superfamily, membrane) (gluP)	3507882	3508550	669	2.61	0.62	4.6	7.47	2.9	2.56E-02	5.31E-02
ACIAD2838	groEL	chaperone Hsp60, peptide-dependent ATPase, heat shock protein	2775302	2776936	1635	1.01E+05	2.39E+04	1.78E+05	7.45	2.9	9.72E-32	8.45E-30
ACIAD0347	-	putative transcriptional regulator	340879	341667	789	898	218	1577	7.22	2.85	6.42E-33	6.06E-31
ACIAD0642	trpA	tryptophan synthase alpha chain	630720	631523	804	4800	1359	8241	6.06	2.6	1.20E-46	1.59E-44
ACIAD2420	-	conserved hypothetical protein; putative monooxygenase	2384206	2385228	1023	233	68	399	5.88	2.56	1.00E-20	4.48E-19
ACIAD2146	-	conserved hypothetical protein; putative membrane protein	2129384	2129788	405	1.57	0.46	2.68	5.78	2.53	0.11	0.18
ACIAD0625	-	conserved hypothetical protein; putative signal peptide	613979	614296	318	26	7.56	44	5.78	2.53	1.76E-07	1.41E-06
ACIAD3619	dapB	4-hydroxy-tetrahydrodipicolinate reductase	3530801	3531622	822	644	193	1095	5.67	2.5	8.76E-40	9.04E-38
ACIAD1449	catJ	3-oxoadipate CoA-transferase subunit B (Beta-ketoadipate:succinyl-CoA transferase subunit B)	1446922	1447575	654	5.64	1.69	9.58	5.66	2.5	3.98E-03	1.06E-02
ACIAD1579	-	putative ferredoxin (electron transport iron-sulfur protein)	1571127	1571441	315	66	20	113	5.54	2.47	1.18E-12	2.00E-11
ACIAD1018	acoB	Acetoin dehydrogenase E1 component beta-subunit	1009104	1010123	1020	78	24	132	5.51	2.46	2.27E-14	4.72E-13
ACIAD3206	rpsN	30S ribosomal protein S14	3128403	3128708	306	8794	2734	1.49E+04	5.43	2.44	2.86E-26	2.19E-24
ACIAD0062	nadC	nicotinate-nucleotide pyrophosphorylase (quinolinate phosphoribosyltransferase)	59258	60127	870	259	81	438	5.4	2.43	6.55E-19	2.52E-17
ACIAD0407	hslO	heat shock protein Hsp33	408145	409032	888	2571	815	4326	5.31	2.41	6.76E-43	7.70E-41
ACIAD0825	mreB	rod shape-determining protein	814549	815589	1041	4982	1592	8373	5.26	2.4	2.05E-22	1.15E-20
ACIAD1014	-	putative transcriptional regulator; putative regulator of acetoin metabolisme	1005416	1006531	1116	1250	402	2098	5.22	2.38	1.89E-40	2.02E-38
ACIAD1442	catA	catechol 1,2-dioxygenase	1439848	1440783	936	546	176	916	5.21	2.38	8.20E-51	1.23E-48
ACIAD3046	rplT	50S ribosomal protein L20, also posttranslational autoregulator	2975691	2976050	360	9942	3235	1.66E+04	5.15	2.36	3.80E-44	4.65E-42
ACIAD1477	-	conserved hypothetical protein; putative TonB-related protein	1475520	1476311	792	14	4.63	24	5.13	2.36	5.74E-05	2.55E-04
ACIAD3525	pyrE	orotate phosphoribosyltransferase	3453068	3453781	714	315	103	527	5.11	2.35	2.67E-19	1.06E-17
ACIAD2504	pqqB	coenzyme PQQ synthesis protein B (Coenzyme PQQ synthesis protein V)	2460231	2461145	915	125	41	209	5.1	2.35	1.04E-17	3.46E-16
ACIAD1577	-	putative aldehyde dehydrogenase	1568499	1569962	1464	154	51	257	5.06	2.34	3.95E-16	1.06E-14
ACIAD0405	-	conserved hypothetical protein	406666	406989	324	518	173	862	4.99	2.32	1.90E-20	8.27E-19
ACIAD3193	rplQ	50S ribosomal protein L17	3121527	3121904	378	9979	3376	1.66E+04	4.91	2.3	9.91E-44	1.17E-41
ACIAD3313	rpsP	30S ribosomal protein S16	3218930	3219187	258	5557	1882	9233	4.91	2.29	3.88E-37	3.77E-35
ACIAD2759	-	putative transcriptional regulator (GntR family)	2698248	2698994	747	580	197	963	4.88	2.29	4.31E-24	3.03E-22
ACIAD3213	rpsC	30S ribosomal protein S3	3130927	3131679	753	2.77E+04	9478	4.59E+04	4.85	2.28	1.21E-27	9.78E-26
ACIAD2925	rpoD	sigma D (sigma 70) factor of RNA polymerase , major sigma factor during exponential growth	2854534	2856423	1890	3.61E+04	1.25E+04	5.98E+04	4.79	2.26	4.92E-21	2.26E-19
ACIAD3216	rplB	50S ribosomal protein L2	3132311	3133135	825	2.76E+04	9589	4.56E+04	4.76	2.25	1.97E-27	1.55E-25
ACIAD3038	rho	transcription termination factor	2967985	2969253	1269	1.68E+04	5840	2.77E+04	4.75	2.25	3.47E-22	1.82E-20
ACIAD0861	-	putative ribosomal large subunit pseudouridine synthase B (Pseudouridylate synthase) (Uracil hydrolyase)	848321	849262	942	1010	353	1667	4.73	2.24	7.69E-22	3.85E-20
ACIAD3196	rpsK	30S ribosomal protein S11	3123585	3123971	387	7857	2765	1.29E+04	4.68	2.23	3.23E-23	2.13E-21
ACIAD0299	tufB	protein chain elongation factor EF-Tu, possible GTP-binding factor (duplicate of tufA)	297344	298534	1191	1.19E+04	4187	1.95E+04	4.66	2.22	1.40E-32	1.28E-30
ACIAD2876	sucA	2-oxoglutarate decarboxylase E1 component of the 2-oxoglutarate dehydrogenase complex	2817487	2820327	2841	4.41E+04	1.59E+04	7.24E+04	4.57	2.19	4.75E-18	1.69E-16
ACIAD3394	-	conserved hypothetical protein	3309014	3309397	384	1932	695	3169	4.56	2.19	4.86E-23	3.15E-21
ACIAD3205	rpsH	30S ribosomal protein S8	3127995	3128390	396	7707	2776	1.26E+04	4.55	2.19	8.98E-24	6.18E-22
ACIAD3042	pheS	phenylalanyl-tRNA synthetase, alpha-subunit	2972798	2973790	993	610	220	1000	4.55	2.19	1.42E-21	6.80E-20
ACIAD2315	-	putative poly(R)-hydroxyalkanoic acid synthase	2280314	2281417	1104	1876	677	3076	4.54	2.18	1.16E-24	8.31E-23
ACIAD0263	thrC	threonine synthase, pyridoxal-5\'-phosphate-dependent enzyme	262869	264008	1140	3990	1440	6539	4.54	2.18	1.44E-22	8.33E-21
ACIAD1443	-	conserved hypothetical protein; putative GTP-binding protein	1440793	1442127	1335	121	44	199	4.5	2.17	2.03E-13	3.76E-12
ACIAD1426	salE	salicylate esterase	1422172	1422891	720	271	99	443	4.47	2.16	5.49E-18	1.91E-16
ACIAD1428	areA	esterase for aryl ester catabolic pathway	1424279	1425259	981	468	172	765	4.46	2.16	2.04E-22	1.15E-20
ACIAD3219	rplC	50S ribosomal protein L3	3134078	3134716	639	8756	3218	1.43E+04	4.44	2.15	4.88E-21	2.26E-19
ACIAD1691	dcaC	oxidoreductase; putative ketoacyl-CoA reductase	1696130	1696894	765	42	15	68	4.44	2.15	7.46E-08	6.38E-07
ACIAD0711	-	conserved hypothetical protein; putative signal peptide	699106	699870	765	1648	609	2688	4.42	2.14	8.62E-28	7.12E-26
ACIAD2443	prmA	methylation of 50S ribosomal subunit protein L11 (ribosomal protein L11 methyltransferase)	2408200	2409111	912	383	142	625	4.42	2.14	7.91E-28	6.70E-26
ACIAD3214	rplV	50S ribosomal protein L22	3131681	3132013	333	1.25E+04	4629	2.04E+04	4.41	2.14	2.41E-18	8.83E-17
ACIAD0979	vanB	vanillate O-demethylase oxidoreductase (Vanillate degradation ferredoxin-like protein)	965539	966495	957	202	75	328	4.37	2.13	2.76E-16	7.66E-15
ACIAD1453	-	putative transcriptional regulator	1451276	1451692	417	39	14	63	4.36	2.13	1.03E-07	8.59E-07
ACIAD2078	purT	phosphoribosylglycinamide formyltransferase 2	2058547	2059761	1215	2453	917	3989	4.35	2.12	1.60E-18	5.95E-17
ACIAD0884	fusA	protein chain elongation factor EF-G, GTP-binding	866071	868209	2139	1.07E+05	4.00E+04	1.73E+05	4.34	2.12	3.89E-16	1.05E-14
ACIAD3203	rplR	50S ribosomal protein L18	3127083	3127433	351	1.90E+04	7110	3.08E+04	4.33	2.12	8.10E-20	3.34E-18
ACIAD1450	catF	beta-ketoadipyl CoA thiolase	1447588	1448793	1206	25	9.41	41	4.32	2.11	1.13E-05	6.21E-05
ACIAD0540	pta	phosphate acetyltransferase	527524	529686	2163	1478	558	2397	4.3	2.1	2.82E-18	1.01E-16
ACIAD1571	caiD	carnitinyl-CoA dehydratase (Crotonobetainyl-CoA hydratase)	1562518	1563300	783	48	18	78	4.27	2.1	3.28E-08	2.94E-07
ACIAD0307	rpoB	DNA-directed RNA polymerase beta chain (Transcriptase beta chain) (RNA polymerase beta subunit)	302457	306545	4089	5.38E+04	2.04E+04	8.71E+04	4.26	2.09	2.50E-25	1.83E-23
ACIAD3654	dnaK	chaperone Hsp70 in DNA biosynthesis/cell division	3570842	3572785	1944	9.24E+04	3.52E+04	1.50E+05	4.25	2.09	3.19E-16	8.78E-15
ACIAD1437	benB	benzoate 1,2-dioxygenase beta subunit	1435605	1436114	510	11	4.16	18	4.23	2.08	1.09E-03	3.39E-03
ACIAD0885	tufA	protein chain elongation factor EF-Tu (duplicate of tufB)	868262	869491	1230	3.03E+04	1.16E+04	4.90E+04	4.22	2.08	2.39E-22	1.29E-20
ACIAD2447	purH	bifunctional protein [Includes: phosphoribosylaminoimidazolecarboxamide formyltransferase (AICAR transformylase); IMP cyclohydrolase (Inosinicase) (IMP synthetase) (ATIC)]	2410701	2412275	1575	3.48E+04	1.34E+04	5.63E+04	4.21	2.07	4.17E-21	1.97E-19
ACIAD2929	-	putative alcohol dehydrogenase	2858161	2859345	1185	1425	550	2299	4.18	2.06	2.34E-32	2.08E-30
ACIAD3455	uvrA	excinuclease ABC subunit A	3376566	3379463	2898	1249	483	2014	4.17	2.06	1.90E-20	8.27E-19
ACIAD3200	rplO	50S ribosomal protein L15	3125956	3126396	441	1.56E+04	6061	2.52E+04	4.16	2.06	1.01E-22	5.96E-21
ACIAD1817	-	putative transcriptional regulator (AraC family)	1823583	1824239	657	66	26	106	4.12	2.04	1.26E-08	1.20E-07
ACIAD2507	pqqE	coenzyme PQQ synthesis protein E (Coenzyme PQQ synthesis protein III)	2462156	2463331	1176	345	135	555	4.11	2.04	3.56E-16	9.72E-15
ACIAD1639	-	putative surface protein (partial adhesin)	1635004	1637166	2163	7781	3048	1.25E+04	4.11	2.04	9.22E-23	5.54E-21
ACIAD3382	metY	homocysteine synthase	3293919	3295202	1284	466	183	748	4.09	2.03	3.20E-22	1.70E-20
ACIAD1830	-	putative monooxygenase	1837793	1838863	1071	388	152	623	4.09	2.03	1.56E-16	4.61E-15
ACIAD0980	vanA	vanillate O-demethylase oxygenase subunit (4-hydroxy-3-methoxybenzoate demethylase)	966498	967574	1077	268	106	431	4.08	2.03	2.73E-18	9.91E-17
ACIAD1187	idh	isocitrate dehydrogenase	1184683	1186914	2232	2.88E+04	1.14E+04	4.62E+04	4.05	2.02	2.45E-23	1.65E-21
ACIAD1737	accB	biotin carboxyl carrier protein of acetyl-CoA carboxylase (BCCP)	1745822	1746244	423	961	382	1539	4.03	2.01	6.83E-23	4.26E-21
ACIAD3390	-	putative acetyl-CoA hydrolase/transferase	3304318	3305832	1515	6639	2645	1.06E+04	4.02	2.01	5.83E-16	1.51E-14
ACIAD2329	-	conserved hypothetical protein; putative membrane protein	2292524	2293399	876	1002	400	1603	4.01	2	4.06E-22	2.06E-20
ACIAD3567	serB	phosphoserine phosphatase	3490419	3491639	1221	544	217	870	4.01	2	1.65E-19	6.73E-18
ACIAD0264	hom	homoserine dehydrogenase	264069	265382	1314	2154	862	3447	4	2	2.25E-20	9.63E-19
ACIAD1689	dcaF	beta-ketoadipyl CoA thiolase	1693338	1694543	1206	83	33	133	3.99	1.99	6.20E-10	7.40E-09
ACIAD3218	rplD	50S ribosomal protein L4, regulates expression of S10 operon	3133464	3134081	618	4.71E+04	1.89E+04	7.53E+04	3.98	1.99	2.40E-16	6.79E-15
ACIAD3194	rpoA	RNA polymerase, alpha subunit	3121923	3122930	1008	1.37E+05	5.50E+04	2.18E+05	3.97	1.99	1.25E-16	3.76E-15
ACIAD0984	-	putative hydroxylase involved in salicylate metabolism (SalA-like)	971137	972282	1146	317	129	504	3.9	1.96	6.04E-17	1.86E-15
ACIAD0013	tyrS	tyrosyl-tRNA synthetase	13646	14860	1215	630	257	1002	3.9	1.96	1.82E-17	5.95E-16
ACIAD2591	cysP	sulfate transport protein (ABC superfamily, peri_bind)	2549449	2550450	1002	461	188	733	3.89	1.96	8.24E-23	5.04E-21
ACIAD1017	acoA	Acetoin dehydrogenase E1 component alpha-subunit	1008126	1009088	963	164	67	260	3.86	1.95	1.77E-14	3.75E-13
ACIAD2505	pqqC	coenzyme PQQ synthesis protein C (Coenzyme PQQ synthesis protein I)	2461135	2461902	768	2625	1082	4168	3.85	1.95	6.51E-18	2.24E-16
ACIAD0927	emrB	multidrug resistance transmembrane protein (MFS superfamily)	909460	911007	1548	415	171	658	3.85	1.95	6.40E-16	1.64E-14
ACIAD1190	icd	isocitrate dehydrogenase	1188428	1189738	1311	3005	1243	4766	3.83	1.94	2.22E-16	6.36E-15
ACIAD3208	rplX	50S ribosomal protein L24	3129270	3129590	321	6894	2875	1.09E+04	3.79	1.92	2.33E-16	6.63E-15
ACIAD3383	acr1	fatty acyl-CoA reductase (hexadecanal dehydrogenase,acylating)	3295450	3296361	912	1459	610	2307	3.78	1.92	1.84E-16	5.32E-15
ACIAD3212	rplP	50S ribosomal protein L16	3130510	3130923	414	1.98E+05	8.30E+04	3.13E+05	3.77	1.91	5.60E-12	9.07E-11
ACIAD3621	dnaJ	heat shock protein (Hsp40), co-chaperone with DnaK	3531742	3532848	1107	2004	841	3168	3.77	1.91	2.18E-15	5.13E-14
ACIAD3182	prlC	oligopeptidase A	3110802	3112856	2055	2.13E+04	8951	3.37E+04	3.77	1.91	7.22E-16	1.81E-14
ACIAD0316	htpG	chaperone Hsp90, heat shock protein C 62,5	316092	318014	1923	1.66E+05	6.97E+04	2.61E+05	3.75	1.91	4.08E-11	5.79E-10
ACIAD0879	fabB	beta-ketoacyl-ACP synthase I (3-oxoacyl-[acyl-carrier-protein] synthase I)	861789	863018	1230	9183	3871	1.45E+04	3.74	1.9	6.40E-19	2.49E-17
ACIAD1812	-	putative cyclase	1818139	1818924	786	242	102	382	3.74	1.9	1.30E-13	2.49E-12
ACIAD3047	rpmI	50S ribosomal protein L35	2976062	2976256	195	3.05E+04	1.29E+04	4.82E+04	3.73	1.9	3.23E-14	6.55E-13
ACIAD0541	ack	acetate kinase (propionate kinase)	529730	530935	1206	960	406	1514	3.73	1.9	2.25E-22	1.24E-20
ACIAD1925	fda	fructose-1,6-bisphosphate aldolase, class II	1915285	1916322	1038	1.01E+04	4251	1.59E+04	3.73	1.9	9.05E-18	3.08E-16
ACIAD2516	atoB	acetyl-CoA acetyltransferase with thiolase domain	2471171	2472355	1185	462	196	728	3.72	1.9	3.92E-22	2.02E-20
ACIAD3035	accA	acetyl-coenzyme A carboxylase carboxyl transferase (alpha subunit)	2964663	2965487	825	2.03E+04	8628	3.19E+04	3.7	1.89	2.38E-17	7.65E-16
ACIAD3443	-	conserved hypothetical protein	3362059	3363405	1347	4970	2116	7823	3.7	1.89	5.43E-18	1.91E-16
ACIAD1065	rubB	rubredoxin-NAD(+) reductase	1061554	1062735	1182	615	262	969	3.7	1.89	9.42E-18	3.17E-16
ACIAD3195	rpsD	30S ribosomal protein S4	3122949	3123572	624	3.32E+04	1.41E+04	5.22E+04	3.69	1.89	1.28E-18	4.86E-17
ACIAD1753	mdcA	malonate decarboxylase, alpha subunit	1759599	1761278	1680	166	71	262	3.68	1.88	1.78E-11	2.63E-10
ACIAD0997	-	L-aspartate dehydrogenase (NadX)	981843	982634	792	35	15	55	3.66	1.87	8.33E-06	4.72E-05
ACIAD2907	prs	ribose-phosphate pyrophosphokinase (Phosphoribosyl pyrophosphate synthetase)	2844457	2845410	954	2090	899	3281	3.65	1.87	2.87E-20	1.22E-18
ACIAD3371	gltX	glutamyl-tRNA synthetase	3280430	3281938	1509	1556	671	2440	3.64	1.86	1.31E-15	3.16E-14
ACIAD1687	caiB	L-carnitine dehydrogenase	1691122	1692345	1224	387	167	608	3.64	1.86	6.29E-15	1.41E-13
ACIAD1828	-	putative short-chain dehydrogenase/reductase SDR protein	1834859	1836451	1593	87	38	137	3.64	1.86	1.86E-09	2.02E-08
ACIAD2255	glyA	serine hydroxymethyltransferase	2226219	2227472	1254	4420	1908	6932	3.63	1.86	2.56E-19	1.03E-17
ACIAD3536	puuE	allantoinase	3462243	3463220	978	273	118	428	3.62	1.86	3.15E-13	5.75E-12
ACIAD3204	rplF	50S ribosomal protein L6	3127448	3127981	534	1.38E+04	5981	2.16E+04	3.61	1.85	9.31E-15	2.05E-13
ACIAD0609	aspS	aspartyl-tRNA synthetase	597289	599127	1839	4421	1927	6914	3.59	1.84	5.78E-19	2.27E-17
ACIADmisc_RNA_2	-	Cobalamin	624347	624557	211	158	69	247	3.58	1.84	6.26E-11	8.65E-10
ACIAD2395	acnB	aconitate hydratase 2	2350951	2353590	2640	2.55E+04	1.12E+04	3.98E+04	3.57	1.83	1.80E-14	3.78E-13
ACIAD3202	rpsE	30S ribosomal protein S5	3126583	3127080	498	5.29E+04	2.33E+04	8.25E+04	3.54	1.82	1.60E-13	3.02E-12
ACIAD3084	-	putative transport protein (MFS superfamily)	3009926	3011122	1197	473	209	737	3.53	1.82	1.51E-13	2.87E-12
ACIAD0883	rpsG	30S ribosomal protein S7	865423	865893	471	2.28E+04	1.01E+04	3.55E+04	3.51	1.81	1.08E-15	2.63E-14
ACIAD0597	ilvE	branched-chain amino acid transferase	587193	588128	936	2552	1135	3970	3.5	1.81	8.20E-17	2.48E-15
ACIAD2871	trpS	tryptophanyl-tRNA synthetase	2811122	2812135	1014	2912	1297	4526	3.49	1.8	2.56E-16	7.17E-15
ACIAD1927	pgk	phosphoglycerate kinase	1916850	1918037	1188	4686	2093	7278	3.48	1.8	1.82E-17	5.95E-16
ACIAD0694	fadA	3-ketoacyl-CoA thiolase, Acetyl-CoA acetyltransferase	682261	683436	1176	5478	2450	8507	3.47	1.8	5.85E-16	1.51E-14
ACIAD0551	nagZ	beta-N-acetyl-D-glucosaminidase	542775	543794	1020	425	190	660	3.47	1.8	4.11E-14	8.14E-13
ACIAD0810	-	hypothetical protein; putative signal peptide	802912	803142	231	22	9.86	34	3.46	1.79	2.21E-04	8.51E-04
ACIAD0636	trpB	tryptophan synthase beta chain	625346	626557	1212	1654	741	2567	3.46	1.79	2.44E-15	5.72E-14
ACIAD1126	pepP	aminopeptidase P	1113493	1114818	1326	1852	835	2869	3.43	1.78	2.94E-14	6.00E-13
ACIAD2874	lpd	dihydrolipoamide dehydrogenase E3 subunit of 2-oxoglutarate dehydrogenase complex (Glycine oxidation system L-factor)	2814788	2816221	1434	3.39E+05	1.53E+05	5.25E+05	3.43	1.78	1.32E-08	1.25E-07
ACIAD1404	iscS	cysteine desulfurase used in synthesis of Fe-S cluster (tRNA 4-thiouridine sulfurtransferase )	1398025	1399242	1218	4213	1906	6521	3.42	1.77	4.38E-14	8.60E-13
ACIAD1829	-	putative enoyl-CoA hydratase (PaaG-like)	1836465	1837568	1104	119	54	184	3.42	1.77	1.35E-09	1.51E-08
ACIAD0634	-	putative TonB-dependent Outer membrane receptor for vitamin B12/cobalamin transport (Btub)	622432	624327	1896	1835	831	2839	3.42	1.77	2.88E-14	5.91E-13
ACIAD3395	hisB	imidazoleglycerol-phosphate dehydratase	3309483	3310091	609	905	410	1400	3.41	1.77	2.64E-14	5.46E-13
ACIAD2860	carA	carbamoyl-phosphate synthase, small chain	2794394	2795533	1140	3920	1781	6060	3.4	1.77	1.10E-13	2.13E-12
ACIAD0703	typA	GTP-binding elongation factor family protein	690306	692138	1833	3.04E+04	1.38E+04	4.70E+04	3.4	1.76	2.68E-13	4.92E-12
ACIAD3201	rpmD	50S ribosomal protein L30	3126400	3126576	177	4.12E+04	1.88E+04	6.35E+04	3.38	1.76	8.55E-12	1.31E-10
ACIAD1756	mdcD	malonate decarboxylase, beta subunit	1762460	1763311	852	128	58	198	3.38	1.76	6.90E-09	6.95E-08
ACIAD0515	thyA	thymidylate synthase (TS) (TSase)	502907	503749	843	193	88	298	3.38	1.76	6.10E-11	8.47E-10
ACIAD1438	benC	benzoate 1,2-dioxygenase electron transfer component [Includes: Ferredoxin; Ferredoxin--NAD(+) reductase]	1436157	1437203	1047	40	18	62	3.37	1.75	4.31E-05	2.01E-04
ACIAD1257	hisZ	ATP phosphoribosyltransferase	1255511	1256677	1167	1016	466	1565	3.36	1.75	5.20E-15	1.20E-13
ACIAD2886	gltA	citrate synthase	2825328	2826602	1275	1.51E+04	6919	2.32E+04	3.35	1.75	6.76E-13	1.19E-11
ACIAD0304	rplA	50S ribosomal protein L1	300269	300964	696	8219	3780	1.27E+04	3.35	1.74	3.35E-13	6.09E-12
ACIAD0538	fumA	fumarate hydratase	525159	526685	1527	6844	3157	1.05E+04	3.34	1.74	8.76E-14	1.70E-12
ACIAD3268	glyQ	glycyl-tRNA synthetase, alpha chain	3181266	3182243	978	1051	484	1619	3.34	1.74	8.68E-15	1.92E-13
ACIAD2596	cysA	sulfate permease A protein, chromate resistance (ABC superfamily, atp_bind)	2552893	2553954	1062	159	74	245	3.32	1.73	1.79E-10	2.28E-09
ACIAD2131	-	hypothetical protein	2119958	2120098	141	1	0.46	1.53	3.31	1.73	0.67	0.75
ACIAD0635	trpF	N-(5\'-phosphoribosyl)anthranilate isomerase (PRAI)	624670	625344	675	520	243	796	3.28	1.71	7.85E-13	1.36E-11
ACIAD1622	-	putative transcriptional regulator (AraC family) (nitrilase regulator)	1619391	1620350	960	1221	571	1871	3.28	1.71	1.89E-13	3.52E-12
ACIAD3399	-	putative peptide synthetase	3312334	3316326	3993	1500	702	2297	3.27	1.71	5.85E-15	1.34E-13
ACIAD1454	-	putative Zn-dependent oxidoreductase	1451791	1452804	1014	280	131	428	3.27	1.71	1.34E-11	2.01E-10
ACIAD1578	-	putative aryl-alcohol dehydrogenase (Benzyl alcohol dehydrogenase) (XylB-like)	1569992	1571107	1116	78	37	119	3.26	1.71	4.68E-07	3.49E-06
ACIAD3312	rimM	16S rRNA processing protein	3218362	3218910	549	4930	2316	7544	3.26	1.7	6.10E-13	1.08E-11
ACIAD1448	catI	3-oxoadipate CoA-transferase subunit A (Beta-ketoadipate:succinyl-CoA transferase subunit A)	1446225	1446911	687	11	5.24	17	3.25	1.7	1.10E-02	2.58E-02
ACIAD1723	hcaD	acyl coenzyme A dehydrogenase	1730745	1731884	1140	20	9.41	30	3.24	1.7	6.13E-04	2.09E-03
ACIAD2839	groES	chaperone Hsp10, affects cell division	2776997	2777287	291	1.38E+04	6517	2.10E+04	3.23	1.69	6.37E-13	1.12E-11
ACIAD3007	-	conserved hypothetical protein; putative membrane protein	2935307	2935975	669	262	124	400	3.23	1.69	1.60E-11	2.38E-10
ACIAD0930	glpK	glycerol kinase	913230	914717	1488	704	333	1075	3.23	1.69	7.74E-16	1.92E-14
ACIAD3238	-	conserved hypothetical protein; putative signal peptide	3153856	3154455	600	691	327	1054	3.22	1.69	4.23E-16	1.13E-14
ACIAD0438	rne	ribonuclease E (RNase E): endoribonuclease for rRNA processing and mRNA degradation	436009	439425	3417	1.25E+04	5936	1.91E+04	3.22	1.69	2.96E-12	4.93E-11
ACIAD3570	ribB/A	bifunctional protein [Includes: 3,4-dihydroxy-2-butanone 4-phosphate synthase; GTP cyclohydrolase II]	3493308	3494429	1122	3365	1606	5124	3.19	1.67	8.69E-14	1.70E-12
ACIAD0302	rplK	50S ribosomal protein L11	299837	300265	429	8739	4194	1.33E+04	3.17	1.66	3.79E-12	6.26E-11
ACIAD3083	-	conserved hypothetical protein	3009447	3009911	465	264	127	402	3.16	1.66	8.98E-10	1.04E-08
ACIAD3013	rpsI	30S ribosomal protein S9	2939435	2939821	387	2.23E+04	1.08E+04	3.39E+04	3.15	1.65	4.39E-11	6.19E-10
ACIAD1547	-	conserved hypothetical protein	1545909	1546775	867	54	26	81	3.14	1.65	1.20E-05	6.53E-05
ACIAD1827	-	putative flavoprotein oxidoreductase	1834181	1834837	657	169	81	256	3.14	1.65	6.43E-10	7.64E-09
ACIAD2028	aroC	chorismate synthase	2018141	2019232	1092	1051	509	1592	3.13	1.65	3.90E-13	7.04E-12
ACIAD0868	-	conserved hypothetical protein	853175	853735	561	5.72E+04	2.76E+04	8.67E+04	3.13	1.65	1.12E-09	1.27E-08
ACIAD0308	rpoC	DNA-directed RNA polymerase beta\' chain (Transcriptase beta\' chain) (RNA polymerase beta\' subunit)	306586	310827	4242	2.67E+04	1.30E+04	4.05E+04	3.12	1.64	3.04E-10	3.80E-09
ACIAD0926	emrA	multidrug resistance secretion protein	908317	909453	1137	2015	981	3049	3.11	1.64	7.08E-13	1.24E-11
ACIAD1478	hemO	heme oxygenase	1476344	1476943	600	52	25	79	3.09	1.63	1.42E-05	7.57E-05
ACIAD3296	-	conserved hypothetical protein	3203690	3204007	318	679	332	1025	3.08	1.62	7.34E-12	1.16E-10
ACIAD0724	nrdA	ribonucleoside diphosphate reductase, alpha subunit	707455	710280	2826	6790	3326	1.03E+04	3.08	1.62	1.30E-11	1.97E-10
ACIAD3106	leuS	leucyl-tRNA synthetase	3028827	3031448	2622	2667	1314	4021	3.06	1.61	3.45E-11	4.96E-10
ACIAD2544	-	putative flavin reductase	2504335	2505267	933	50	25	75	3.05	1.61	1.00E-05	5.59E-05
ACIAD2037	metK	methionine adenosyltransferase	2026565	2027731	1167	2174	1076	3271	3.04	1.6	8.04E-12	1.25E-10
ACIAD1660	gcdH	glutaryl-CoA dehydrogenase	1658940	1660166	1227	680	337	1022	3.03	1.6	2.24E-12	3.75E-11
ACIAD1616	nthA	nitrile hydratase subunit alpha (NHase)	1614625	1615224	600	132	65	198	3.03	1.6	2.79E-08	2.52E-07
ACIAD2900	hemA	glutamyl tRNA reductase	2839251	2840546	1296	3656	1819	5494	3.02	1.59	4.25E-10	5.16E-09
ACIAD3215	rpsS	30S ribosomal protein S19	3132022	3132297	276	9287	4627	1.39E+04	3.01	1.59	4.76E-11	6.66E-10
ACIAD1683	caiB	L-carnitine dehydrogenase	1687510	1688727	1218	741	369	1113	3.01	1.59	4.08E-12	6.70E-11
ACIAD2287	maeB	NAD(P)-dependent malic enzyme ; bifunctional: NADP-dependent malic oxidoreductase (N-terminal); phosphotransacetylase (C-terminal)]	2257214	2259484	2271	1.73E+04	8629	2.59E+04	3.01	1.59	3.15E-11	4.54E-10
ACIAD0651	nadA	quinolinate synthetase A	641548	642612	1065	3685	1838	5532	3.01	1.59	4.95E-11	6.90E-10
ACIAD2965	-	conserved hypothetical protein; putative esterase	2894336	2895253	918	176	88	263	3	1.58	7.46E-09	7.42E-08
ACIAD3005	hflX	GTP-binding protein	2933543	2934877	1335	1637	819	2455	3	1.58	7.21E-11	9.76E-10
ACIAD3508	-	putative peptidase	3436608	3437333	726	1962	981	2942	3	1.58	1.19E-10	1.54E-09
ACIAD1736	accC	biotin carboxylase (A subunit of acetyl-CoA carboxylase)	1744417	1745805	1389	4.15E+04	2.08E+04	6.22E+04	2.99	1.58	1.09E-09	1.24E-08
ACIAD2506	pqqD	coenzyme PQQ synthesis protein D (Coenzyme PQQ synthesis protein II)	2461875	2462174	300	1955	981	2929	2.99	1.58	3.34E-10	4.13E-09
ACIAD1210	dat	diaminobutyrate--2-oxoglutarate aminotransferase (L- diaminobutyric acid transaminase) (Diaminobutyrate transaminase) (DABA aminotransferase) (DABA-AT) (L-2,4-diaminobutyrate:2-ketoglutarate 4- aminotransferase)	1212116	1213486	1371	5783	2902	8665	2.99	1.58	7.10E-11	9.65E-10
ACIAD1755	mdcC	malonate decarboxylase, delta subunit	1762168	1762467	300	40	20	60	2.99	1.58	4.92E-05	2.25E-04
ACIAD2095	-	conserved hypothetical protein	2080761	2081528	768	655	329	981	2.98	1.58	1.74E-11	2.58E-10
ACIAD1114	-	hypothetical protein	1101500	1101616	117	613	309	917	2.97	1.57	1.54E-11	2.30E-10
ACIAD0487	uup	transport protein Uup (ABC superfamily, atp_bind)	481015	482931	1917	2992	1507	4476	2.97	1.57	2.17E-11	3.18E-10
ACIAD2577	pdxJ	Pyridoxine 5\'-phosphate synthase	2536262	2536987	726	2.08E+04	1.05E+04	3.11E+04	2.96	1.57	9.90E-10	1.13E-08
ACIAD1680	etfD	electron transfer flavoprotein-ubiquinone oxidoreductase (ETF-QO) (ETF-ubiquinone oxidoreductase) (ETF dehydrogenase) (Electron-transferring-flavoprotein dehydrogenase)	1684094	1685806	1713	632	320	945	2.96	1.56	8.14E-12	1.26E-10
ACIAD1302	trmB	tRNA(guanine-7)methyltransferase	1304887	1305624	738	187	95	279	2.95	1.56	3.32E-08	2.96E-07
ACIAD3571	ribH	6,7-dimethyl-8-ribityllumazine synthase (Lumazine synthase)(riboflavin synthase beta chain)	3494441	3494911	471	4052	2057	6047	2.94	1.56	6.80E-11	9.28E-10
ACIAD2049	-	putative ferric siderophore receptor protein	2036574	2038742	2169	1959	995	2923	2.94	1.55	1.29E-10	1.67E-09
ACIAD0661	hisG	ATP-phosphoribosyltransferase	655293	655979	687	523	266	779	2.93	1.55	6.84E-12	1.09E-10
ACIAD2875	sucB	dihydrolipoamide succinyltransferase, E2 component of 2-oxoglutarate dehydrogenase complex	2816279	2817487	1209	1.07E+04	5438	1.60E+04	2.93	1.55	3.74E-10	4.59E-09
ACIAD1399	hscA	heat shock protein (Hsp); chaperon involved in the Fe/S cluster biosynthesis	1394725	1396587	1863	1070	545	1595	2.93	1.55	7.22E-12	1.14E-10
ACIAD2986	-	putative transcriptional regulator (AraC family) (AdiY)	2917210	2918256	1047	2852	1453	4252	2.93	1.55	2.53E-10	3.18E-09
ACIAD1020	acoD	Dihydrolipoyl dehydrogenase (E3 component of acetoin cleaving system) (Dihydrolipoamide dehydrogenase)	1011671	1013077	1407	118	60	176	2.92	1.55	3.91E-07	2.95E-06
ACIAD3503	guaB	IMP dehydrogenase	3427903	3429369	1467	3475	1775	5175	2.92	1.54	3.56E-10	4.39E-09
ACIAD0372	phaF	pH adaptation potassium efflux system protein F	364448	364723	276	92	47	137	2.91	1.54	8.35E-07	5.87E-06
ACIAD1021	-	putative acetoin reductase/2,3-butanediol dehydrogenase (bdhA)	1013095	1014210	1116	379	194	564	2.91	1.54	4.00E-10	4.88E-09
ACIAD0936	-	putative anti-sigma factor	918787	918966	180	6.94	3.55	10	2.91	1.54	2.82E-02	5.78E-02
ACIAD3386	-	putative transcriptional accessory protein	3298894	3301284	2391	9088	4659	1.35E+04	2.9	1.54	7.61E-10	8.94E-09
ACIAD3676	-	conserved hypothetical protein	3588370	3589977	1608	1049	540	1559	2.89	1.53	4.37E-12	7.14E-11
ACIAD2589	-	conserved hypothetical protein; putative periplasmic solute-binding protein	2547408	2548481	1074	1395	716	2073	2.89	1.53	6.58E-11	9.01E-10
ACIAD2373	hfq	host factor I for bacteriophage Q beta replication, a growth-related protein	2332553	2333077	525	554	285	824	2.89	1.53	9.67E-11	1.28E-09
ACIAD1612	-	putative acetyl-CoA C-acetyltransferase with thiolase domain	1610288	1611469	1182	167	86	248	2.89	1.53	7.69E-08	6.53E-07
ACIAD0305	rplJ	50S ribosomal protein L10	301204	301740	537	1.42E+04	7387	2.11E+04	2.86	1.51	2.11E-09	2.28E-08
ACIAD0650	argJ	bifunctional protein [Includes: glutamate N-acetyltransferase (Ornithine acetyltransferase) (Ornithine transacetylase) (OATASE); amino-acid acetyltransferase (N-acetylglutamate synthase) (AGS)]	640190	641410	1221	5578	2895	8260	2.85	1.51	1.12E-09	1.27E-08
ACIAD3257	murI	glutamate racemase	3169717	3170595	879	443	230	656	2.85	1.51	1.48E-09	1.63E-08
ACIAD0463	leuC	3-isopropylmalate dehydratase (isomerase), subunit with LeuD	461051	462484	1434	4248	2216	6280	2.83	1.5	1.41E-10	1.81E-09
ACIAD1568	-	putative enoyl-CoA hydratase/isomerase	1559560	1560360	801	21	11	31	2.82	1.5	8.64E-04	2.79E-03
ACIAD1805	-	putative glyoxalase (dioxygenase domain)	1812442	1813371	930	31	16	45	2.82	1.5	1.93E-04	7.54E-04
ACIAD0334	fadA	3-ketoacyl-CoA thiolase (Fatty oxidation complex beta subunit) (Beta-ketothiolase) (Acetyl-CoA acyltransferase)	329211	330383	1173	2281	1195	3367	2.82	1.49	1.17E-09	1.32E-08
ACIAD3199	secY	secretion protein	3124591	3125949	1359	2.91E+04	1.53E+04	4.30E+04	2.82	1.49	9.45E-09	9.26E-08
ACIAD3009	ksgA	S-adenosylmethionine-6-N\',N\'-adenosyl (rRNA) dimethyltransferase, kasugamycin resistance	2936886	2937710	825	474	249	698	2.81	1.49	1.38E-09	1.53E-08
ACIAD0112	tyrB	tyrosine aminotransferase, tyrosine repressible, PLP-dependent	113131	114345	1215	2677	1406	3948	2.81	1.49	2.03E-10	2.58E-09
ACIAD1681	mucK	cis,cis-muconate transport protein (MFS superfamily)	1685937	1687178	1242	1111	585	1637	2.8	1.49	9.88E-11	1.30E-09
ACIAD1690	dcaH	dehydrogenase	1694564	1696081	1518	144	76	212	2.79	1.48	4.28E-07	3.20E-06
ACIAD2316	-	putative 3-hydroxyisobutyrate dehydrogenase	2281421	2282293	873	1284	678	1890	2.79	1.48	8.07E-10	9.42E-09
ACIADtmRNA	tmRNA	mRNA template for tagging proteins	914849	915208	360	1.36E+05	7.21E+04	2.01E+05	2.78	1.48	1.14E-06	7.72E-06
ACIAD3183	-	conserved hypothetical protein	3112862	3113101	240	970	515	1425	2.77	1.47	7.58E-10	8.94E-09
ACIAD3237	-	conserved hypothetical protein; putative MutT/nudix family protein	3153439	3153843	405	253	134	372	2.77	1.47	4.04E-08	3.55E-07
ACIAD0547	proA	gamma-glutamyl phosphate reductase (GPR) (Glutamate-5- semialdehyde dehydrogenase) (Glutamyl-gamma-semialdehyde dehydrogenase) (GSA dehydrogenase)	538888	540153	1266	1915	1016	2813	2.77	1.47	1.73E-09	1.89E-08
ACIAD2622	tolB	tolerance to colicins E2, E, A, and K, required for OM integrity	2575393	2576670	1278	1015	539	1492	2.77	1.47	8.59E-11	1.14E-09
ACIAD1738	aroQ	3-dehydroquinate dehydratase, type II	1746272	1746721	450	1015	539	1491	2.76	1.47	3.82E-10	4.67E-09
ACIAD3507	aceE	pyruvate decarboxylase, E1 component of the pyruvate dehydrogenase complex,	3433625	3436339	2715	1.63E+04	8664	2.39E+04	2.76	1.47	1.11E-08	1.07E-07
ACIAD1231	argD	acetylornithine aminotransferase	1231743	1232957	1215	599	320	877	2.74	1.46	4.73E-11	6.65E-10
ACIAD3259	etfD	electron transfer flavoprotein-ubiquinone oxidoreductase (ETF-QO) (ETF-ubiquinone oxidoreductase) (ETF dehydrogenase) (Electron-transferring-flavoprotein dehydrogenase)	3171439	3173151	1713	830	443	1216	2.74	1.46	3.06E-10	3.82E-09
ACIAD0971	-	putative iron transport protein (ABC superfamily, peri_bind)	958057	959118	1062	543	290	797	2.74	1.46	2.73E-09	2.92E-08
ACIAD2597	cbl	transcriptional regulator cysteine biosynthesis (LysR family)	2554007	2554930	924	308	164	451	2.74	1.46	2.41E-08	2.19E-07
ACIAD3210	rpsQ	30S ribosomal protein S17	3130059	3130316	258	3722	1997	5447	2.73	1.45	5.77E-09	5.91E-08
ACIAD3211	rpmC	50S ribosomal protein L29	3130313	3130510	198	1.55E+05	8.31E+04	2.27E+05	2.73	1.45	5.40E-06	3.13E-05
ACIAD2991	-	conserved hypothetical protein; putative esterase	2922783	2923640	858	63	34	93	2.72	1.44	6.37E-05	2.78E-04
ACIAD2448	purD	phosphoribosylamine--glycine ligase (GARS) (Glycinamide ribonucleotide synthetase) (Phosphoribosylglycinamide synthetase)	2412387	2413694	1308	3298	1779	4816	2.71	1.44	9.28E-09	9.12E-08
ACIAD2174	-	conserved hypothetical protein; putative phage-related protein	2151419	2152750	1332	11	6.17	17	2.7	1.43	1.59E-02	3.56E-02
ACIAD2659	dapF	diaminopimelate epimerase	2613423	2614268	846	728	395	1061	2.69	1.43	1.93E-09	2.09E-08
ACIAD2667	pdxB	erythronate-4-phosphate dehydrogenase	2621280	2622347	1068	918	498	1338	2.69	1.43	1.57E-09	1.72E-08
ACIAD0735	nuoF	NADH dehydrogenase I chain F	717897	719228	1332	5429	2944	7914	2.69	1.43	2.33E-08	2.12E-07
ACIAD0660	murA	UDP-N-acetylglucosamine 1-carboxyvinyltransferase (Enoylpyruvate transferase) (UDP-N-acetylglucosamine enolpyruvyl transferase) (EPT)	654040	655296	1257	2135	1156	3114	2.69	1.43	7.04E-09	7.05E-08
ACIAD3575	glmU	bifunctional protein [Includes: UDP-N-acetylglucosamine pyrophosphorylase (N-acetylglucosamine-1-phosphate uridyltransferase); Glucosamine-1-phosphate N-acetyltransferase ]	3496809	3498173	1365	887	484	1291	2.67	1.42	4.78E-10	5.78E-09
ACIAD0766	-	conserved hypothetical protein; putative hydrolase	750501	751478	978	549	299	799	2.67	1.42	4.24E-09	4.42E-08
ACIAD0870	fabD	malonyl-CoA-[acyl-carrier-protein] transacylase	854146	855132	987	3.53E+04	1.92E+04	5.14E+04	2.67	1.42	3.41E-07	2.61E-06
ACIAD0020	fkpB	FKBP-type peptidyl-prolyl cis-trans isomerase (rotamase)	25757	26239	483	617	338	896	2.65	1.41	4.58E-09	4.72E-08
ACIAD0565	-	putative GTP-binding protein EngA	556522	557958	1437	1515	830	2201	2.65	1.41	2.76E-09	2.94E-08
ACIAD1853	-	putative phage-related protein	1853134	1853412	279	2.24	1.23	3.26	2.65	1.4	0.23	0.33
ACIAD1019	acoC	dihydrolipoamide acetyltransferase component (E2) of acetoin dehydrogenase complex	1010125	1011666	1542	135	74	195	2.64	1.4	5.27E-06	3.07E-05
ACIAD2165	-	hypothetical protein; putative signal peptide	2146048	2146428	381	4.49	2.47	6.51	2.64	1.4	0.17	0.25
ACIAD3116	fabI	NADH-dependent enoyl-ACP reductase	3046323	3047198	876	1.34E+04	7381	1.95E+04	2.64	1.4	5.27E-08	4.58E-07
ACIAD2526	-	putative Glutamate synthase, large subunit region 3 (GlxC)	2484196	2484924	729	24	13	35	2.64	1.4	3.43E-03	9.32E-03
ACIAD2045	bioB	biotin synthetase	2032479	2033492	1014	7230	3983	1.05E+04	2.63	1.4	7.50E-08	6.39E-07
ACIAD0782	proS	prolyl-tRNA synthetase	768210	769922	1713	2400	1322	3478	2.63	1.4	1.20E-08	1.15E-07
ACIAD2188	-	putative bacteriophage protein (Gp55-like)	2161789	2162238	450	4.76	2.62	6.9	2.63	1.4	0.12	0.19
ACIAD1366	argF	ornithine carbamoyltransferase	1361806	1362726	921	1664	918	2411	2.63	1.39	1.63E-08	1.52E-07
ACIAD0643	accD	acetylCoA carboxylase, beta subunit	631520	632416	897	2.04E+04	1.13E+04	2.95E+04	2.62	1.39	8.95E-08	7.54E-07
ACIAD0479	asd	aspartate-semialdehyde dehydrogenase, NAD(P)-binding	471037	472155	1119	7.84E+04	4.33E+04	1.14E+05	2.62	1.39	5.06E-07	3.74E-06
ACIAD0823	gatA	aspartyl/glutamyl-tRNA(Asn/Gln) amidotransferase subunit A	812576	814054	1479	496	275	718	2.62	1.39	6.44E-09	6.54E-08
ACIAD0981	-	hypothetical protein	968151	968396	246	7.54	4.16	11	2.62	1.39	2.91E-02	5.93E-02
ACIAD3300	-	putative FAD/FMN-containing dehydrogenase	3207551	3208960	1410	2413	1333	3493	2.62	1.39	1.94E-08	1.79E-07
ACIAD3085	dusA	tRNA-dihydrouridine synthase A	3011196	3012221	1026	1022	564	1480	2.62	1.39	3.95E-08	3.47E-07
ACIAD3209	rplN	50S ribosomal protein L14	3129600	3129968	369	7804	4321	1.13E+04	2.61	1.39	7.71E-08	6.53E-07
ACIAD0093	-	putative UDP-galactose phosphate transferase (WeeH)	89914	90528	615	305	169	441	2.61	1.39	3.99E-07	3.00E-06
ACIAD1299	gbh	guanidinobutyrase	1301544	1302503	960	69	38	100	2.61	1.38	5.78E-05	2.56E-04
ACIAD0371	phaG	pH adaptation potassium efflux system protein G	364022	364438	417	74	41	108	2.61	1.38	3.22E-05	1.57E-04
ACIAD1808	-	putative monooxygenase	1814916	1816058	1143	297	165	430	2.61	1.38	2.48E-07	1.95E-06
ACIAD1824	-	putative oxidoreductase, short-chain dehydrogenase/reductase	1830244	1830999	756	17	9.41	25	2.61	1.38	6.99E-03	1.74E-02
ACIAD2623	pal	peptidoglycan-associated lipoprotein precursor	2576689	2577270	582	475	264	687	2.6	1.38	1.44E-08	1.36E-07
ACIAD0344	ada	bifunctional protein [Includes: transcriptional regulator of DNA repair (AraC/Xyl family); O6-methylguanine-DNA methyltransferase]	339360	340220	861	2265	1260	3269	2.59	1.38	1.21E-07	9.90E-07
ACIAD1332	-	putative O-sialoglycoprotein endopeptidase gcp	1328767	1329789	1023	147	82	211	2.59	1.37	5.10E-06	2.98E-05
ACIAD2696	-	putative secretion system protein (EvpM-like)	2653945	2655312	1368	3495	1948	5041	2.59	1.37	3.76E-08	3.32E-07
ACIAD0988	-	putative vanillate O-demethylase oxygenase subunit (VanA-like)	974261	975322	1062	34	19	49	2.59	1.37	1.18E-03	3.65E-03
ACIAD2673	-	conserved hypothetical protein; putative signal peptide	2627939	2628886	948	35	20	51	2.58	1.37	3.82E-04	1.37E-03
ACIAD0369	infB	protein chain initiation factor IF-2	360876	363575	2700	9336	5217	1.35E+04	2.58	1.37	3.86E-07	2.92E-06
ACIAD0011	anmK	Anhydro-N-acetylmuramic acid kinase (AnhMurNAc kinase)	12436	13566	1131	826	463	1189	2.57	1.36	1.12E-08	1.08E-07
ACIAD1607	acads	Acyl-CoA dehydrogenase, short-chain specific	1604041	1605168	1128	255	143	367	2.56	1.36	8.47E-07	5.93E-06
ACIAD3159	phoL	phosphate starvation-inducible protein (PhoH-like)	3087124	3088206	1083	7906	4447	1.14E+04	2.56	1.35	3.36E-07	2.58E-06
ACIAD0903	argB	acetylglutamate kinase	886897	887808	912	1192	671	1712	2.55	1.35	1.12E-08	1.08E-07
ACIAD1636	-	conserved hypothetical protein; putative signal peptide	1632348	1632920	573	20	11	29	2.55	1.35	7.73E-03	1.90E-02
ACIAD1433	-	putative porin for benzoate transport (BenP)	1430277	1431524	1248	370	208	532	2.55	1.35	7.50E-08	6.39E-07
ACIAD0031	-	Putative pyrimidine permease rutG (Pyrimidine utilization protein G)	36899	38263	1365	53	30	76	2.55	1.35	6.20E-04	2.11E-03
ACIAD2508	acdP	Zn-dependent dipeptidase	2463328	2464374	1047	102	57	147	2.55	1.35	4.16E-05	1.95E-04
ACIAD3217	rplW	50S ribosomal protein L23	3133147	3133467	321	1.04E+04	5873	1.49E+04	2.54	1.34	2.87E-07	2.23E-06
ACIAD3177	-	conserved hypothetical protein; putative conserved domain	3105181	3107250	2070	136	77	195	2.54	1.34	6.78E-06	3.87E-05
ACIAD3586	-	putative lipoprotein-34 precursor (NlpB)	3505175	3505780	606	595	336	853	2.54	1.34	1.08E-08	1.05E-07
ACIAD2853	ftsH	cell division protein	2789831	2791726	1896	2.68E+04	1.52E+04	3.85E+04	2.53	1.34	1.29E-06	8.59E-06
ACIAD0103	-	conserved hypothetical protein; putative membrane protein	101027	102733	1707	886	502	1270	2.53	1.34	6.79E-09	6.86E-08
ACIAD2963	-	putative transporter (MFS superfamily)	2892263	2893510	1248	182	103	261	2.53	1.34	1.68E-05	8.80E-05
ACIAD1250	-	transposase of IS1236, IS3 family (ORF 1)	1249064	1249357	294	23	13	32	2.53	1.34	4.93E-03	1.28E-02
ACIAD1151	argG	argininosuccinate synthetase	1142144	1143484	1341	9742	5528	1.40E+04	2.52	1.34	1.34E-07	1.09E-06
ACIAD3511	ftsZ	cell division protein,tubulin-like GTP-binding protein and GTPase, forms circumferential ring in cell division and participates in the septum formation	3438964	3440133	1170	2.25E+04	1.28E+04	3.21E+04	2.52	1.33	1.32E-06	8.82E-06
ACIAD1807	-	putative dipeptidyl aminopeptidase/acylaminoacyl-peptidase	1813741	1814901	1161	2886	1641	4132	2.52	1.33	3.60E-07	2.74E-06
ACIAD1804	-	putative permease (MFS superfamily)	1811060	1812223	1164	43	24	61	2.52	1.33	7.37E-04	2.44E-03
ACIAD0672	-	putative pilus assembly protein (FilF)	666375	668282	1908	3.43E+04	1.95E+04	4.91E+04	2.52	1.33	1.50E-06	9.83E-06
ACIAD0881	rpsL	30S ribosomal protein S12	864888	865262	375	1.28E+04	7315	1.84E+04	2.51	1.33	8.84E-07	6.16E-06
ACIAD0987	-	conserved hypothetical protein	973953	974252	300	13	7.55	19	2.51	1.33	1.22E-02	2.83E-02
ACIAD2543	-	putative monooxygenase	2503250	2504332	1083	103	59	147	2.51	1.33	2.14E-05	1.08E-04
ACIAD0837	dusC	tRNA-dihydrouridine synthase C	824367	825299	933	465	265	665	2.51	1.33	7.49E-07	5.32E-06
ACIAD1461	-	conserved hypothetical protein; putative membrane protein	1460803	1461711	909	194	111	277	2.5	1.32	1.82E-05	9.42E-05
ACIAD3516	murC	UDP-N-acetylmuramate--alanine ligase	3443462	3444910	1449	3648	2083	5212	2.5	1.32	1.41E-07	1.14E-06
ACIAD3663	mpl	UDP-N-acetylmuramate:L-alanyl-gamma-D-glutamyl-meso-diaminopimelate ligase	3578322	3579683	1362	323	185	462	2.49	1.32	7.31E-07	5.22E-06
ACIAD1436	benA	benzoate 1,2-dioxygenase alpha subunit	1434223	1435608	1386	93	53	133	2.49	1.31	5.66E-05	2.52E-04
ACIAD2700	-	conserved hypothetical protein	2657701	2658882	1182	474	273	675	2.48	1.31	1.15E-07	9.48E-07
ACIAD1119	-	putative CPS-53 prophage, bactoprenol glucosyl transferase	1107128	1108108	981	92	53	131	2.48	1.31	8.23E-05	3.52E-04
ACIAD2873	sucC	succinyl-CoA synthetase beta chain	2813447	2814613	1167	1.52E+04	8727	2.17E+04	2.48	1.31	7.98E-07	5.63E-06
ACIAD1308	thiG	thiamine biosynthesis protein, thiazole moiety	1309845	1310630	786	8621	4952	1.23E+04	2.48	1.31	4.14E-07	3.11E-06
ACIAD2842	pckG	phosphoenolpyruvate carboxykinase [GTP] (PEP carboxykinase) (PEPCK)	2779570	2781399	1830	2974	1713	4236	2.47	1.31	1.22E-07	1.00E-06
ACIAD1816	-	conserved hypothetical protein	1822769	1823329	561	290	168	413	2.46	1.3	1.33E-06	8.88E-06
ACIAD3039	-	conserved hypothetical protein; putative signal peptide	2969669	2969935	267	3.51E+04	2.03E+04	4.99E+04	2.46	1.3	2.91E-06	1.80E-05
ACIAD0002	dnaN	DNA polymerase III, beta chain	1834	2982	1149	2590	1495	3685	2.46	1.3	3.19E-07	2.45E-06
ACIAD1385	recA	DNA strand exchange and recombination protein with protease and nuclease activity,	1380692	1381741	1050	2.20E+04	1.27E+04	3.13E+04	2.46	1.3	2.75E-06	1.72E-05
ACIAD3155	mdh	malate dehydrogenase	3081535	3082521	987	2.60E+04	1.50E+04	3.70E+04	2.46	1.3	2.18E-06	1.39E-05
ACIAD1569	-	putative 3-ketoacyl-CoA thiolase/acetyl-CoA acetyltransferase	1560357	1561520	1164	52	30	74	2.46	1.3	4.57E-04	1.60E-03
ACIAD0833	-	putative 5\'-adenylylsulfate reductase (APS reductase) (cysH-like)	820908	821657	750	4756	2746	6765	2.46	1.3	5.10E-07	3.77E-06
ACIAD2561	-	putative GTP-binding protein (Obg)	2520898	2522100	1203	6476	3741	9212	2.46	1.3	2.67E-07	2.08E-06
ACIAD3442	-	putative methyltransferase	3361213	3362031	819	1007	583	1430	2.45	1.3	9.09E-08	7.64E-07
ACIAD3361	mrcA	penicillin binding protein	3267648	3270206	2559	766	444	1088	2.45	1.29	1.55E-07	1.25E-06
ACIAD1130	-	putative methyltransferase	1117757	1118602	846	167	97	237	2.45	1.29	1.19E-05	6.49E-05
ACIAD1695	dcaI	3-oxoadipate CoA-transferase subunit A	1700817	1701488	672	1830	1063	2597	2.44	1.29	5.22E-07	3.83E-06
ACIAD0571	-	conserved hypothetical protein	560611	562278	1668	678	395	962	2.44	1.29	2.25E-07	1.79E-06
ACIAD3518	gshB	glutathione synthetase	3446262	3447206	945	1044	608	1480	2.44	1.28	2.14E-07	1.71E-06
ACIAD1252	lysC	aspartate kinase	1249850	1251130	1281	7954	4640	1.13E+04	2.43	1.28	1.23E-06	8.25E-06
ACIAD1022	butA	Diacetyl reductase	1014220	1015035	816	1201	700	1702	2.43	1.28	1.64E-07	1.32E-06
ACIAD1560	-	fragment of P-hydroxyphenylacetate hydroxylase C2:oxygenase component	1554216	1554407	192	83	48	117	2.43	1.28	1.59E-04	6.38E-04
ACIAD2275	lipA	lipoate synthase	2244827	2245840	1014	3553	2074	5033	2.43	1.28	6.70E-07	4.83E-06
ACIAD0995	-	putative short-chain dehydrogenase	981037	981831	795	22	13	31	2.43	1.28	4.40E-03	1.16E-02
ACIAD0866	-	conserved hypothetical protein	852416	853078	663	217	127	307	2.42	1.27	1.12E-05	6.13E-05
ACIAD3095	prfC	peptide chain release factor 3	3020131	3021720	1590	5461	3197	7726	2.42	1.27	2.54E-06	1.59E-05
ACIAD3380	-	putative transport protein (ABC superfamily, atp_bind)	3290054	3291715	1662	7599	4447	1.08E+04	2.42	1.27	1.11E-06	7.58E-06
ACIAD3197	rpsM	30S ribosomal protein S13	3123991	3124347	357	8163	4793	1.15E+04	2.41	1.27	2.31E-06	1.46E-05
ACIAD1115	lon	DNA-binding ATP-dependent protease La	1101710	1104136	2427	4.57E+04	2.68E+04	6.46E+04	2.41	1.27	9.81E-06	5.51E-05
ACIAD0707	mutM	formamidopyrimidine-DNA glycosylase	693723	694541	819	360	211	508	2.41	1.27	3.67E-06	2.21E-05
ACIAD1923	nfnB	oxygen-insensitive NADPH nitroreductase	1913656	1914324	669	413	242	584	2.41	1.27	1.14E-06	7.71E-06
ACIAD0375	phaC	pH adaptation potassium efflux system C transmembrane protein	367058	367408	351	70	41	99	2.41	1.27	2.68E-04	1.01E-03
ACIAD0633	-	putative cobalamin adenosyltransferase	621744	622322	579	314	184	444	2.41	1.27	2.21E-06	1.40E-05
ACIAD2525	-	putative Glutamate synthase, large subunit region 2 FMN-binding (GlxD)	2482834	2484168	1335	68	40	97	2.4	1.27	3.61E-04	1.30E-03
ACIAD2800	-	hypothetical protein	2746270	2746494	225	7.6	4.48	11	2.4	1.26	0.11	0.18
ACIAD2514	atoA	acetoacetyl-CoA transferase, beta subunit	2468959	2469603	645	183	108	258	2.39	1.26	1.96E-05	1.00E-04
ACIAD2675	-	conserved hypothetical protein; putative oxygenase subunit protein	2629502	2630743	1242	152	90	214	2.39	1.26	5.04E-05	2.29E-04
ACIAD2587	nadB	L-aspartate oxidase (quinolinate synthetase B)	2545135	2546769	1635	4378	2583	6172	2.39	1.26	7.51E-07	5.32E-06
ACIAD1757	mdcE	malonate decarboxylase, gamma subunit	1763308	1764135	828	34	20	48	2.39	1.26	2.04E-03	5.87E-03
ACIAD1270	pyrB	aspartate carbamoyltransferase, catalytic subunit	1270608	1271624	1017	1795	1062	2528	2.38	1.25	1.76E-06	1.14E-05
ACIAD1434	benK	benzoate transport protein (MFS superfamily)	1431562	1432962	1401	555	328	782	2.38	1.25	5.14E-07	3.79E-06
ACIAD3492	-	conserved hypothetical protein	3418494	3419171	678	135	80	190	2.37	1.24	9.05E-05	3.84E-04
ACIAD2173	-	conserved hypothetical protein; putative bacteriophage protein	2150656	2151375	720	38	23	54	2.37	1.24	3.47E-03	9.42E-03
ACIAD0564	-	conserved hypothetical protein; putative PQQ enzyme repeat domain protein	555206	556360	1155	2485	1475	3495	2.37	1.24	2.79E-06	1.73E-05
ACIAD0063	ampD	N-acetyl-anhydromuramyl-L-alanine amidase (Regulates ampC)	60290	60880	591	131	78	184	2.37	1.24	5.45E-05	2.44E-04
ACIAD2612	purL	phosphoribosylformylglycinamidine synthase (FGAM synthase) (FGAMS) (Formylglycinamide ribotide amidotransferase) (FGARAT) (Formylglycinamide ribotide synthetase)	2564239	2568075	3837	3537	2099	4975	2.37	1.24	3.89E-06	2.32E-05
ACIAD0922	-	putative D-amino acid oxidase	905229	906344	1116	201	119	282	2.37	1.24	3.81E-06	2.28E-05
ACIAD1296	-	putative oxidoreductase	1297694	1298770	1077	24	14	34	2.37	1.24	3.70E-03	9.97E-03
ACIAD0223	shiA	shikimate and dehydroshikimate transport protein (MFS superfamily)	223204	224541	1338	316	187	444	2.37	1.24	2.00E-06	1.28E-05
ACIAD1720	hcaG	chlorogenate esterase	1727213	1728955	1743	161	96	225	2.36	1.24	3.67E-05	1.75E-04
ACIAD1965	-	hypothetical protein; putative conserved domain	1952485	1954293	1809	1635	974	2296	2.36	1.24	6.87E-07	4.93E-06
ACIAD1819	-	putative acyl-CoA dehydrogenase	1826187	1827290	1104	475	283	667	2.36	1.24	1.74E-06	1.12E-05
ACIAD3452	-	putative transcriptional activator (TenA family)	3374703	3375374	672	133	79	186	2.36	1.24	8.31E-05	3.54E-04
ACIAD1649	putP	SSS family, major sodium/proline symporter	1646466	1647959	1494	573	340	805	2.36	1.24	3.67E-07	2.78E-06
ACIAD1008	betA	choline dehydrogenase, a flavoprotein	996846	998507	1662	2407	1436	3378	2.35	1.23	3.53E-06	2.14E-05
ACIAD2634	purM	phosphoribosylaminoimidazole synthetase	2587442	2588512	1071	2791	1666	3915	2.35	1.23	1.62E-06	1.06E-05
ACIAD1815	-	putative benzoate transport protein (BenK-like)(MFS superfamily)	1821361	1822713	1353	117	70	165	2.35	1.23	9.34E-05	3.96E-04
ACIAD0912	pilT	twitching motility protein	893402	894436	1035	1549	926	2172	2.34	1.23	6.93E-07	4.97E-06
ACIAD0151	guaA	GMP synthetase (glutamine aminotransferase)	150400	152052	1653	2822	1696	3948	2.33	1.22	5.17E-06	3.02E-05
ACIAD0737	nuoH	NADH dehydrogenase I chain H	721943	722944	1002	2.31E+04	1.39E+04	3.24E+04	2.33	1.22	2.37E-05	1.19E-04
ACIAD3398	hisA	phosphoribosylformimino-5-aminoimidazole carboxamide isomerase	3311544	3312275	732	701	422	980	2.33	1.22	8.65E-07	6.04E-06
ACIAD1566	-	putative acyl-CoA dehydrogenase family protein	1557308	1558501	1194	64	38	89	2.33	1.22	9.22E-04	2.95E-03
ACIAD3158	-	putative tRNA-i(6)A37 modification enzyme (MiaB)	3085632	3087083	1452	1042	625	1458	2.33	1.22	1.12E-06	7.63E-06
ACIAD1405	iscR	repressor of the iscRSUA operon, involved in assembly of Fe-S clusters	1399244	1399687	444	437	262	611	2.33	1.22	1.11E-05	6.10E-05
ACIAD0911	pilU	twitching motility protein	892214	893365	1152	803	482	1123	2.33	1.22	3.60E-07	2.74E-06
ACIAD0574	hutH	histidine ammonia-lyase protein (Histidase)	563940	565523	1584	564	340	789	2.32	1.22	1.28E-06	8.59E-06
ACIAD3311	trmD	tRNA (guanine-1-)-methyltransferase,	3217565	3218314	750	8322	5011	1.16E+04	2.32	1.22	3.98E-06	2.37E-05
ACIAD1261	-	putative oxidoreductase, aldo/keto reductase family	1259438	1260484	1047	352	212	491	2.32	1.21	3.27E-06	2.01E-05
ACIAD0590	tgt	queuine tRNA-ribosyltransferase (tRNA-guanine transglycosylase) (Guanine insertion enzyme)	579286	580446	1161	175	106	245	2.32	1.21	3.41E-05	1.64E-04
ACIAD3136	-	conserved hypothetical protein; putative Rhodanese-related sulfurtransferase	3061952	3062290	339	1485	898	2072	2.31	1.21	1.10E-06	7.53E-06
ACIAD0923	hemB	delta-aminolevulinic acid dehydratase (Porphobilinogen synthase)	906369	907430	1062	2440	1474	3405	2.31	1.21	2.01E-06	1.29E-05
ACIAD1069	lysS	lysyl-tRNA synthetase	1064137	1065666	1530	1466	885	2047	2.31	1.21	8.96E-07	6.22E-06
ACIAD2392	rbsK	ribokinase	2348944	2349882	939	173	104	241	2.31	1.21	3.77E-05	1.79E-04
ACIAD1754	mdcB	2\'-(5\'\'-triphosphoribosyl)-3\'-dephosphocoenzyme-A synthase	1761272	1762180	909	44	27	61	2.31	1.2	1.94E-03	5.60E-03
ACIAD2861	carB	carbamoyl-phosphate synthase, large subunit	2795548	2798781	3234	2.02E+04	1.22E+04	2.82E+04	2.3	1.2	1.32E-05	7.08E-05
ACIAD3682	-	conserved hypothetical protein; putative conserved domain	3597273	3597593	321	546	331	760	2.3	1.2	1.86E-06	1.20E-05
ACIAD3269	glyS	glycyl-tRNA synthetase, beta chain	3182243	3184312	2070	2928	1780	4076	2.29	1.2	1.12E-06	7.64E-06
ACIAD2029	-	putative adenine-specific methylase	2019245	2020255	1011	574	349	798	2.29	1.2	3.11E-06	1.91E-05
ACIAD2600	-	putative radical activating enzyme	2556924	2557661	738	773	470	1077	2.29	1.2	5.19E-07	3.82E-06
ACIAD2601	queC	Queuosine biosynthesis protein queC	2557671	2558360	690	658	399	916	2.29	1.2	1.35E-06	8.97E-06
ACIAD0373	phaE	pH adaptation potassium efflux system E transmembrane protein	364720	365247	528	51	31	70	2.28	1.19	1.05E-03	3.30E-03
ACIAD0791	dapE	succinyl-diaminopimelate desuccinylase	782417	783550	1134	982	599	1365	2.28	1.19	2.95E-06	1.82E-05
ACIAD2102	hrpA	ATP-dependent helicase	2088950	2092804	3855	3899	2387	5412	2.27	1.18	1.29E-05	6.97E-05
ACIAD1725	hcaB	hydroxybenzaldehyde dehydrogenase	1733920	1735371	1452	192	118	267	2.27	1.18	2.40E-05	1.20E-04
ACIAD0973	-	putative ferrichrome-iron receptor protein	959235	961349	2115	5729	3503	7955	2.27	1.18	2.17E-05	1.10E-04
ACIAD2071	-	putative GTP-binding protein	2054819	2055922	1104	2693	1646	3740	2.27	1.18	1.19E-05	6.51E-05
ACIAD3109	-	putative secretion protein (HlyD family)	3033104	3034456	1353	169	104	235	2.27	1.18	8.55E-05	3.63E-04
ACIAD1330	-	conserved hypothetical protein	1327925	1328368	444	8892	5452	1.23E+04	2.26	1.18	2.04E-05	1.04E-04
ACIAD1983	-	putative transporter transmembrane protein (magnesium transporter)	1972389	1973111	723	355	218	493	2.26	1.18	3.64E-05	1.75E-04
ACIAD1262	vfr	cyclic AMP receptor protein	1260645	1261274	630	959	590	1328	2.25	1.17	1.01E-05	5.62E-05
ACIAD3245	-	putative ATP-dependent RNA helicase	3159264	3161186	1923	4279	2634	5924	2.25	1.17	9.89E-06	5.54E-05
ACIAD0240	-	putative outer membrane protein	239385	240686	1302	5088	3127	7049	2.25	1.17	4.77E-06	2.80E-05
ACIAD2950	valS	valyl-tRNA synthetase	2880692	2883607	2916	1793	1103	2482	2.25	1.17	4.03E-06	2.39E-05
ACIAD2545	-	putative hydrolase	2505297	2506088	792	40	25	55	2.24	1.17	3.09E-03	8.48E-03
ACIAD1743	-	putative oxydoreductase protein, zinc-containing (quinone oxidoreductase, NADPH dependent)	1751010	1752011	1002	958	590	1325	2.24	1.17	2.14E-06	1.36E-05
ACIAD0256	gpmI	2,3-bisphosphoglycerate-independent phosphoglycerate mutase	255095	256642	1548	5623	3469	7777	2.24	1.16	1.11E-05	6.11E-05
ACIAD1818	alkK	medium-chain-fatty-acid-CoA ligase	1824526	1826163	1638	705	435	974	2.24	1.16	3.62E-06	2.19E-05
ACIAD2271	map	methionine aminopeptidase	2240454	2241218	765	1774	1097	2452	2.24	1.16	6.86E-06	3.91E-05
ACIAD1265	clpB	ATP-dependent protease, Hsp 100, part of multi-chaperone system with DnaK, DnaJ, and GrpE	1262777	1265356	2580	3.12E+04	1.93E+04	4.30E+04	2.23	1.16	2.94E-05	1.45E-04
ACIAD2820	-	putative hydroxymethylglutaryl-CoA lyase	2757745	2758725	981	1166	722	1610	2.23	1.16	3.50E-06	2.13E-05
ACIAD0560	-	conserved hypothetical protein	551263	552045	783	953	591	1314	2.22	1.15	4.95E-06	2.90E-05
ACIAD1570	-	putative dioxygenase (related to 2-nitropropane dioxygenase)	1561511	1562491	981	278	173	383	2.22	1.15	3.99E-05	1.88E-04
ACIAD2676	-	putative oxidoreductase, short-chain dehydrogenase/reductase family	2630795	2631646	852	17	10	23	2.22	1.15	2.35E-02	4.96E-02
ACIAD3067	-	putative short-chain dehydrogenase	2991965	2992747	783	96	60	132	2.22	1.15	5.59E-04	1.92E-03
ACIAD2872	sucD	succinyl-CoA synthetase alpha chain	2812543	2813433	891	1.64E+04	1.02E+04	2.26E+04	2.22	1.15	3.31E-05	1.60E-04
ACIAD2595	cysW	sulfate transport protein (ABC superfamily, membrane)	2551960	2552883	924	85	53	117	2.22	1.15	5.99E-04	2.04E-03
ACIAD0368	nusA	transcription termination/antitermination, L factor (N utilization substance protein A)	359381	360865	1485	9605	5968	1.32E+04	2.22	1.15	1.64E-05	8.58E-05
ACIAD3517	murG	UDP-N-acetylglucosamine:N-acetylmuramyl-(pentapeptide) pyrophosphoryl-undecaprenol N-acetylglucosamine transferase	3444924	3446021	1098	301	187	415	2.22	1.15	5.28E-05	2.39E-04
ACIAD0382	ubiB	2-octaprenylphenol hydroxylase of ubiquinone biosynthetic pathway	375764	377383	1620	792	493	1090	2.21	1.15	1.15E-06	7.73E-06
ACIAD1253	alaS	alanyl-tRNA synthetase	1251196	1253832	2637	8831	5508	1.22E+04	2.21	1.14	1.46E-05	7.73E-05
ACIAD3411	-	conserved hypothetical protein; putative signal peptide	3324985	3325380	396	39	24	53	2.21	1.14	2.92E-03	8.07E-03
ACIAD0022	ileS	isoleucyl-tRNA synthetase	26764	29601	2838	1.70E+04	1.06E+04	2.34E+04	2.2	1.14	2.87E-05	1.42E-04
ACIAD1229	nlpD	lipoprotein precursor	1229817	1230650	834	2919	1822	4015	2.2	1.14	1.84E-05	9.49E-05
ACIAD3293	-	hypothetical protein	3202581	3202736	156	5.16	3.24	7.09	2.19	1.13	0.15	0.23
ACIAD2940	ispB	octaprenyl-diphosphate synthase (Octaprenyl pyrophosphate synthetase) (OPP synthetase)	2868306	2869283	978	629	394	864	2.19	1.13	1.07E-05	5.92E-05
ACIAD1765	-	putative branched-chain amino acid transport protein (ABC superfamily, peri_bind)	1771665	1772951	1287	51	32	70	2.19	1.13	2.77E-03	7.70E-03
ACIAD1580	-	putative ferredoxin reductase component (dioxygenase)	1571442	1572683	1242	133	83	182	2.19	1.13	2.03E-04	7.86E-04
ACIAD1604	mmsA	methylmalonate-semialdehyde dehydrogenase, oxidoreductase protein	1599821	1601329	1509	209	131	286	2.18	1.13	4.54E-05	2.10E-04
ACIAD1615	nthB	nitrile hydratase subunit beta (NHase)	1613938	1614582	645	255	160	349	2.18	1.13	6.36E-05	2.78E-04
ACIAD1258	purA	adenylosuccinate synthetase	1256743	1258062	1320	6068	3818	8318	2.18	1.12	1.53E-05	8.09E-05
ACIAD1444	-	conserved hypothetical protein; putative GTP-binding protein	1442076	1443653	1578	81	51	111	2.18	1.12	7.65E-04	2.52E-03
ACIAD3119	-	conserved hypothetical protein; putative GTPase	3048897	3049955	1059	1866	1174	2559	2.18	1.12	3.71E-05	1.77E-04
ACIAD2847	folD	bifunctional protein [Includes: 5,10-methylene-tetrahydrofolate dehydrogenase; 5,10-methylene-tetrahydrofolate cyclohydrolase]	2785081	2785929	849	1874	1183	2565	2.17	1.12	1.82E-05	9.42E-05
ACIAD3121	grx	glutaredoxin	3050476	3050733	258	1246	785	1706	2.17	1.12	1.77E-05	9.17E-05
ACIAD1595	ntaA	nitrilotriacetate monooxygenase component A (NTA monooxygenase component A) (NTA-MO A)	1588572	1589909	1338	11	7.24	16	2.17	1.12	3.57E-02	7.05E-02
ACIAD0674	-	putative MutT/nudix family protein	668987	669601	615	3288	2075	4502	2.17	1.12	3.96E-05	1.86E-04
ACIAD1030	-	putative transport protein (VGP family) (Haemin storage system) (HmsR)	1022591	1023865	1275	1193	752	1634	2.17	1.12	1.84E-05	9.48E-05
ACIAD3170	-	putative transporter (MFS superfamily)	3098112	3099398	1287	347	219	475	2.17	1.12	2.78E-05	1.39E-04
ACIAD2626	-	putative tRNA/rRNA methyltransferase	2578714	2579514	801	162	102	222	2.17	1.12	1.16E-04	4.78E-04
ACIAD0166	sfcA	NAD-linked malate dehydrogenase, Rossman fold	165044	166744	1701	8793	5563	1.20E+04	2.16	1.11	3.84E-05	1.82E-04
ACIAD0044	ubiG	3-demethylubiquinone-9 3-methyltransferase and 2-octaprenyl-6-hydroxy phenol methylase	48537	49253	717	700	444	955	2.15	1.1	1.76E-05	9.13E-05
ACIAD0035	ssuC	alkanesulfonate transport protein (ABC superfamily, membrane)	39995	40795	801	8.99	5.71	12	2.15	1.1	0.11	0.18
ACIAD3156	-	conserved hypothetical protein	3082701	3083420	720	2222	1411	3034	2.15	1.1	3.09E-05	1.52E-04
ACIAD1549	-	putative short chain dehydrogenase	1547579	1548346	768	32	21	44	2.15	1.1	1.31E-02	3.01E-02
ACIAD3572	nusB	transcription termination, L factor (N utilization substance protein B)	3494915	3495364	450	2038	1296	2781	2.15	1.1	3.41E-05	1.64E-04
ACIAD3496	xenB	xenobiotic reductase	3420162	3421232	1071	679	432	925	2.14	1.1	1.54E-05	8.10E-05
ACIAD3475	acs	acetyl-CoA synthetase	3400318	3402279	1962	2001	1278	2724	2.13	1.09	2.91E-05	1.44E-04
ACIAD0406	cbpA	curved DNA-binding protein, DnaJ homologue that functions as a co-chaperone of DnaK	407001	407942	942	3072	1965	4179	2.13	1.09	1.65E-05	8.61E-05
ACIAD1266	ilvD	dihydroxy-acid dehydratase	1265604	1267433	1830	1.20E+04	7693	1.64E+04	2.13	1.09	4.72E-05	2.17E-04
ACIAD0614	-	hypothetical protein	606176	606349	174	79	51	108	2.13	1.09	8.94E-04	2.88E-03
ACIAD1575	linC	linalool 8-monooxygenase (Cytochrome P450 111) (Cytochrome P450lin)	1566242	1567483	1242	942	602	1281	2.13	1.09	2.01E-05	1.03E-04
ACIAD0588	secD	preprotein translocase, IISP family, part of the channel	576898	578799	1902	2.25E+04	1.44E+04	3.07E+04	2.13	1.09	1.08E-04	4.49E-04
ACIAD0618	-	conserved hypothetical protein; putative signal peptide	607570	607917	348	16	10	21	2.12	1.09	4.39E-02	8.32E-02
ACIAD0986	-	putative ferredoxin	973629	973934	306	58	37	78	2.12	1.08	4.58E-03	1.20E-02
ACIAD0209	-	putative Rossmann-fold nucleotide-binding protein involved in DNA uptake (Smf)	204848	205999	1152	213	137	289	2.12	1.08	8.44E-05	3.60E-04
ACIAD2440	mnmG	tRNA uridine 5-carboxymethylaminomethyl modification enzyme mnmG	2405708	2407588	1881	9160	5870	1.25E+04	2.12	1.08	3.68E-05	1.75E-04
ACIAD2513	atoD	acetoacetyl-CoA transferase, alpha subunit	2468252	2468956	705	127	82	172	2.11	1.08	4.59E-04	1.61E-03
ACIAD2546	-	conserved hypothetical protein	2506057	2506659	603	84	54	114	2.11	1.08	1.24E-03	3.82E-03
ACIAD3533	-	conserved hypothetical protein; putative signal peptide	3460117	3460899	783	1958	1258	2658	2.11	1.08	3.03E-05	1.49E-04
ACIAD2976	kdpC	potassium-transporting ATPase C chain	2903754	2904383	630	43	28	58	2.11	1.07	8.28E-03	2.02E-02
ACIAD0839	ffh	4,5S-RNP protein, GTP binding export factor, part of signal recognition particle with 4,5 RNA	826408	827820	1413	1126	725	1526	2.1	1.07	1.30E-05	7.02E-05
ACIAD1282	-	conserved hypothetical protein	1284279	1285430	1152	690	446	935	2.1	1.07	1.39E-05	7.42E-05
ACIAD2419	-	conserved hypothetical protein; putative signal peptide	2383607	2384068	462	252	163	342	2.1	1.07	2.08E-04	8.07E-04
ACIAD2035	tkt	transketolase	2024042	2026030	1989	1.10E+04	7080	1.48E+04	2.1	1.07	7.61E-05	3.26E-04
ACIAD0542	edd	phosphogluconate dehydratase (6-phosphogluconate dehydratase)	532423	534270	1848	9205	5952	1.25E+04	2.09	1.07	1.17E-04	4.80E-04
ACIAD1611	-	putative acetyl-CoA synthetase/AMP-(fatty) acid ligase	1608592	1610235	1644	370	239	500	2.09	1.07	5.98E-05	2.64E-04
ACIAD1583	srpI	major membrane protein I (MMP-I) (35 kDa antigen)	1575571	1576503	933	147	95	199	2.09	1.06	2.83E-04	1.05E-03
ACIAD0341	-	putative acyl-CoA thioesterase II	337747	338550	804	279	181	378	2.09	1.06	3.12E-04	1.15E-03
ACIAD2930	-	putative amino acid transport protein (APC family)	2859579	2860991	1413	479	310	648	2.09	1.06	2.34E-05	1.18E-04
ACIAD1363	clpA	ATP-binding protease component	1358102	1360378	2277	1.25E+05	8.10E+04	1.69E+05	2.08	1.06	9.01E-04	2.90E-03
ACIAD0418	aroE	dehydroshikimate reductase, NAD(P)-binding	419027	419815	789	506	328	684	2.08	1.06	5.33E-05	2.40E-04
ACIAD0359	coaE	dephosphocoenzyme A kinase	351920	352507	588	159	103	214	2.08	1.06	4.15E-04	1.47E-03
ACIAD2560	proB	gamma-glutamyl kinase	2519746	2520879	1134	5445	3535	7356	2.08	1.06	5.02E-05	2.29E-04
ACIAD3278	hprA	glycerate dehydrogenase	3189088	3190044	957	166	108	224	2.08	1.06	3.45E-04	1.25E-03
ACIAD3652	grpE	Hsp 24 nucleotide exchange factor	3570168	3570722	555	1.38E+04	8961	1.86E+04	2.08	1.05	1.05E-04	4.36E-04
ACIAD2527	-	putative Glutamate synthase, large subunit region 1, Glutamine amidotransferase (GlxB)	2484955	2485878	924	22	14	30	2.08	1.05	1.95E-02	4.23E-02
ACIAD0685	rpe	D-ribulose-5-phosphate 3-epimerase	675484	676170	687	2749	1791	3708	2.07	1.05	1.56E-04	6.26E-04
ACIAD3506	aceF	dihydrolipoamide S-acetyltransferase, E2 component of the pyruvate dehydrogenase complex	3431636	3433621	1986	1.40E+04	9164	1.89E+04	2.07	1.05	1.38E-04	5.62E-04
ACIAD1045	metH	methionine synthase (B12-dependent homocysteine-N5-methyltetrahydrofolate transmethylase, repressor of metE and metF)	1034669	1038355	3687	1934	1258	2610	2.07	1.05	5.82E-05	2.57E-04
ACIAD2351	-	putative enoyl-CoA hydratase/isomerase	2312548	2313669	1122	1338	872	1804	2.07	1.05	4.33E-05	2.02E-04
ACIAD1127	ubiH	ubiH protein, 2-octaprenyl-6-methoxyphynol hydroxylase, FAD/NAD(P)-binding	1114844	1116052	1209	654	426	882	2.07	1.05	2.43E-05	1.22E-04
ACIAD0848	ligA	DNA ligase	835730	837760	2031	764	499	1029	2.06	1.05	2.33E-05	1.18E-04
ACIAD2975	kdpD	sensory kinase in two-component regulatory system wtih KdpE, regulates high-affinity potassium transport system	2901101	2903746	2646	158	103	213	2.06	1.05	8.47E-04	2.75E-03
ACIAD3172	-	conserved hypothetical protein; putative fumarylacetoacetate hydrolase family protein	3099662	3100306	645	463	303	624	2.06	1.04	4.17E-05	1.95E-04
ACIAD1287	astD	succinylglutamic semialdehyde dehydrogenase	1288380	1289849	1470	156	102	210	2.06	1.04	8.45E-04	2.74E-03
ACIAD1988	braZ	branched chain amino acid transporter	1978697	1980016	1320	98	64	131	2.05	1.04	1.77E-03	5.20E-03
ACIAD0615	-	conserved hypothetical protein	606357	606821	465	121	79	163	2.05	1.04	6.99E-04	2.33E-03
ACIAD3302	serA	D-3-phosphoglycerate dehydrogenase	3209228	3210460	1233	5780	3789	7771	2.05	1.04	6.67E-05	2.90E-04
ACIAD3404	hisF	imidazole glycerol phosphate synthase, cyclase subunit	3320641	3321450	810	1182	776	1588	2.05	1.03	6.89E-05	2.98E-04
ACIAD3659	purE	phosphoribosylaminoimidazole carboxylase, mutase subunit	3576845	3577360	516	806	529	1082	2.05	1.03	5.42E-05	2.43E-04
ACIAD2640	lolD	transport protein of outer membrane lipoproteins (ABC superfamily, atp_bind)	2594614	2595288	675	922	606	1239	2.05	1.03	7.23E-05	3.11E-04
ACIAD0086	epsM	bifunctional protein [Includes: Mannose-6-phosphate isomerase (Phosphomannose isomerase) (Pmi) (Phosphohexomutase); Mannose-1-phosphate guanylyl transferase (Gdp) (GDP-mannose pyrophosphorylase) (Gmp)]	81192	82610	1419	2400	1580	3219	2.04	1.03	7.17E-05	3.09E-04
ACIAD1567	-	conserved hypothetical protein; putative aminoglycoside phosphotransferase,	1558502	1559569	1068	50	33	68	2.04	1.03	6.50E-03	1.63E-02
ACIAD1109	-	conserved hypothetical protein; putative iron-sulfur protein	1096552	1097304	753	259	170	347	2.04	1.03	9.49E-04	3.03E-03
ACIAD0174	znuB	high affinity Zn transport protein (ABC superfamily, membrane)	175327	176142	816	134	88	180	2.04	1.03	3.21E-04	1.18E-03
ACIAD0199	-	hypothetical protein; putative ferredoxin subunit of nitrite reductase and ring-hydroxylating dioxygenase	194599	195249	651	27	18	36	2.04	1.03	1.58E-02	3.55E-02
ACIAD3396	hisH	imidazole glycerol phosphate synthetase, glutamine amidotransferase subunit	3310094	3310711	618	965	635	1296	2.04	1.03	3.17E-05	1.55E-04
ACIAD2618	-	putative Acyl-CoA thioester hydrolase	2572373	2572804	432	7174	4713	9636	2.04	1.03	2.58E-04	9.76E-04
ACIAD2542	-	putative aldehyde dehydrogenase	2501809	2503275	1467	364	240	489	2.04	1.03	1.16E-04	4.77E-04
ACIAD1311	rpoH	sigma H (sigma 32) factor of RNA polymerase	1311342	1312211	870	2037	1338	2736	2.04	1.03	1.02E-04	4.27E-04
ACIAD0890	trxB	thioredoxin reductase 1	872885	873832	948	3.77E+04	2.48E+04	5.06E+04	2.04	1.03	3.83E-04	1.37E-03
ACIAD0577	-	conserved hypothetical protein; putative membrane protein	566608	568905	2298	737	487	987	2.03	1.02	7.43E-05	3.19E-04
ACIAD0274	icc	cyclic 3\',5\'-adenosine monophosphate phosphodiesterase (regulator of lacZ)	274385	275194	810	179	118	239	2.03	1.02	6.36E-04	2.15E-03
ACIAD0736	nuoG	NADH dehydrogenase I chain G	719240	721924	2685	1.08E+04	7145	1.45E+04	2.03	1.02	2.24E-04	8.61E-04
ACIAD1052	-	putative factor of maturation of Fe/S proteins (NfuA)	1044449	1045087	639	1358	896	1820	2.03	1.02	5.32E-05	2.40E-04
ACIAD0752	-	putative oxidoreductase with FAD/NAD(P)-binding domain	737311	738507	1197	63	41	84	2.03	1.02	5.48E-03	1.40E-02
ACIAD2880	sdhA	succinate dehydrogenase, flavoprotein subunit	2821608	2823506	1899	1.85E+04	1.23E+04	2.48E+04	2.03	1.02	3.16E-04	1.16E-03
ACIAD3255	hemH	ferrochelatase	3167492	3168514	1023	706	468	945	2.02	1.01	6.43E-05	2.80E-04
ACIAD3480	-	hypothetical protein; putative membrane protein	3406376	3406567	192	3.73	2.47	4.98	2.02	1.01	0.39	0.49
ACIAD1128	ubiF	2-octaprenyl-3-methyl-6-methoxy-1,4-benzoquinol hydroxylase	1116049	1117281	1233	634	421	847	2.01	1.01	6.39E-05	2.79E-04
ACIAD2347	rpsA	30S ribosomal protein S1	2309002	2310675	1674	1.16E+05	7.73E+04	1.56E+05	2.01	1.01	7.05E-04	2.34E-03
ACIAD3030	polA	DNA polymerase I, 3\' -- 5\' polymerase, 5\' -- 3\' and 3\'-- 5\' exonuclease	2959118	2961880	2763	1587	1053	2120	2.01	1.01	8.60E-05	3.65E-04
ACIAD3587	purC	phosphoribosylaminoimidazole-succinocarboxamide synthase	3505818	3506537	720	2998	1992	4004	2.01	1.01	1.24E-04	5.10E-04
ACIAD1184	-	putative D-ala-D-ala-carboxypeptidase, penicillin-binding protein	1181257	1182567	1311	381	253	509	2.01	1.01	8.46E-05	3.60E-04
ACIAD3223	-	putative enzyme contains P-loop containing nucleotide triphosphate hydrolase domain	3137469	3139007	1539	1212	804	1620	2.01	1.01	3.93E-05	1.86E-04
ACIAD2229	-	putative transferase	2201678	2202685	1008	720	478	961	2.01	1.01	4.92E-05	2.25E-04
ACIAD3679	-	putative multidrug resistance efflux pump	3592533	3593609	1077	752	500	1004	2.01	1	1.67E-04	6.67E-04
ACIAD2385	-	putative permease (MFS superfamily)	2342094	2343305	1212	53	35	70	2.01	1	6.44E-03	1.62E-02
ACIAD1227	surE	5\'(3\')-nucleotidase	1228919	1229686	768	338	226	451	2	1	3.00E-04	1.12E-03
ACIAD0038	ssuA	alkanesulfonate transport protein (ABC superfamily, peri_bind)	43039	44061	1023	16	11	21	2	1	5.76E-02	0.1
ACIAD0505	purU1	formyltetrahydrofolate deformylase	496943	497833	891	517	345	689	2	1	9.60E-05	4.05E-04
ACIAD2710	-	hypothetical protein	2663420	2663560	141	4.16	2.77	5.56	2	1	0.28	0.38
ACIAD1524	-	putative permease protein (ABC superfamily, membrane)	1523095	1523883	789	5.31	3.54	7.09	2	1	0.15	0.23
ACIAD0734	nuoE	NADH dehydrogenase I chain E	717388	717900	513	4321	2886	5755	1.99	1	2.72E-04	1.02E-03
ACIAD2101	-	putative 3-oxoacyl-[acyl-carrier-protein] synthase III	2087813	2088934	1122	1431	957	1905	1.99	0.99	9.76E-05	4.10E-04
ACIAD1491	-	putative acyltransferase,	1489853	1490410	558	425	284	565	1.99	0.99	1.89E-03	5.50E-03
ACIAD1576	-	putative transcriptional regulator (AraC family)	1567494	1568339	846	2590	1734	3446	1.99	0.99	2.49E-04	9.47E-04
ACIAD1696	dcaJ	3-oxoadipate CoA-transferase subunit B	1701485	1702159	675	483	324	642	1.98	0.99	2.58E-04	9.76E-04
ACIAD3198	rpmJ	50S ribosomal protein L36	3124454	3124570	117	2.35E+04	1.57E+04	3.12E+04	1.98	0.99	3.28E-04	1.20E-03
ACIAD1310	-	conserved hypothetical protein; putative membrane protein	1310854	1311219	366	1676	1123	2228	1.98	0.99	4.34E-05	2.02E-04
ACIAD0527	-	conserved hypothetical protein; putative tetratricopeptide repeat family protein	512131	512718	588	5692	3814	7571	1.98	0.99	2.89E-04	1.08E-03
ACIAD3350	gltB	glutamate synthase large chain precursor	3254855	3259336	4482	3875	2599	5150	1.98	0.99	2.12E-04	8.22E-04
ACIAD3073	-	putative enoyl-CoA hydratase/isomerase	3001345	3002133	789	159	106	211	1.98	0.99	1.07E-03	3.34E-03
ACIAD2608	-	putative nitrorecductase	2561570	2562358	789	182	122	242	1.98	0.99	9.27E-04	2.96E-03
ACIAD1479	-	conserved hypothetical protein; putative membrane protein	1476972	1477415	444	20	13	26	1.98	0.98	5.74E-02	0.1
ACIAD3074	glxR	2-hydroxy-3-oxopropionate reductase	3002148	3003023	876	212	143	281	1.97	0.98	5.20E-04	1.80E-03
ACIAD1234	ahpF	alkyl hydroperoxide reductase subunit, FAD/NAD(P)-binding, detoxification of hydroperoxides	1234047	1235606	1560	494	333	655	1.97	0.98	3.81E-04	1.37E-03
ACIAD3681	oxaA	Inner membrane protein (IMP) integration factor; binds TM regions of nascent IMPs; required for Sec-independent IMP integration; associated with the Sec translocase	3595516	3597267	1752	4384	2948	5820	1.97	0.98	2.27E-04	8.69E-04
ACIAD3675	-	putative outer membrane protein	3587047	3588360	1314	501	337	664	1.97	0.98	1.14E-04	4.70E-04
ACIAD0461	-	putative transcriptional regulator (LysR family)	459565	460446	882	123	83	163	1.97	0.98	2.05E-03	5.89E-03
ACIAD2881	sdhD	succinate dehydrogenase, hydrophobic subunit	2823519	2823884	366	2455	1655	3255	1.97	0.98	1.50E-04	6.08E-04
ACIAD2982	cysI	Sulfite reductase (NADPH) hemoprotein beta-component	2910148	2911791	1644	1850	1247	2453	1.97	0.98	1.69E-04	6.72E-04
ACIAD0623	acdA	acyl-CoA dehydrogenase	609925	611715	1791	468	316	620	1.96	0.97	3.20E-04	1.18E-03
ACIAD2578	recO	DNA repair protein	2537001	2537711	711	1935	1307	2563	1.96	0.97	3.48E-04	1.26E-03
ACIAD1692	dcaE	Enoyl-CoA hydratase (branched-chain amino acid degradation)	1696924	1697709	786	67	45	88	1.96	0.97	5.94E-03	1.51E-02
ACIAD2635	purN	phosphoribosylglycinamide formyltransferase 1	2588509	2589138	630	2740	1850	3630	1.96	0.97	1.39E-04	5.62E-04
ACIAD3355	-	putative outer membrane protein (ComQ)	3262339	3264510	2172	4102	2773	5430	1.96	0.97	1.75E-04	6.92E-04
ACIAD1189	-	putative pseudouridine synthase	1187492	1188286	795	191	129	252	1.96	0.97	7.48E-04	2.47E-03
ACIAD2988	-	putative thiolase; putative acyl-CoA thiolase	2919024	2920232	1209	133	90	177	1.96	0.97	1.20E-03	3.70E-03
ACIAD3544	parE	topoisomerase IV subunit B	3468943	3470823	1881	580	391	768	1.96	0.97	1.26E-04	5.16E-04
ACIAD0032	-	putative hydroxyacid dehydrogenase/reductase	38279	39151	873	48	33	64	1.95	0.97	1.74E-02	3.82E-02
ACIAD1960	-	conserved hypothetical protein	1946783	1947934	1152	907	615	1199	1.95	0.96	9.51E-05	4.02E-04
ACIAD1089	ureA	urease gamma subunit	1083894	1084196	303	947	642	1251	1.95	0.96	2.92E-04	1.09E-03
ACIAD0582	fabG	3-oxoacyl-[acyl-carrier protein] reductase (3-ketoacyl- acyl carrier protein reductase)	572475	573200	726	151	103	200	1.94	0.96	9.65E-04	3.07E-03
ACIAD0306	rplL	50S ribosomal protein L7/L12	301783	302148	366	1.15E+04	7816	1.52E+04	1.94	0.96	4.40E-04	1.55E-03
ACIAD3444	-	conserved hypothetical protein; putative pirin-like protein	3363798	3364751	954	65	44	86	1.94	0.96	6.52E-03	1.63E-02
ACIAD1084	aceA	isocitrate lyase	1079899	1081497	1599	2654	1807	3502	1.94	0.96	4.04E-04	1.44E-03
ACIAD3424	mdtA	membrane protein inolved in drug resistance	3338035	3339333	1299	81	55	107	1.94	0.96	6.31E-03	1.59E-02
ACIAD2758	prpB	methylisocitrate lyase	2697340	2698224	885	61	42	81	1.94	0.96	3.37E-03	9.17E-03
ACIAD1572	-	putative acyl-CoA ligase	1563341	1564894	1554	77	52	102	1.94	0.96	2.54E-03	7.14E-03
ACIAD0639	-	conserved hypothetical protein	627198	628238	1041	1985	1352	2617	1.94	0.95	2.10E-04	8.13E-04
ACIAD1412	acadm	medium-chain acyl-CoA dehydrogenase	1406016	1407221	1206	110	75	145	1.94	0.95	1.55E-03	4.63E-03
ACIAD1458	-	putative transport protein	1456611	1458035	1425	19	13	25	1.94	0.95	6.89E-02	0.12
ACIAD3061	panB	3-methyl-2-oxobutanoate hydroxymethyltransferase (Ketopantoate hydroxymethyltransferase)	2987780	2988532	753	1084	740	1428	1.93	0.95	1.08E-04	4.47E-04
ACIAD1334	-	conserved hypothetical protein; putative AAA ATPase superfamily	1331117	1332007	891	304	207	401	1.93	0.95	6.97E-04	2.33E-03
ACIAD0493	topA	DNA topoisomerase type I, omega protein	484929	487574	2646	4185	2860	5510	1.93	0.95	3.62E-04	1.31E-03
ACIAD2088	aspQ	glutaminase-asparaginase	2071101	2072168	1068	6631	4525	8737	1.93	0.95	1.94E-04	7.58E-04
ACIAD0518	lgt	prolipoprotein diacylglyceryl transferase	504762	505583	822	546	373	719	1.93	0.95	1.69E-04	6.72E-04
ACIAD1767	-	putative branched-chain amino acid permease protein (ABC superfamily, membrane)	1774686	1775756	1071	22	15	29	1.93	0.95	5.50E-02	0.1
ACIAD0969	-	putative iron transport protein (ABC superfamily, ATP-bind)	956269	957033	765	95	65	125	1.93	0.95	2.05E-03	5.89E-03
ACIAD1914	-	putative nitrate transport protein (NasF)	1904816	1905847	1032	175	120	230	1.93	0.95	7.00E-04	2.33E-03
ACIAD1540	-	putative substrate-binding protein (ABC superfamily, peri-bind)	1541577	1542371	795	18	12	24	1.93	0.95	8.29E-02	0.14
ACIAD1825	-	putative transcriptional regulator; putative regucalcin family protein	1831163	1832056	894	15	10	20	1.93	0.95	9.60E-02	0.16
ACIAD3573	thiL	thiamin-monophosphate kinase	3495379	3496296	918	303	207	399	1.93	0.95	6.88E-04	2.30E-03
ACIAD3498	prfB	peptide chain release factor 2	3421705	3422718	1014	2.39E+04	1.63E+04	3.14E+04	1.92	0.94	1.46E-03	4.43E-03
ACIAD3574	pgpA	phosphatidylglycerophosphatase A	3496289	3496789	501	371	255	488	1.91	0.94	2.75E-04	1.03E-03
ACIAD2474	hemE	uroporphyrinogen decarboxylase	2435553	2436629	1077	877	602	1152	1.91	0.94	1.81E-04	7.16E-04
ACIAD2939	rplU	50S ribosomal protein L21	2867551	2867862	312	9050	6226	1.19E+04	1.91	0.93	4.39E-04	1.55E-03
ACIAD2698	-	hypothetical protein	2656138	2656719	582	228	157	299	1.91	0.93	1.03E-03	3.25E-03
ACIAD0186	atpG	membrane-bound ATP synthase , F1 sector, gamma-subunit	182975	183844	870	2.14E+04	1.47E+04	2.81E+04	1.91	0.93	1.01E-03	3.18E-03
ACIAD3018	-	putative lipoprotein precursor (VacJ) transmembrane	2947926	2948852	927	918	631	1204	1.91	0.93	1.46E-04	5.90E-04
ACIAD1372	pyrH	uridylate kinase	1367938	1368666	729	2892	1987	3796	1.91	0.93	4.93E-04	1.73E-03
ACIAD3512	ftsA	cell division protein	3440298	3441560	1263	4777	3295	6258	1.9	0.93	7.28E-04	2.41E-03
ACIAD0047	-	conserved hypothetical protein; putative transcriptional regulator (TetR family)	50905	51540	636	313	216	410	1.9	0.93	8.75E-04	2.83E-03
ACIAD0741	nuoL	NADH dehydrogenase I chain L	724328	726223	1896	1.90E+04	1.31E+04	2.50E+04	1.9	0.93	9.60E-04	3.05E-03
ACIAD3487	-	putative amino acid binding protein (ABC superfamily, peri_bind)	3413513	3414358	846	190	131	249	1.9	0.93	7.11E-04	2.36E-03
ACIAD0849	-	putative dehydrogenase	837903	838958	1056	502	346	658	1.9	0.93	3.88E-04	1.39E-03
ACIAD2935	serS	seryl-tRNA synthetase ; also charges selenocystein tRNA with serine	2864057	2865334	1278	1944	1341	2547	1.9	0.93	2.57E-04	9.75E-04
ACIAD2552	soxB	sarcosine oxidase beta subunit	2511852	2513090	1239	12	8.17	16	1.9	0.92	9.52E-02	0.16
ACIAD2003	pyrG	CTP synthase	1993619	1995256	1638	4510	3117	5903	1.89	0.92	3.18E-04	1.17E-03
ACIAD1916	fdhD	formate dehydrogenase formation protein	1908406	1909227	822	363	251	475	1.89	0.92	1.08E-03	3.35E-03
ACIAD1452	-	putative aminotransferase	1449889	1451232	1344	16	11	21	1.89	0.92	7.63E-02	0.13
ACIAD1472	-	putative receptor protein	1469653	1472826	3174	56	39	74	1.89	0.92	1.50E-02	3.39E-02
ACIAD3207	rplE	50S ribosomal protein L5	3128718	3129254	537	1.05E+06	7.27E+05	1.36E+06	1.88	0.91	1.60E-02	3.58E-02
ACIAD0917	sbcD	ATP-dependent dsDNA exonuclease (Suppression of recBC)	900942	902192	1251	265	184	346	1.88	0.91	9.97E-04	3.15E-03
ACIAD2664	radA	DNA repair protein	2617574	2618953	1380	667	463	870	1.88	0.91	3.53E-04	1.27E-03
ACIAD1201	hemL	glutamate-1-semialdehyde aminotransferase	1201571	1202869	1299	2341	1624	3059	1.88	0.91	5.00E-04	1.75E-03
ACIAD0364	secG	preprotein translocase IISP family, auxillary membrane component	357412	357741	330	494	343	646	1.88	0.91	2.65E-04	9.99E-04
ACIAD2898	-	putative competence protein (ComL)	2836153	2837208	1056	1.14E+04	7903	1.49E+04	1.88	0.91	6.24E-04	2.12E-03
ACIAD3254	-	putative enzyme	3166832	3167479	648	505	350	659	1.88	0.91	3.95E-04	1.41E-03
ACIAD3288	-	putative partition-related protein	3196187	3196831	645	773	537	1010	1.88	0.91	3.02E-04	1.12E-03
ACIAD2672	-	putative transcriptional regulator	2626535	2627671	1137	735	512	959	1.87	0.91	3.12E-04	1.15E-03
ACIAD2515	atoE	short-chain fatty acid transporter (scFAT family)	2469711	2471120	1410	158	110	206	1.87	0.91	9.68E-04	3.08E-03
ACIAD2167	-	conserved hypothetical protein	2147423	2147896	474	3.09	2.16	4.02	1.87	0.9	0.45	0.55
ACIAD2087	AlaA	glutamate-pyruvate aminotransferase	2069321	2070751	1431	595	415	775	1.87	0.9	1.98E-04	7.71E-04
ACIAD0297	trpE	anthranilate synthase component I	295163	296656	1494	694	485	903	1.86	0.9	2.36E-04	9.02E-04
ACIAD2652	gyrA	DNA gyrase, subunit A, type II topoisomerase	2605946	2608675	2730	1.69E+04	1.18E+04	2.21E+04	1.86	0.9	1.56E-03	4.64E-03
ACIAD3660	-	hypothetical protein	3577357	3577542	186	106	74	138	1.86	0.9	9.58E-03	2.28E-02
ACIAD3036	ppx	exopolyphosphatase (ExopolyPase) (Metaphosphatase)	2965523	2967043	1521	2608	1826	3390	1.86	0.89	5.05E-04	1.76E-03
ACIAD2145	-	hypothetical protein	2128812	2129357	546	17	12	21	1.86	0.89	7.28E-02	0.13
ACIAD0578	-	putative oxidoreductase protein; putative dehydrogenase (flavoprotein)	568921	570237	1317	358	251	465	1.86	0.89	1.11E-03	3.45E-03
ACIAD0007	-	putative transport protein (ABC superfamily, atp_bind)	7336	9270	1935	973	682	1265	1.86	0.89	3.91E-04	1.39E-03
ACIAD0856	bioA	adenosylmethionine-8-amino-7-oxononanoate aminotransferase	843134	844462	1329	288	202	374	1.85	0.89	1.08E-03	3.36E-03
ACIAD1211	ddc	L-2,4-diaminobutyrate decarboxylase	1213493	1215025	1533	7839	5492	1.02E+04	1.85	0.89	9.11E-04	2.93E-03
ACIAD3423	mdtB	multidrug transport protein (RND family)	3334864	3338025	3162	114	80	148	1.85	0.89	3.74E-03	1.01E-02
ACIAD2879	sdhB	succinate dehydrogenase, iron-sulfur subunit	2820882	2821592	711	1.19E+04	8350	1.54E+04	1.85	0.89	1.33E-03	4.06E-03
ACIAD0562	hisS	histidyl-tRNA synthetase	553181	554473	1293	3230	2271	4190	1.85	0.88	7.56E-04	2.49E-03
ACIAD0474	truA	tRNA-pseudouridine synthase I	467810	468625	816	177	124	230	1.85	0.88	8.56E-04	2.77E-03
ACIAD3322	ispH	4-hydroxy-3-methylbut-2-enyl diphosphate reductase (also involved in penicillin tolerance and control of the stringent response, Seems to directly or indirectly interact with relA to maintain it in an inactive form during normal growth,)	3227449	3228399	951	1437	1014	1860	1.84	0.88	9.19E-04	2.94E-03
ACIAD3104	ilvI	acetolactate synthase III, large subunit	3026035	3027759	1725	4422	3109	5735	1.84	0.88	6.99E-04	2.33E-03
ACIAD3576	glmS	glucosamine--fructose-6-phosphate aminotransferase	3498186	3500024	1839	2181	1538	2824	1.84	0.88	6.32E-04	2.14E-03
ACIAD3349	gltD	glutamate synthase small chain	3253359	3254780	1422	1324	933	1714	1.84	0.88	6.63E-04	2.23E-03
ACIAD1820	scpB	Methylmalonyl-CoA decarboxylase	1827314	1828090	777	86	60	111	1.84	0.88	8.96E-03	2.15E-02
ACIAD1904	moaE	molybdopterin converting factor, large subunit	1892848	1893402	555	5375	3786	6964	1.84	0.88	1.55E-03	4.63E-03
ACIAD3612	alrA	NADP-dependent alcohol dehydrogenase	3523955	3524977	1023	274	193	356	1.84	0.88	9.74E-04	3.08E-03
ACIAD0095	per	perosamine synthetase (WeeJ)	91199	92374	1176	542	382	702	1.84	0.88	6.30E-04	2.14E-03
ACIAD1977	-	putative acyl-CoA thiolase	1966552	1967832	1281	1984	1395	2573	1.84	0.88	4.39E-04	1.55E-03
ACIAD2724	-	putative PIRIN-like protein	2670466	2671197	732	25	17	32	1.84	0.88	4.49E-02	8.49E-02
ACIAD0023	ribF	bifunctional protein [Includes: riboflavin kinase (Flavokinase); FMN adenylyltransferase (FAD pyrophosphorylase) (FAD synthetase)]	29666	30667	1002	1621	1145	2097	1.83	0.87	1.51E-03	4.54E-03
ACIAD0262	pbpG	D-alanyl-D-alanine endopeptidase, penicillin-binding protein 7 and penicillin-binding protein 8	261717	262775	1059	1399	989	1810	1.83	0.87	6.98E-04	2.33E-03
ACIAD3560	psd	phosphatidylserine decarboxylase	3485365	3486222	858	244	172	315	1.83	0.87	1.84E-03	5.37E-03
ACIAD1613	-	putative acyl-CoA dehydrogenase protein (acdB-like)	1611486	1612613	1128	488	345	631	1.83	0.87	9.53E-04	3.03E-03
ACIAD2738	-	putative NADPH:quinone reductase and related Zn-dependent oxidoreductase	2680379	2681362	984	307	217	398	1.83	0.87	1.87E-03	5.45E-03
ACIAD2451	-	putative permease protein (ABC superfamily, membrane)	2415943	2416638	696	72	51	93	1.83	0.87	5.39E-03	1.38E-02
ACIAD0989	-	putative short-chain dehydrogenase	975328	976098	771	11	7.55	14	1.83	0.87	0.15	0.24
ACIAD0620	-	hypothetical protein; putative signal peptide	608149	608586	438	9.79	6.94	13	1.82	0.87	0.17	0.26
ACIAD3359	-	putative membrane protein (ComN)	3265786	3266424	639	3268	2314	4222	1.82	0.87	7.74E-04	2.54E-03
ACIAD0050	rph	ribonuclease PH (RNase PH), tRNA nucleotidyltransferase	54008	54763	756	653	463	844	1.82	0.87	5.57E-04	1.91E-03
ACIAD2625	fbp	fructose-1,6-bisphosphatase	2577714	2578685	972	1295	920	1670	1.82	0.86	2.14E-03	6.13E-03
ACIAD2888	nadE	NAD synthetase, NH3/glutamine-dependent	2827405	2829030	1626	2288	1625	2951	1.82	0.86	1.68E-03	4.99E-03
ACIAD0270	murD	UDP-N-acetylmuramoylalanine-D-glutamate ligase	270077	271444	1368	1597	1135	2060	1.82	0.86	5.86E-04	2.01E-03
ACIAD1879	frmA	Alcohol dehydrogenase class 3 (Alcohol dehydrogenase class III) (S-(hydroxymethyl)glutathione dehydrogenase) (Glutathione-dependent formaldehyde dehydrogenase) (FDH) (FALDH)	1871988	1873097	1110	2219	1577	2860	1.81	0.86	1.23E-03	3.79E-03
ACIAD2574	aspC	aspartate aminotransferase A	2533408	2534640	1233	5.86E+04	4.17E+04	7.55E+04	1.81	0.86	2.06E-03	5.92E-03
ACIAD1138	-	bifunctional protein [Includes: lytic murein transglycosylase C, membrane-bound (MtlD); putative cell wall hydrolase]	1125708	1128929	3222	1.15E+04	8198	1.48E+04	1.81	0.86	2.54E-03	7.14E-03
ACIAD1024	-	conserved hypothetical protein; putative signal peptide	1015985	1016251	267	44	31	57	1.81	0.86	2.89E-02	5.89E-02
ACIAD0441	-	hypothetical protein	439737	439982	246	5.2	3.7	6.7	1.81	0.86	0.23	0.33
ACIAD2418	prfA	peptide chain release factor 1	2382061	2383191	1131	1557	1109	2006	1.81	0.86	2.76E-03	7.68E-03
ACIAD3041	pheT	phenylalanyl-tRNA synthetase, beta subunit	2970382	2972763	2382	9858	7008	1.27E+04	1.81	0.86	1.85E-03	5.41E-03
ACIAD3658	purK	phosphoribosylaminoimidazole carboxylase ATPase subunit	3575624	3576775	1152	788	560	1015	1.81	0.86	3.26E-04	1.19E-03
ACIAD0402	pnp	polyribonucleotide nucleotidyltransferase (Polynucleotide phosphorylase) (PNPase)	402324	404417	2094	2.16E+04	1.54E+04	2.78E+04	1.81	0.86	1.50E-03	4.52E-03
ACIAD1614	-	putative nitrile hydratase activator	1612689	1613897	1209	205	146	264	1.81	0.86	3.11E-03	8.53E-03
ACIAD2691	-	putative secretion system protein (EvpA-like)	2648568	2649077	510	1.16E+04	8264	1.50E+04	1.81	0.86	1.43E-03	4.34E-03
ACIAD1357	ilvA	Threonine dehydratase biosynthetic (Threonine deaminase)	1352630	1354168	1539	1840	1307	2372	1.81	0.86	1.04E-03	3.25E-03
ACIAD1926	-	conserved hypothetical protein	1916444	1916701	258	68	48	87	1.81	0.85	1.44E-02	3.27E-02
ACIAD0374	phaD	pH adaptation potassium efflux system D transmembrane protein	365250	367058	1809	763	544	983	1.81	0.85	7.45E-04	2.46E-03
ACIAD1821	-	putative acyl-CoA dehydrogenase	1828090	1829238	1149	253	181	326	1.8	0.85	4.51E-03	1.18E-02
ACIAD3056	-	putative AMP-dependent synthetase/ligase	2983528	2985171	1644	1185	846	1524	1.8	0.85	1.23E-03	3.77E-03
ACIAD1582	-	putative cysteine desulfurase 1 (Csd)	1573644	1575596	1953	294	210	378	1.8	0.85	1.40E-03	4.25E-03
ACIAD1763	srpH	serine acetyltransferase	1767893	1768801	909	1475	1055	1896	1.8	0.85	1.11E-03	3.44E-03
ACIAD2938	rpmA	50S ribosomal protein L27	2867275	2867532	258	4052	2908	5196	1.79	0.84	1.43E-03	4.34E-03
ACIAD3526	crc	catabolite repression control protein	3453721	3454578	858	417	299	534	1.79	0.84	1.43E-03	4.34E-03
ACIAD0342	pgsA	CDP-diacylglycerol--glycerol-3-phosphate 3-phosphatidyltransferase (Phosphatidylglycerophosphate synthase) (PGP synthase)	338652	339245	594	504	361	647	1.79	0.84	1.55E-03	4.63E-03
ACIAD3367	ftsL	cell division protein (in growth at septum)	3276996	3277328	333	601	431	770	1.79	0.84	6.02E-04	2.05E-03
ACIAD0367	-	conserved hypothetical protein	358821	359345	525	3850	2757	4943	1.79	0.84	1.39E-03	4.25E-03
ACIAD0255	-	conserved hypothetical protein; putative permease	253903	254973	1071	605	434	776	1.79	0.84	5.29E-04	1.83E-03
ACIAD0416	corC	magnesium and cobalt efflux protein	417651	418490	840	1256	902	1611	1.79	0.84	9.72E-04	3.08E-03
ACIAD1758	mdcG	phosphoribosyl-dephospho-CoA transferase (Holo-ACP synthase)	1764126	1764734	609	39	28	50	1.79	0.84	4.98E-02	9.24E-02
ACIAD3157	-	putative lytic murein transglycosylase, soluble (Slt)	3083401	3085443	2043	1.33E+04	9561	1.71E+04	1.79	0.84	3.05E-03	8.39E-03
ACIAD0803	-	putative nitroreductase	795407	796117	711	263	189	337	1.79	0.84	4.46E-03	1.17E-02
ACIAD0708	-	putative tonB-dependent receptor protein	694784	696940	2157	1226	879	1572	1.79	0.84	9.96E-04	3.15E-03
ACIAD3558	phoR	two-component sensor	3483248	3484612	1365	173	124	222	1.79	0.84	3.76E-03	1.01E-02
ACIAD3277	-	conserved hypothetical protein; putative signal peptide	3188587	3189084	498	264	190	338	1.78	0.83	3.18E-03	8.70E-03
ACIAD1150	pyrC	dihydroorotase	1140913	1141947	1035	1360	978	1743	1.78	0.83	1.75E-03	5.16E-03
ACIAD0345	alkB	DNA repair system specific for alkylated DNA	340217	340825	609	33	24	42	1.78	0.83	5.86E-02	0.11
ACIAD0335	fadB	fatty oxidation complex alpha subunit [Includes: Enoyl-CoA hydratase ; Delta(3)-cis-delta(2)-trans-enoyl-CoA isomerase ; 3-hydroxyacyl-CoA dehydrogenase; 3- hydroxybutyryl-CoA epimerase]	330397	332550	2154	1.11E+04	7972	1.42E+04	1.78	0.83	2.11E-03	6.06E-03
ACIAD0544	gntT	high-affinity gluconate permease (GntP family)	535118	536455	1338	3.81E+04	2.74E+04	4.88E+04	1.78	0.83	2.32E-03	6.59E-03
ACIAD2164	-	hypothetical protein	2145660	2146040	381	4.49	3.24	5.75	1.78	0.83	0.33	0.43
ACIAD1971	smvA	methyl viologen resistance protein (MFS superfamily)	1960201	1961700	1500	145	105	186	1.78	0.83	5.73E-03	1.46E-02
ACIAD1410	alkR	transcriptional regulator (XylS/AraC family)	1403617	1404537	921	178	128	228	1.78	0.83	6.76E-03	1.69E-02
ACIAD3010	pdxA	4-hydroxythreonine-4-phosphate dehydrogenase (4- (phosphohydroxy)-L-threonine dehydrogenase)	2937721	2938689	969	344	248	440	1.77	0.83	1.50E-03	4.53E-03
ACIAD3150	-	conserved hypothetical protein	3078877	3079734	858	707	510	904	1.77	0.83	1.51E-03	4.54E-03
ACIAD1041	-	putative transcriptional regulator (AraC family)	1031847	1032620	774	22	16	28	1.77	0.83	8.85E-02	0.15
ACIAD2592	-	conserved hypothetical protein; putative esterase of the alpha/beta hydrolase fold	2550477	2551082	606	170	123	217	1.77	0.82	6.77E-03	1.69E-02
ACIAD0210	-	conserved hypothetical protein; putative peptidoglycan-binding LysM domain	206017	207180	1164	1302	941	1664	1.77	0.82	1.06E-03	3.30E-03
ACIAD0768	metG	methionyl-tRNA synthetase	752585	754642	2058	2072	1499	2646	1.77	0.82	1.41E-03	4.28E-03
ACIAD0573	-	putative bacterial lipid A biosynthesis acyltransferase family	563015	563938	924	320	231	408	1.77	0.82	3.69E-03	9.97E-03
ACIAD1605	mmsB	3-hydroxyisobutyrate dehydrogenase	1601344	1602237	894	289	209	369	1.76	0.82	2.96E-03	8.16E-03
ACIAD0611	-	putative TonB-dependent receptor protein	600145	602226	2082	226	164	288	1.76	0.82	3.74E-03	1.01E-02
ACIAD2269	rpsB	30S ribosomal protein S2	2239436	2240185	750	1.73E+04	1.26E+04	2.21E+04	1.76	0.81	3.48E-03	9.42E-03
ACIAD0028	-	putative isochorismatase family protein rutB (Pyrimidine utilization protein B)	35094	35831	738	43	31	55	1.76	0.81	4.06E-02	7.82E-02
ACIAD2981	-	putative oxidoreductase involved in sulfite reduction	2909670	2910188	519	498	361	636	1.76	0.81	1.65E-03	4.91E-03
ACIAD0104	manB	bifunctional protein [Includes: phosphomannomutase (Pmm); putative phosphoglucomutase (Glucose phosphomutase) (Pgm)]	102792	104165	1374	6642	4826	8459	1.75	0.81	2.60E-03	7.28E-03
ACIAD3024	xcpR	general secretion pathway protein E (Type II traffic warden ATPase)	2952534	2954024	1491	807	586	1027	1.75	0.81	1.71E-03	5.06E-03
ACIAD0294	-	putative general secretion pathway protein	291280	293598	2319	1281	931	1630	1.75	0.81	1.80E-03	5.27E-03
ACIAD0682	-	putative S-formylglutathione hydrolase (frmC)	674124	674954	831	251	182	319	1.75	0.81	2.55E-03	7.15E-03
ACIAD1362	clpS	substrate modulator for ClpAP, directs protease activity towards aggregated proteins	1357679	1358092	414	2.45E+04	1.78E+04	3.12E+04	1.75	0.81	5.09E-03	1.32E-02
ACIAD2475	-	conserved hypothetical protein; putative signal peptide	2436822	2438210	1389	1830	1333	2327	1.75	0.8	1.37E-03	4.19E-03
ACIAD3515	ddlB	D-alanine-D-alanine ligase B	3442482	3443411	930	602	439	764	1.74	0.8	1.86E-03	5.42E-03
ACIAD2011	thiM	hydoxyethylthiazole kinase	2002829	2003653	825	368	269	467	1.74	0.8	3.32E-03	9.04E-03
ACIAD3292	mdfA	multidrug/chloramphenicol efflux transport protein (MFS superfamily)	3201357	3202586	1230	49	36	62	1.74	0.8	1.66E-02	3.69E-02
ACIAD1606	-	putative acetyl-coA synthetase/AMP-(fatty) acid ligase	1602316	1603959	1644	783	571	994	1.74	0.8	1.48E-03	4.46E-03
ACIAD1766	-	putative branched-chain amino acid permease protein (ABC superfamily, membrane)	1773033	1774679	1647	25	18	31	1.74	0.8	0.11	0.18
ACIAD0379	-	putative DNA helicase	371980	373482	1503	631	462	801	1.74	0.8	1.02E-03	3.22E-03
ACIAD1435	benR	transcriptional regulator of benzoate degradation (LysR family)	1433015	1433929	915	163	119	206	1.74	0.8	4.98E-03	1.29E-02
ACIAD1694	dcaK	transport protein in catabolism of dicarboxylic acids (MFS superfamily)	1699220	1700527	1308	136	99	173	1.74	0.8	1.03E-02	2.42E-02
ACIAD3034	tilS	tRNA(Ile)-lysidine synthetase	2963347	2964726	1380	2068	1509	2628	1.74	0.8	2.36E-03	6.70E-03
ACIAD0099	galU	UTP-glucose-1-phosphate uridylyltransferase	96123	97010	888	3650	2660	4640	1.74	0.8	1.87E-03	5.45E-03
ACIAD3353	aroB	3-dehydroquinate synthase	3260650	3261738	1089	1088	797	1379	1.73	0.79	1.93E-03	5.58E-03
ACIAD0442	rluC	23S rRNA pseudouridylate synthase	440160	441092	933	442	323	560	1.73	0.79	2.88E-03	7.97E-03
ACIAD2222	-	bifunctional protein [Includes: putative prephenate or cyclohexadienyl dehydrogenase; 3-phosphoshikimate 1-carboxyvinyltransferase (5- enolpyruvylshikimate-3-phosphate synthase) (EPSP synthase) (EPSPS) (AroA)]	2193227	2195473	2247	3409	2496	4322	1.73	0.79	2.65E-03	7.41E-03
ACIAD2218	-	conserved hypothetical protein	2189515	2190297	783	756	553	958	1.73	0.79	5.29E-03	1.36E-02
ACIAD3680	trmE	GTPase involved in tRNA modification and in thiophene and furan oxidation	3594065	3595453	1389	364	266	461	1.73	0.79	2.36E-03	6.70E-03
ACIAD1759	mdcH	malonate decarboxylase, epsilon subunit (acyl carrier transferase)	1764747	1765673	927	285	209	361	1.73	0.79	8.38E-03	2.04E-02
ACIAD3262	-	putative acyl-CoA dehydrogenase	3175753	3177576	1824	1348	987	1710	1.73	0.79	2.36E-03	6.70E-03
ACIAD2185	-	putative replicative DNA helicase	2159134	2160462	1329	82	60	104	1.73	0.79	2.11E-02	4.50E-02
ACIAD0702	-	putative transporter	688754	690127	1374	307	225	390	1.73	0.79	2.47E-03	6.98E-03
ACIAD3376	czcB	RND divalent metal cation efflux membrane fusion protein	3286833	3288086	1254	11	8.32	14	1.73	0.79	0.17	0.25
ACIAD0301	nusG	transcription antitermination protein	299190	299723	534	5954	4367	7541	1.73	0.79	3.88E-03	1.04E-02
ACIAD1749	cioB	ubiquinol oxidase subunit II, cyanide insensitive	1756089	1757099	1011	221	162	280	1.73	0.79	3.90E-03	1.04E-02
ACIAD2590	pabC	4-amino-4-deoxychorismate lyase	2548474	2549289	816	198	146	251	1.72	0.79	1.33E-02	3.05E-02
ACIAD2584	lepA	GTP-binding protein	2540891	2542708	1818	3772	2769	4775	1.72	0.79	2.23E-03	6.36E-03
ACIAD0769	tsx	nucleoside-specific channel-forming protein	754824	755669	846	640	470	810	1.72	0.79	2.18E-03	6.21E-03
ACIAD3110	macB	macrolide transport protein (ABC superfamily, atp_bind (N-terminal), membrane (C-terminal))	3034456	3036450	1995	240	177	303	1.72	0.78	8.38E-03	2.04E-02
ACIAD3592	-	putative amino acid transport protein (ABC superfamily, ATP_bind)	3509193	3509924	732	2.73	2.01	3.45	1.72	0.78	0.46	0.56
ACIAD1486	-	putative lipopolysaccharide transport protein B (ABC superfamily, atp_bind) (LptB)	1483286	1484035	750	1359	1004	1714	1.71	0.77	3.11E-03	8.53E-03
ACIAD0985	-	putative transcriptional regulator (PcaU-like)	972542	973354	813	177	131	224	1.71	0.77	1.46E-02	3.30E-02
ACIAD0206	-	putative transport protein (ABC superfamily, membrane)	201649	202770	1122	20	15	25	1.71	0.77	6.93E-02	0.12
ACIAD2103	ahpC	alkyl hydroperoxide reductase, C22 subunit, thioredoxin-like (detoxification of hydroperoxides)	2093160	2093723	564	2.14E+04	1.59E+04	2.70E+04	1.7	0.77	7.37E-03	1.82E-02
ACIAD0731	nuoB	NADH dehydrogenase I chain B	714832	715509	678	1347	996	1697	1.7	0.77	1.92E-03	5.57E-03
ACIAD1762	mdcR	transcriptional regulator for malonate utilization (LysR family)	1766935	1767855	921	729	539	918	1.7	0.77	1.59E-03	4.72E-03
ACIAD3356	-	putative lipoprotein (ComL)	3264528	3265052	525	837	620	1053	1.7	0.76	2.38E-03	6.74E-03
ACIAD1289	astE	succinylglutamate desuccinylase	1291234	1292211	978	107	79	135	1.7	0.76	3.29E-02	6.56E-02
ACIAD0583	fabF	3-oxoacyl-[acyl-carrier-protein] synthase II	573200	574423	1224	461	342	579	1.69	0.76	3.79E-03	1.02E-02
ACIAD0812	-	putative chromate transport protein	803807	804376	570	61	45	77	1.69	0.76	5.95E-02	0.11
ACIAD2942	-	putative membrane-associated phospholipid phosphatase	2871510	2872127	618	1062	788	1336	1.69	0.76	5.33E-03	1.37E-02
ACIAD0545	gntK	thermoresistant gluconokinase (Gluconate kinase)	536472	536984	513	3.14E+05	2.33E+05	3.94E+05	1.69	0.76	2.20E-02	4.67E-02
ACIAD0822	gatB	aspartyl/glutamyl-tRNA(Asn/Gln) amidotransferase subunit B	811089	812576	1488	690	514	866	1.69	0.75	3.80E-03	1.02E-02
ACIAD2458	glnA	glutamine synthetase	2420313	2421728	1416	1.28E+04	9498	1.60E+04	1.69	0.75	5.52E-03	1.41E-02
ACIAD0090	-	putative glycosyl transferase family 1	86571	87671	1101	201	150	253	1.69	0.75	6.19E-03	1.57E-02
ACIAD0530	leuA	2-isopropylmalate synthase (Alpha-isopropylmalate synthase) (Alpha-IPM synthetase)	514557	516254	1698	4025	3001	5049	1.68	0.75	4.48E-03	1.18E-02
ACIAD0353	-	conserved hypothetical protein	345960	346514	555	490	366	613	1.68	0.75	3.48E-03	9.42E-03
ACIAD1721	-	conserved hypothetical protein	1728978	1729367	390	23	17	29	1.68	0.75	0.11	0.18
ACIAD0991	-	putative ferredoxin reductase component (dioxygenase)	977070	978281	1212	13	10	17	1.68	0.75	0.17	0.25
ACIAD1854	-	putative phage-related protein	1853415	1854824	1410	8.25	6.16	10	1.68	0.75	0.21	0.3
ACIAD0629	-	conserved hypothetical protein	617510	618982	1473	353	264	442	1.68	0.74	3.00E-03	8.26E-03
ACIAD1618	amdA	amidase	1615309	1616823	1515	33	25	42	1.67	0.74	6.23E-02	0.11
ACIAD0587	secF	preprotein translocase, IISP family, membrane subunit	575921	576889	969	2304	1723	2884	1.67	0.74	5.88E-03	1.50E-02
ACIAD1882	-	putative G:T/U mismatch-specific DNA glycosylase	1875207	1875791	585	274	205	343	1.67	0.74	1.11E-02	2.60E-02
ACIAD0500	-	putative transport protein (CPA2 family )	492195	493913	1719	2068	1549	2586	1.67	0.74	9.62E-03	2.28E-02
ACIAD1963	-	conserved hypothetical protein	1949914	1950966	1053	427	320	533	1.66	0.73	4.39E-03	1.16E-02
ACIAD3258	-	conserved hypothetical protein	3170642	3171253	612	197	148	246	1.66	0.73	7.99E-03	1.95E-02
ACIAD0450	-	conserved hypothetical protein; putative Zn-dependent hydrolases of the beta-lactamase fold	446311	447363	1053	927	696	1157	1.66	0.73	4.22E-03	1.12E-02
ACIAD1920	glnS	glutaminyl-tRNA synthetase	1910414	1912141	1728	6569	4946	8193	1.66	0.73	8.62E-03	2.08E-02
ACIAD1001	-	putative iron-regulated membrane protein	987410	988753	1344	102	77	127	1.66	0.73	1.16E-02	2.69E-02
ACIAD3389	envZ	sensory histidine kinase in two-component regulatory system with OmpR	3302651	3304108	1458	1869	1404	2333	1.66	0.73	7.46E-03	1.84E-02
ACIAD2621	tolA	tolerance to group A colicins, single-stranded filamentous DNA phage, required for OM integrity	2573978	2575288	1311	531	399	663	1.66	0.73	3.69E-03	9.97E-03
ACIAD0644	folC	bifunctional protein [Includes: folylpolyglutamate synthase (FPGS); dihydrofolate synthase ],	632413	633699	1287	3108	2343	3873	1.65	0.73	4.89E-03	1.27E-02
ACIAD1309	thiS	C-terminally thiocarboxylated form is intermediate sulfur donor in thiazole formation; part of ThiF/ThiS complex; complexes with ThiG also	1310644	1310841	198	6516	4911	8121	1.65	0.73	6.03E-03	1.53E-02
ACIAD3120	-	conserved hypothetical protein	3050026	3050463	438	2199	1658	2740	1.65	0.73	7.15E-03	1.77E-02
ACIAD2833	htpX	heat shock protein	2768149	2769054	906	1168	880	1455	1.65	0.73	5.61E-03	1.43E-02
ACIAD0409	priA	primosomal protein N\' (= factor Y) directs replication fork assembly at D-loops, ATP-dependent,	410989	413220	2232	468	352	583	1.65	0.73	6.91E-03	1.72E-02
ACIAD2969	aroP	aromatic amino acid transporter (APC family)	2898161	2899519	1359	1070	807	1333	1.65	0.72	2.80E-03	7.77E-03
ACIAD1414	-	conserved hypothetical protein	1408763	1410163	1401	951	719	1183	1.65	0.72	4.49E-03	1.18E-02
ACIAD2556	-	conserved hypothetical protein; putative 2-nitropropane dioxygenase	2515737	2516777	1041	142	107	177	1.65	0.72	1.19E-02	2.75E-02
ACIAD3284	-	conserved hypothetical protein; putative signal peptide	3194318	3194872	555	817	617	1016	1.65	0.72	2.82E-03	7.82E-03
ACIAD2615	ruvB	holliday junction helicase, subunit B	2570388	2571392	1005	442	334	550	1.65	0.72	4.23E-03	1.12E-02
ACIAD0994	-	putative hydrolase	980194	981033	840	127	96	158	1.65	0.72	1.37E-02	3.13E-02
ACIAD0042	-	putative oxoacyl-(acyl carrier protein) reductase	47056	47802	747	1305	985	1624	1.65	0.72	6.30E-03	1.59E-02
ACIAD2637	-	putative protease; putative signal peptide peptidase sppA	2590013	2591029	1017	905	683	1127	1.65	0.72	3.09E-03	8.48E-03
ACIAD1230	-	putative transcriptional regulator (LysR family)	1230760	1231689	930	7093	5348	8839	1.65	0.72	8.88E-03	2.13E-02
ACIAD0871	fabG	3-oxoacyl-[acyl-carrier-protein] reductase	855129	855863	735	1.16E+04	8776	1.44E+04	1.64	0.72	8.66E-03	2.09E-02
ACIAD2671	antC	anthranilate dioxygenase electron transfer component [Includes: Ferredoxin; Ferredoxin--NAD(+) reductase ]	2625014	2626045	1032	177	134	220	1.64	0.72	9.20E-03	2.20E-02
ACIAD2223	pheA	bifuctional protein [Includes: chorismate mutase P; prephenate dehydratase ]	2195579	2196688	1110	1263	956	1570	1.64	0.72	5.78E-03	1.47E-02
ACIAD1761	mdcM	malonate transporter	1766127	1766894	768	255	193	317	1.64	0.72	7.15E-03	1.77E-02
ACIAD1323	purF	amidophosphoribosyltransferase	1320632	1322170	1539	3028	2296	3761	1.64	0.71	5.18E-03	1.33E-02
ACIAD3493	-	conserved hypothetical protein	3419180	3419602	423	197	150	245	1.64	0.71	1.63E-02	3.64E-02
ACIAD2473	-	conserved hypothetical protein; putative membrane protein	2434742	2435548	807	87	66	108	1.64	0.71	2.64E-02	5.44E-02
ACIAD2159	-	hypothetical protein	2143389	2143724	336	8.33	6.32	10	1.64	0.71	0.33	0.43
ACIAD0030	-	putative flavin reductase rutF (Pyrimidine utilization protein F)	36303	36869	567	8.33	6.32	10	1.64	0.71	0.23	0.33
ACIAD1527	-	putative FMNH2-dependent methane/alkanesulfonate monooxygenase	1526115	1527242	1128	13	9.73	16	1.64	0.71	0.4	0.51
ACIAD1271	pyrX	aspartate carbamoyltransferase, non-catalytic chain (Dihydroorotase-like protein)	1271637	1272872	1236	1028	781	1275	1.63	0.71	4.81E-03	1.25E-02
ACIAD2989	-	putative 3-hydroxybutyryl-CoA epimerase	2920243	2922378	2136	407	310	505	1.63	0.71	6.99E-03	1.74E-02
ACIAD0826	mreC	rod shape-determining protein	815608	816465	858	267	203	331	1.63	0.71	9.16E-03	2.19E-02
ACIAD1284	astC	Succinylornithine transaminase	1286124	1287335	1212	52	40	65	1.63	0.71	7.96E-02	0.14
ACIAD0283	argH	argininosuccinate lyase (Arginosuccinase) (ASAL)	281279	282712	1434	8889	6764	1.10E+04	1.63	0.7	1.14E-02	2.67E-02
ACIAD2391	-	conserved hypothetical protein	2348336	2348701	366	1.19E+04	9052	1.47E+04	1.63	0.7	1.73E-02	3.81E-02
ACIAD0907	-	conserved hypothetical protein; putative membrane protein	889766	890854	1089	1019	776	1263	1.63	0.7	5.51E-03	1.41E-02
ACIAD0730	nuoA	NADH dehydrogenase I chain A	714274	714825	552	2876	2188	3565	1.63	0.7	9.12E-03	2.18E-02
ACIAD1910	nasD	nitrite reductase, large subunit, nucleotide- and Fe/S-cluster binding	1899862	1902429	2568	318	242	394	1.63	0.7	1.73E-02	3.81E-02
ACIAD3060	panC	pantoate--beta-alanine ligase (Pantothenate synthetase) (Pantoate activating enzyme)	2986931	2987776	846	1416	1077	1755	1.63	0.7	6.25E-03	1.58E-02
ACIAD0811	-	putative chromate transport protein	803286	803810	525	38	29	48	1.63	0.7	9.99E-02	0.16
ACIAD2607	-	putative enoyl-CoA hydratase/isomerase	2560661	2561461	801	370	282	458	1.63	0.7	6.04E-03	1.53E-02
ACIAD1764	-	putative ferric siderophore receptor protein	1769018	1771192	2175	270	206	334	1.63	0.7	1.53E-02	3.44E-02
ACIAD1457	-	putative homoserine kinase type II	1455427	1456437	1011	5.88	4.48	7.28	1.63	0.7	0.5	0.6
ACIAD2790	-	putative oxidoreductase	2740002	2741375	1374	324	246	402	1.63	0.7	1.06E-02	2.49E-02
ACIAD0648	secA	preprotein translocase, secretion protein of IISP family	636816	639533	2718	2.60E+04	1.98E+04	3.21E+04	1.62	0.7	2.27E-02	4.80E-02
ACIAD2200	-	putative integrase/recombinase protein	2168414	2169436	1023	65	50	81	1.62	0.7	4.69E-02	8.80E-02
ACIAD2503	pqqA	coenzyme PQQ synthesis protein A (Coenzyme PQQ synthesis protein IV)	2460086	2460157	72	1252	957	1547	1.62	0.69	7.93E-03	1.94E-02
ACIAD0220	-	conserved hypothetical protein	219537	221939	2403	4703	3596	5810	1.62	0.69	9.59E-03	2.28E-02
ACIAD1279	cphA	Cyanophycin synthetase	1278773	1281517	2745	404	308	499	1.62	0.69	1.10E-02	2.58E-02
ACIAD1255	epd	D-erythrose 4-phosphate dehydrogenase	1254293	1255315	1023	961	734	1188	1.62	0.69	1.45E-02	3.28E-02
ACIAD0004	gyrB	DNA gyrase, subunit B (type II topoisomerase)	4127	6595	2469	9164	7008	1.13E+04	1.62	0.69	1.54E-02	3.46E-02
ACIAD0188	atpC	membrane-bound ATP synthase , F1 sector, epsilon-subunit	185297	185716	420	2943	2250	3636	1.62	0.69	9.74E-03	2.31E-02
ACIAD2064	-	putative Acyl-CoA dehydrogenase	2048256	2049491	1236	6.05	4.63	7.47	1.62	0.69	0.5	0.6
ACIAD2866	-	putative hemagglutinin/hemolysin-related protein	2801143	2806320	5178	3.57E+04	2.73E+04	4.41E+04	1.62	0.69	1.65E-02	3.68E-02
ACIAD3465	-	putative two-component sensor	3390195	3393725	3531	342	261	422	1.62	0.69	1.02E-02	2.40E-02
ACIAD0744	upp	uracil phosphoribosyltransferase	729421	730065	645	2197	1678	2715	1.62	0.69	1.76E-02	3.85E-02
ACIAD0561	ispG	1-hydroxy-2-methyl-2-(E)-butenyl 4-diphosphate synthase	552069	553184	1116	1424	1092	1757	1.61	0.69	8.86E-03	2.13E-02
ACIAD3606	mutY	A/G specific adenine glycosylase	3520893	3521927	1035	189	145	234	1.61	0.69	2.76E-02	5.67E-02
ACIAD0451	katA	catalase (hydroperoxidase II)	447419	448939	1521	6.01E+04	4.61E+04	7.41E+04	1.61	0.69	1.84E-02	4.01E-02
ACIAD1347	-	conserved hypothetical protein	1341803	1342561	759	203	155	250	1.61	0.69	1.55E-02	3.48E-02
ACIAD3477	-	conserved hypothetical protein; putative membrane protein	3403247	3404230	984	285	218	352	1.61	0.69	1.33E-02	3.05E-02
ACIAD0286	hemC	porphobilinogen deaminase (PBG) (Hydroxymethylbilane synthase) (HMBS) (Pre-uroporphyrinogen synthase)	284746	285681	936	1041	797	1285	1.61	0.69	1.52E-02	3.42E-02
ACIAD1982	-	putative benzoate membrane transport protein	1971185	1972360	1176	215	165	266	1.61	0.69	1.40E-02	3.19E-02
ACIAD3107	-	putative minor lipoprotein	3031476	3031991	516	6631	5083	8178	1.61	0.69	2.32E-02	4.91E-02
ACIAD3447	-	putative transcriptional regulator (GntR family)	3367748	3369247	1500	118	91	146	1.61	0.69	2.40E-02	5.05E-02
ACIAD1424	salA	salicylate 1-monooxygenase	1419854	1421125	1272	160	123	198	1.61	0.69	2.04E-02	4.39E-02
ACIAD2576	-	conserved hypothetical protein; putative tRNA hydroxylase	2535595	2536284	690	1180	906	1454	1.61	0.68	8.93E-03	2.14E-02
ACIAD0387	-	protein AcuA; putative fimbrial-like protein	380877	381461	585	2817	2161	3473	1.61	0.68	9.58E-03	2.28E-02
ACIAD3012	rplM	50S ribosomal protein L13	2938994	2939422	429	9391	7224	1.16E+04	1.6	0.68	1.13E-02	2.63E-02
ACIAD0832	wax-dgaT	bifunctional protein [Includes: wax ester synthase / acyl-CoA:diacylglycerol acyltransferase]	819360	820736	1377	2493	1918	3068	1.6	0.68	9.33E-03	2.22E-02
ACIAD0395	citA	citrate-proton symporter (Citrate transporter) (Citrate carrier protein) (Citrate utilization determinant) (Citrate utilization protein A)	388255	389574	1320	2121	1629	2613	1.6	0.68	1.26E-02	2.91E-02
ACIAD0128	gudD	D-glucarate dehydratase	132209	133543	1335	264	203	325	1.6	0.68	1.75E-02	3.85E-02
ACIAD1280	-	putative Cyanophycinase (CphI)	1281525	1283720	2196	240	184	295	1.6	0.68	1.68E-02	3.72E-02
ACIAD1168	-	putative histidine transport protein (APC family)	1165244	1166626	1383	816	629	1004	1.6	0.68	6.64E-03	1.66E-02
ACIAD1268	-	putative N-6 Adenine-specific DNA methylase	1268101	1270305	2205	6185	4753	7618	1.6	0.68	2.35E-02	4.95E-02
ACIAD0591	queA	S-adenosylmethionine:tRNA ribosyltransferase-isomerase (Queuosine biosynthesis protein )	580735	581769	1035	440	339	542	1.6	0.68	1.43E-02	3.25E-02
ACIAD1446	catB	muconate cycloisomerase I (Cis,cis-muconate lactonizing enzyme I) (MLE)	1444715	1445827	1113	307	236	377	1.6	0.67	3.57E-02	7.04E-02
ACIAD1101	pbpA	penicillin-binding protein 2	1090713	1092740	2028	2310	1780	2840	1.6	0.67	8.80E-03	2.12E-02
ACIAD1216	-	putative protease (SohB)	1220297	1221259	963	7570	5834	9305	1.6	0.67	1.23E-02	2.85E-02
ACIAD0469	leuB	3-isopropylmalate dehydrogenase	464538	465617	1080	2441	1884	2999	1.59	0.67	8.43E-03	2.04E-02
ACIAD1760	mdcL	malonate transporter	1765721	1766134	414	838	646	1029	1.59	0.67	8.70E-03	2.10E-02
ACIAD0300	secE	preprotein translocase IISP family, membrane subunit	298742	299182	441	4103	3167	5039	1.59	0.67	1.84E-02	4.01E-02
ACIAD0064	-	putative virulence factor MviN family (multidrug/oligosaccharidyl-lipid/polysaccharide exporter superfamily)	60933	62480	1548	397	306	488	1.59	0.67	9.95E-03	2.35E-02
ACIAD0116	dadX	alanine racemase 2, PLP-binding, catabolic	116951	118048	1098	27	21	33	1.59	0.66	0.13	0.21
ACIAD1225	dacC	D-ala-D-ala-carboxypeptidase; penicillin-binding protein 5 (precursor)	1226995	1228143	1149	4195	3245	5145	1.59	0.66	1.64E-02	3.65E-02
ACIAD2660	lysA	diaminopimelate decarboxylase	2614272	2615522	1251	3299	2552	4045	1.59	0.66	9.70E-03	2.30E-02
ACIAD1105	adk	adenylate kinase	1094957	1095616	660	6.69E+04	5.18E+04	8.20E+04	1.58	0.66	2.48E-02	5.16E-02
ACIAD3135	-	conserved hypothetical protein	3060030	3061901	1872	288	223	352	1.58	0.66	1.76E-02	3.86E-02
ACIAD0157	-	conserved hypothetical protein; pirin-related protein	156095	157042	948	920	714	1126	1.58	0.66	6.99E-03	1.74E-02
ACIAD1059	-	conserved hypothetical protein; putative membrane protein	1053286	1055757	2472	4809	3728	5891	1.58	0.66	1.89E-02	4.11E-02
ACIAD3540	hpxO	FAD-dependent urate oxidase	3465147	3466304	1158	537	417	657	1.58	0.66	1.63E-02	3.63E-02
ACIAD1959	-	conserved hypothetical protein	1945897	1946778	882	113	88	138	1.57	0.65	2.91E-02	5.93E-02
ACIAD1978	-	conserved hypothetical protein; putative membrane protein	1967881	1968285	405	137	107	168	1.57	0.65	5.47E-02	0.1
ACIAD3283	-	conserved hypothetical protein; putative SAM-dependent methyltransferase	3193523	3194293	771	1925	1496	2355	1.57	0.65	1.97E-02	4.26E-02
ACIAD1640	-	putative antigen	1637223	1638068	846	4.34E+04	3.38E+04	5.31E+04	1.57	0.65	4.45E-02	8.43E-02
ACIAD0669	-	putative pilus assembly protein (FilD)	663469	665133	1665	1504	1170	1837	1.57	0.65	1.05E-02	2.47E-02
ACIAD0433	-	putative short-chain dehydrogenase	430989	431744	756	138	108	169	1.57	0.65	2.48E-02	5.18E-02
ACIAD0160	-	putative transcriptional regulator (AraC family)	158189	159055	867	345	268	422	1.57	0.65	1.59E-02	3.56E-02
ACIAD3032	proC	pyrroline-5-carboxylate reductase	2962514	2963350	837	846	658	1033	1.57	0.65	8.52E-03	2.06E-02
ACIAD3247	dxs	1-deoxyxylulose-5-phosphate synthase	3162500	3164422	1923	1371	1069	1673	1.56	0.65	1.18E-02	2.73E-02
ACIAD1943	-	conserved hypothetical protein; putative lysophospholipase	1932672	1933700	1029	2092	1636	2548	1.56	0.64	1.87E-02	4.07E-02
ACIAD3239	corA	magnesium and cobalt transport protein	3154524	3155612	1089	336	262	410	1.56	0.64	1.26E-02	2.91E-02
ACIAD0999	-	putative acetolactate synthase (IlvB-like)	984177	985817	1641	47	37	57	1.56	0.64	7.85E-02	0.13
ACIAD0549	-	putative hydrolase	540446	541780	1335	3815	2980	4650	1.56	0.64	1.87E-02	4.07E-02
ACIAD3463	-	putative sodium:solute symporter	3387996	3389732	1737	5822	4549	7094	1.56	0.64	3.69E-02	7.24E-02
ACIAD0713	-	putative thiol:disulphide interchange protein (DsbC-like)	700198	700905	708	723	564	881	1.56	0.64	1.14E-02	2.67E-02
ACIAD3501	pdxH	pyridoxamine 5\'-phosphate oxidase (acts also on pyridoxine phosphate and pyridoxine)	3425779	3426435	657	324	253	395	1.56	0.64	1.73E-02	3.79E-02
ACIAD0701	rsmC	ribosomal RNA small subunit methyltransferase C (rRNA (guanine-N(2)-)-methyltransferase) (16S rRNA m2G1207 methyltransferase)	687674	688690	1017	230	180	280	1.56	0.64	2.57E-02	5.33E-02
ACIAD0001	dnaA	Chromosomal replication initiator protein dnaA	201	1598	1398	3604	2822	4386	1.55	0.64	2.48E-02	5.16E-02
ACIAD1744	aspA	aspartate ammonia-lyase (aspartase)	1752232	1753650	1419	183	144	222	1.55	0.63	2.66E-02	5.48E-02
ACIAD1074	citN	citrate transporter	1070961	1072301	1341	9122	7159	1.11E+04	1.55	0.63	1.70E-02	3.75E-02
ACIAD1933	-	conserved hypothetical protein	1920832	1921998	1167	560	440	681	1.55	0.63	1.33E-02	3.05E-02
ACIAD0679	-	conserved hypothetical protein; putative methyltransferase	671772	672584	813	176	138	213	1.55	0.63	3.91E-02	7.58E-02
ACIAD3579	-	fragment of putative homogentisate 1,2-dioxygenase	3501035	3501343	309	3.15	2.47	3.83	1.55	0.63	0.8	0.86
ACIAD2717	-	hypothetical protein	2667252	2667374	123	3.15	2.47	3.83	1.55	0.63	0.64	0.73
ACIAD3128	-	putative oxidoreductase	3054846	3055904	1059	23	18	27	1.55	0.63	0.21	0.3
ACIAD3080	pntA-1	pyridine nucleotide transhydrogenase (proton pump), alpha subunit (part1)	3006647	3007774	1128	107	84	130	1.55	0.63	6.71E-02	0.12
ACIAD0678	uppP	Undecaprenyl-diphosphatase (Undecaprenyl pyrophosphate phosphatase)	670954	671778	825	500	392	608	1.55	0.63	1.01E-02	2.39E-02
ACIAD0933	-	conserved hypothetical protein	916604	917467	864	75	59	91	1.54	0.63	5.81E-02	0.11
ACIAD1768	-	putative branched-chain amino acid transport protein (ABC superfamily, atp_bind)	1775757	1776584	828	93	73	113	1.54	0.63	5.42E-02	9.93E-02
ACIAD0456	-	putative hydrolase, haloacid dehalogenase-like family	454283	454933	651	297	234	361	1.54	0.63	2.39E-02	5.02E-02
ACIAD3244	ttg2A	toluene tolerance efflux transporter (ABC superfamily, atp_bind)	3158066	3158884	819	3134	2463	3804	1.54	0.63	3.01E-02	6.09E-02
ACIAD1331	rpsU	30S ribosomal protein S21	1328406	1328621	216	7632	6011	9252	1.54	0.62	3.49E-02	6.91E-02
ACIAD2654	etfA	electron transfer flavoprotein alpha-subunit	2609621	2610556	936	3.78E+04	2.98E+04	4.58E+04	1.54	0.62	3.71E-02	7.26E-02
ACIAD0293	-	putative general secretion pathway protein	290394	291239	846	1878	1479	2278	1.54	0.62	1.99E-02	4.29E-02
ACIAD3079	pntA-2	pyridine nucleotide transhydrogenase (proton pump), alpha subunit (part2)	3006321	3006635	315	31	25	38	1.54	0.62	0.11	0.17
ACIAD1380	lpxD	UDP-3-O-[3-hydroxylauroyl] glucosamine N-acyltransferase	1376509	1377579	1071	1350	1065	1635	1.54	0.62	1.55E-02	3.48E-02
ACIAD3585	dapA	4-hydroxy-tetrahydrodipicolinate synthase	3504203	3505165	963	3222	2544	3900	1.53	0.62	2.63E-02	5.44E-02
ACIAD1974	-	conserved hypothetical protein; putative esterase	1962406	1963662	1257	358	283	433	1.53	0.62	2.88E-02	5.89E-02
ACIAD3446	gabT	4-aminobutyrate aminotransferase, PLP-dependent	3366309	3367595	1287	48	38	58	1.53	0.61	0.11	0.18
ACIAD2018	acoD	Acetaldehyde dehydrogenase 2 (Acetaldehyde dehydrogenase II) (ACDH-II)	2010606	2012117	1512	3651	2885	4417	1.53	0.61	1.99E-02	4.30E-02
ACIAD3231	tesB	acyl-CoA thioesterase II	3145034	3145906	873	498	394	602	1.53	0.61	1.37E-02	3.12E-02
ACIAD3397	-	conserved hypothetical protein; putative membrane protein	3310863	3311432	570	133	105	161	1.53	0.61	5.99E-02	0.11
ACIAD0126	garD	D-galactarate dehydratase	128937	130484	1548	608	481	735	1.53	0.61	1.71E-02	3.78E-02
ACIAD2565	gap	glyceraldehyde-3-phosphate dehydrogenase	2523832	2525289	1458	8535	6753	1.03E+04	1.53	0.61	1.64E-02	3.65E-02
ACIAD1902	moeA	molybdopterin biosynthesis protein	1890678	1891904	1227	1936	1531	2341	1.53	0.61	1.94E-02	4.21E-02
ACIAD0420	-	putative methyltransferase	420181	420819	639	41	33	50	1.53	0.61	0.14	0.22
ACIAD3366	ftsI	septum formation, penicillin binding protein 3, peptidoglycan synthetase	3275147	3277012	1866	1517	1201	1834	1.53	0.61	1.35E-02	3.07E-02
ACIAD3062	folK	2-amino-4-hydroxy-6-hydroxymethyldihydropteridine pyrophosphokinase (7,8-dihydro-6-hydroxymethylpterin-pyrophosphokinase) (HPPK) (6-hydroxymethyl-7,8-dihydropterin pyrophosphokinase) (PPPK)	2988627	2989115	489	390	309	471	1.52	0.61	2.92E-02	5.93E-02
ACIAD3310	rplS	50S ribosomal protein L19	3217052	3217423	372	7.08E+05	5.61E+05	8.55E+05	1.52	0.61	7.91E-02	0.14
ACIAD2187	-	hypothetical protein	2161436	2161804	369	51	40	61	1.52	0.61	9.79E-02	0.16
ACIAD2796	-	hypothetical protein	2745343	2745522	180	21	16	25	1.52	0.61	0.17	0.25
ACIAD0352	-	putative Holliday junction resolvase	345524	345967	444	230	183	278	1.52	0.61	3.89E-02	7.55E-02
ACIAD2091	cysE	serine acetyltransferase	2076742	2077551	810	1127	893	1361	1.52	0.61	1.33E-02	3.05E-02
ACIAD0266	xerD	site-specific tyrosine recombinase	266488	267405	918	2606	2067	3145	1.52	0.61	4.97E-02	9.23E-02
ACIAD3142	-	conserved hypothetical protein; putative sulfide dehydrogenase (Flavocytochrome C)	3065311	3065700	390	1082	859	1306	1.52	0.6	1.92E-02	4.17E-02
ACIAD1481	cysS	cysteinyl-tRNA synthetase	1479012	1480433	1422	2491	1981	3001	1.52	0.6	2.57E-02	5.32E-02
ACIAD0743	nuoN	NADH dehydrogenase I chain N	727839	729323	1485	6320	5017	7623	1.52	0.6	3.00E-02	6.06E-02
ACIAD2909	pth	peptidyl-tRNA hydrolase	2845826	2846407	582	855	679	1031	1.52	0.6	9.27E-03	2.21E-02
ACIAD1463	-	putative binding protein (ABC superfamily, peri_bind)	1463269	1464255	987	25	20	30	1.52	0.6	0.27	0.37
ACIAD1485	-	putative lipopolysaccharide transport protein A (ABC superfamily, peri_bind) (LptA)	1482810	1483286	477	1656	1314	1998	1.52	0.6	2.77E-02	5.68E-02
ACIAD0808	-	putative protease	800801	801379	579	313	249	378	1.52	0.6	2.70E-02	5.54E-02
ACIAD0526	-	putative protein controls HAP (6-N-hydroxylaminopurine) mutagenesis (Ham1)	511425	512096	672	669	531	807	1.52	0.6	1.52E-02	3.42E-02
ACIAD0245	amtB	ammonium transport protein (Amt family)	244664	246064	1401	1077	858	1297	1.51	0.6	1.95E-02	4.22E-02
ACIAD0908	-	conserved hypothetical protein	890851	891162	312	350	278	421	1.51	0.6	4.12E-02	7.92E-02
ACIAD1286	astA	arginine succinyltransferase	1287349	1288377	1029	92	73	111	1.51	0.59	7.44E-02	0.13
ACIAD3125	dfp	bifunctional protein [Includes: 4\'-phosphopantothenoylcysteine decarboxylase; phosphopantothenoylcysteine synthetase, FMN-binding]	3051780	3053060	1281	1092	870	1314	1.51	0.59	2.19E-02	4.65E-02
ACIAD0498	-	conserved hypothetical protein	491239	491742	504	918	732	1104	1.51	0.59	2.62E-02	5.40E-02
ACIAD3250	hemF	coproporphyrinogen III oxidase	3165390	3166370	981	1954	1557	2351	1.51	0.59	1.70E-02	3.76E-02
ACIAD0902	algC	phosphomannomutase	885462	886886	1425	808	643	972	1.51	0.59	2.08E-02	4.45E-02
ACIAD1700	acdB	acyl-CoA dehydrogenase	1705546	1707348	1803	802	641	964	1.5	0.59	1.71E-02	3.77E-02
ACIAD2829	-	conserved hypothetical protein	2765736	2766641	906	676	541	812	1.5	0.59	3.76E-02	7.34E-02
ACIAD3343	-	conserved hypothetical protein	3248853	3249875	1023	129	103	155	1.5	0.59	5.08E-02	9.40E-02
ACIAD1631	-	conserved hypothetical protein; putative membrane protein	1627936	1628715	780	108	86	130	1.5	0.59	5.92E-02	0.11
ACIAD2661	lppL	lipoprotein	2615544	2615756	213	98	79	118	1.5	0.59	5.54E-02	0.1
ACIAD1588	-	putative tonB-like protein	1581067	1581915	849	4.63	3.7	5.55	1.5	0.59	0.45	0.55
ACIAD0253	pepA	aminopeptidase A	251200	252648	1449	936	750	1122	1.5	0.58	1.96E-02	4.25E-02
ACIAD0535	clpX	ATP-dependent Clp protease ATP-binding subunit	522217	523527	1311	1.21E+04	9663	1.45E+04	1.5	0.58	3.16E-02	6.33E-02
ACIAD0041	-	conserved hypothetical protein; putative signal peptide	46379	46786	408	285	228	341	1.5	0.58	7.08E-02	0.12
ACIAD1134	aesT	esterase	1120743	1121627	885	444	356	532	1.5	0.58	2.37E-02	4.99E-02
ACIAD3063	pcnB	poly(A) polymerase I (PAP)	2989112	2990569	1458	1801	1443	2160	1.5	0.58	3.58E-02	7.05E-02
ACIAD0021	lspA	prolipoprotein signal peptidase (Signal peptidase II,)	26232	26771	540	1070	857	1284	1.5	0.58	2.91E-02	5.93E-02
ACIAD1036	-	putative permease (MFS superfamily)	1027247	1028542	1296	165	132	198	1.5	0.58	2.92E-02	5.93E-02
ACIAD3241	-	putative toluene tolerance protein (Ttg2D)	3155971	3156609	639	942	755	1129	1.5	0.58	1.97E-02	4.25E-02
ACIAD3381	poxB	pyruvate dehydrogenase (quinone)	3291936	3293657	1722	320	256	383	1.5	0.58	4.86E-02	9.06E-02
ACIAD0037	ssuA	alkanesulfonate transport protein (ABC superfamily, peri_bind)	42005	43012	1008	21	17	25	1.49	0.58	0.23	0.32
ACIAD1049	-	conserved hypothetical protein	1041917	1043467	1551	1770	1419	2120	1.49	0.58	2.58E-02	5.34E-02
ACIAD2417	hemK	methyl transferase	2381237	2382061	825	386	309	462	1.49	0.58	1.80E-02	3.93E-02
ACIAD0482	-	putative glycosyltransferase	475660	476766	1107	935	750	1120	1.49	0.58	1.70E-02	3.76E-02
ACIAD3357	-	putative membrane protein (ComO)	3265052	3265789	738	662	532	793	1.49	0.58	1.26E-02	2.91E-02
ACIAD1915	-	putative molybdopterin oxidoreductase, alpha subunit (fdhA)	1906023	1908413	2391	3719	2986	4453	1.49	0.58	4.03E-02	7.77E-02
ACIAD2852	folP	7,8-dihydropteroate synthase	2788851	2789702	852	109	87	130	1.49	0.57	6.06E-02	0.11
ACIAD2462	trpD	anthranilate phosphoribosyltransferase	2423651	2424700	1050	1262	1014	1510	1.49	0.57	1.83E-02	3.99E-02
ACIAD1903	moaCB	bifunctional protein [Includes: molybdenum cofactor biosynthesis protein C; molybdenum cofactor biosynthesis protein B]	1891904	1892827	924	3301	2655	3947	1.49	0.57	4.19E-02	8.02E-02
ACIAD0842	-	conserved hypothetical protein; putative membrane protein	829418	830221	804	83	67	99	1.49	0.57	8.12E-02	0.14
ACIAD3406	-	conserved hypothetical protein; putative transcriptional regulator (AraC family)	3322298	3323308	1011	186	150	222	1.49	0.57	5.74E-02	0.1
ACIAD1748	-	hypothetical protein; putative transcriptional regulator (Cro/CI family)	1755694	1755951	258	62	49	74	1.49	0.57	8.92E-02	0.15
ACIAD0429	norM	multidrug resistance protein (Na(+)/drug antiporter) (Multidrug- efflux transporter)	427750	429099	1350	140	113	167	1.49	0.57	7.86E-02	0.13
ACIAD1990	fruB	phosphotransferase system, fructose-specific EI/HPr/EIIA components	1981187	1984039	2853	1842	1481	2203	1.49	0.57	2.77E-02	5.68E-02
ACIAD2586	-	putative serine protease MucD precursor	2543522	2544925	1404	4749	3818	5679	1.49	0.57	2.47E-02	5.16E-02
ACIAD2530	-	putative transcriptional regulator	2487606	2488202	597	488	392	583	1.49	0.57	2.99E-02	6.05E-02
ACIAD2588	tmk	thymidylate kinase	2546790	2547398	609	271	218	324	1.49	0.57	2.88E-02	5.89E-02
ACIAD2430	rpsF	30S ribosomal protein S6	2396534	2396920	387	1.72E+04	1.39E+04	2.05E+04	1.48	0.57	3.91E-02	7.58E-02
ACIAD0739	nuoJ	NADH dehydrogenase I chain J	723502	724023	522	6304	5078	7529	1.48	0.57	4.51E-02	8.50E-02
ACIAD0029	-	putative enzyme rutC (Pyrimidine utilization protein C)	35844	36224	381	8.82	7.1	11	1.48	0.57	0.44	0.55
ACIAD0228	-	putative transport protein (MFS superfamily)	226650	228047	1398	126	101	151	1.48	0.57	6.94E-02	0.12
ACIAD0880	-	conserved hypothetical protein	863318	864703	1386	1493	1205	1780	1.48	0.56	2.59E-02	5.35E-02
ACIAD2931	-	conserved hypothetical protein; putative flavodoxin or tryptophan repressor binding protein	2861039	2861614	576	83	67	99	1.48	0.56	8.46E-02	0.14
ACIAD2330	aro	phospho-2-dehydro-3-deoxyheptonate aldolase	2293501	2294613	1113	4947	3991	5903	1.48	0.56	3.47E-02	6.89E-02
ACIAD1684	dcaS	transcriptional regulator (IclR family)	1688853	1689698	846	427	345	509	1.48	0.56	2.96E-02	6.00E-02
ACIAD2362	kdsB	3-deoxy-manno-octulosonate cytidylyltransferase	2320519	2321280	762	565	457	673	1.47	0.56	3.03E-02	6.11E-02
ACIAD0576	-	conserved hypothetical protein	566019	566606	588	2458	1987	2928	1.47	0.56	4.50E-02	8.49E-02
ACIAD0313	-	conserved hypothetical protein; putative membrane protein	313078	314499	1422	164	132	195	1.47	0.56	7.91E-02	0.14
ACIAD3127	-	conserved hypothetical protein; putative membrane protein	3053914	3054825	912	261	211	311	1.47	0.56	5.95E-02	0.11
ACIAD2272	-	conserved hypothetical protein; putative outer membrane protein	2241417	2242544	1128	99	80	118	1.47	0.56	6.90E-02	0.12
ACIAD2001	eno	enolase	1991399	1992694	1296	9431	7637	1.12E+04	1.47	0.56	3.09E-02	6.23E-02
ACIAD3075	hyi	hydroxypyruvate isomerase	3003039	3003836	798	397	321	473	1.47	0.56	2.36E-02	4.97E-02
ACIAD0454	ptsP	phosphoenolpyruvate-protein phosphotransferase	451233	453527	2295	1893	1533	2253	1.47	0.56	3.75E-02	7.33E-02
ACIAD1535	-	putative FMNH2-dependent monooxygenase (sulfonate),	1536572	1537765	1194	318	257	379	1.47	0.56	5.80E-02	0.1
ACIAD2551	soxD	sarcosine oxidase subunit D	2511513	2511839	327	4.18	3.39	4.98	1.47	0.56	0.42	0.52
ACIAD3055	thrS	threonyl-tRNA synthetase	2981193	2983115	1923	9366	7572	1.12E+04	1.47	0.56	5.15E-02	9.51E-02
ACIAD1962	-	conserved hypothetical protein	1948732	1949871	1140	734	595	873	1.47	0.55	2.44E-02	5.11E-02
ACIAD0185	atpA	membrane-bound ATP synthase , F1 sector, alpha-subunit	181338	182897	1560	1.60E+04	1.30E+04	1.91E+04	1.47	0.55	4.74E-02	8.87E-02
ACIAD3363	mraY	phospho-N-acetylmuramoyl-pentapeptide transferase	3271106	3272224	1119	376	305	447	1.47	0.55	3.14E-02	6.30E-02
ACIAD2241	-	putative secretion pathway ATPase	2211164	2212921	1758	4327	3509	5145	1.47	0.55	5.61E-02	0.1
ACIAD2739	-	conserved hypothetical protein	2681407	2682087	681	149	121	178	1.46	0.55	4.82E-02	8.99E-02
ACIAD0896	-	conserved hypothetical protein; putative membrane protein	879735	880586	852	333	271	395	1.46	0.55	3.38E-02	6.72E-02
ACIAD0567	-	putative acyltransferase	558743	559540	798	287	233	340	1.46	0.55	4.72E-02	8.85E-02
ACIAD1335	-	putative hydrolase	1332175	1333680	1506	2814	2286	3341	1.46	0.55	4.18E-02	8.00E-02
ACIAD2299	-	putative Zinc protease; putative signal peptide	2269827	2271317	1491	60	49	71	1.46	0.55	9.00E-02	0.15
ACIAD3449	ssb	ssDNA-binding protein controls activity of RecBCD nuclease	3371292	3371870	579	3615	2940	4291	1.46	0.55	4.59E-02	8.64E-02
ACIAD1880	frmR	transcriptional repressor frmR	1873119	1873394	276	464	377	550	1.46	0.55	4.00E-02	7.73E-02
ACIAD0360	pilD	type 4 prepilin-like proteins leader peptide processing enzyme (Protein secretion protein XCPA)[Includes: Leader peptidase (Prepilin peptidase); N-methyltransferase ]	352513	353373	861	330	268	392	1.46	0.55	3.72E-02	7.27E-02
ACIAD1374	ispU	undecaprenyl pyrophosphate synthetase (di-trans,poly-cis-decaprenylcistransferase)	1369305	1370054	750	2456	1997	2915	1.46	0.55	3.29E-02	6.56E-02
ACIAD0428	-	putative acyl-CoA dehydrogenase	426437	427687	1251	336	273	399	1.46	0.54	6.56E-02	0.12
ACIAD0722	nrdB	ribonucleoside-diphosphate reductase, beta subunit	705843	707126	1284	2.11E+04	1.71E+04	2.50E+04	1.46	0.54	5.02E-02	9.31E-02
ACIAD0415	lnt	apolipoprotein N-acyltransferase, copper homeostasis protein	416095	417654	1560	389	318	461	1.45	0.54	3.94E-02	7.62E-02
ACIAD1203	rluA	dual specificity pseudouridine synthase for 23S rRNA and tRNAphe modification	1203493	1204137	645	125	102	148	1.45	0.54	0.13	0.2
ACIAD3668	guaD	guanine deaminase	3582461	3583783	1323	998	814	1182	1.45	0.54	4.04E-02	7.79E-02
ACIAD0529	metX	homoserine O-acetyltransferase	513308	514471	1164	961	784	1139	1.45	0.54	3.38E-02	6.72E-02
ACIAD3556	-	putative transcriptional regulator (TetR family)	3481642	3482331	690	153	125	182	1.45	0.54	8.29E-02	0.14
ACIAD0260	gacA	response regulator (Global antibiotic and cyanide control protein, LuxR/UhpA family)	260868	261503	636	1296	1057	1536	1.45	0.54	3.84E-02	7.48E-02
ACIAD2177	-	conserved hypothetical protein	2154799	2155440	642	6.97	5.7	8.24	1.45	0.53	0.43	0.53
ACIAD0249	ribC	riboflavin synthase alpha chain	249084	249743	660	825	674	975	1.45	0.53	2.51E-02	5.23E-02
ACIAD1221	trmU	tRNA (5-methylaminomethyl-2-thiouridylate)-methyltransferase	1224194	1225327	1134	814	666	963	1.45	0.53	3.65E-02	7.17E-02
ACIAD2432	rplI	50S ribosomal protein L9	2397168	2397614	447	7.08E+04	5.80E+04	8.35E+04	1.44	0.53	8.64E-02	0.15
ACIAD2818	citN	citrate transporter	2755319	2756590	1272	492	403	581	1.44	0.53	3.90E-02	7.56E-02
ACIAD3422	mdtC	multidrug transport protein, outer membrane (RND family)	3331691	3334867	3177	94	77	111	1.44	0.53	8.07E-02	0.14
ACIAD3451	-	putative integral membrane protein	3373425	3374507	1083	888	728	1048	1.44	0.53	3.26E-02	6.52E-02
ACIAD3553	-	putative methionine aminotransferase, PLP-dependent	3477927	3479081	1155	250	205	295	1.44	0.53	5.34E-02	9.81E-02
ACIAD1173	-	putative nodulin 21-related protein	1169723	1170424	702	290	238	343	1.44	0.53	8.85E-02	0.15
ACIAD1731	-	putative short-chain dehydrogenase	1740301	1741128	828	27	22	32	1.44	0.53	0.32	0.43
ACIAD3280	-	conserved hypothetical protein	3191038	3192303	1266	5197	4266	6128	1.44	0.52	4.60E-02	8.64E-02
ACIAD1063	estR	esterase operon transcriptional regulator (LysR family)	1059641	1060546	906	1651	1355	1947	1.44	0.52	5.69E-02	0.1
ACIAD3591	-	putative amino acid transport protein (ABC superfamily, membrane)	3508550	3509215	666	9.58	7.86	11	1.44	0.52	0.52	0.62
ACIAD0630	-	putative fatty acid desaturase	619039	620208	1170	1.27E+04	1.05E+04	1.50E+04	1.44	0.52	7.67E-02	0.13
ACIAD0709	-	putative FMN oxidoreductase	696960	698072	1113	1383	1135	1631	1.44	0.52	3.98E-02	7.69E-02
ACIAD1451	catD	3-oxoadipate enol-lactonase II (Beta-ketoadipate enol-lactone hydrolase II)	1448803	1449606	804	44	37	52	1.43	0.52	0.12	0.2
ACIAD2908	rplY	50S ribosomal protein L25	2845494	2845805	312	2315	1904	2726	1.43	0.52	4.66E-02	8.75E-02
ACIAD0235	fadD	acyl-CoA synthetase (long-chain-fatty-acid--CoA ligase)	236016	237695	1680	1.10E+04	9040	1.30E+04	1.43	0.52	6.44E-02	0.11
ACIAD0164	argS	arginyl-tRNA synthetase	162258	164048	1791	2405	1975	2834	1.43	0.52	3.74E-02	7.32E-02
ACIAD1170	-	conserved hypothetical protein	1167042	1168301	1260	454	374	535	1.43	0.52	7.05E-02	0.12
ACIAD3264	-	conserved hypothetical protein	3178571	3178840	270	1138	935	1341	1.43	0.52	2.32E-02	4.90E-02
ACIAD0183	atpF	membrane-bound ATP synthase, F0 sector, subunit b	180289	180759	471	4075	3351	4800	1.43	0.52	5.38E-02	9.87E-02
ACIAD2104	-	putative oxidoreductase, short-chain dehydrogenase/reductase family	2094267	2095049	783	177	146	208	1.43	0.52	5.73E-02	0.1
ACIAD1638	-	putative transcription regulator protein	1633616	1634188	573	127	104	149	1.43	0.52	0.2	0.3
ACIAD2895	-	conserved hypothetical protein; putative flavodoxin or tryptophan repressor binding protein	2833681	2834232	552	353	291	416	1.43	0.51	5.94E-02	0.11
ACIAD0681	-	conserved hypothetical protein; putative membrane protein	672713	674146	1434	598	492	703	1.43	0.51	4.13E-02	7.93E-02
ACIAD1467	-	putative hydrolase protein	1465908	1467347	1440	41	34	48	1.43	0.51	0.21	0.31
ACIAD0638	-	conserved hypothetical protein	626627	627154	528	101	84	119	1.42	0.51	0.12	0.2
ACIAD1573	-	hypothetical protein	1564993	1565181	189	8.97	7.4	11	1.42	0.51	0.51	0.61
ACIAD0484	lpxP	Lipid A biosynthesis (KDO) 2-(lauroyl)-lipid IVA acyltransferase (Heat shock protein B)	477033	477968	936	2532	2090	2974	1.42	0.51	7.61E-02	0.13
ACIAD0998	-	putative aldehyde dehydrogenase	982648	984114	1467	23	19	27	1.42	0.51	0.18	0.27
ACIAD0443	-	putative phosphoglycolate phosphatase protein	441089	441754	666	180	149	211	1.42	0.51	8.10E-02	0.14
ACIAD1523	-	putative transport protein (ABC superfamily, ATP_bind)	1522305	1523060	756	57	47	67	1.42	0.51	0.15	0.23
ACIAD2259	-	putative transport protein (ABC superfamily, atp_bind)	2230529	2231470	942	293	242	345	1.42	0.51	7.19E-02	0.13
ACIAD2911	panD	aspartate 1-decarboxylase precursor	2846544	2846924	381	620	513	727	1.42	0.5	4.95E-02	9.20E-02
ACIAD2148	-	conserved hypothetical protein	2129836	2132325	2490	325	269	381	1.42	0.5	9.04E-02	0.15
ACIAD1141	-	putative oligopeptide transport protein (ABC superfamily, membrane)	1131887	1132897	1011	1180	977	1383	1.42	0.5	7.42E-02	0.13
ACIAD1537	-	putative tricarballylate dehydrogenase	1539006	1540412	1407	9.32	7.71	11	1.42	0.5	0.45	0.56
ACIAD3285	-	conserved hypothetical protein; putative signal peptide	3194915	3195487	573	469	389	549	1.41	0.5	8.54E-02	0.14
ACIAD1561	-	P-hydroxyphenylacetate hydroxylase C1:reductase component	1554408	1555382	975	461	382	541	1.41	0.5	6.20E-02	0.11
ACIAD3598	-	putative PQQ-dependent aldose sugar dehydrogenase precursor	3516197	3517369	1173	164	136	192	1.41	0.5	8.92E-02	0.15
ACIAD0589	-	putative SecYEG protein translocase auxillary subunit (YajC)	578854	579183	330	553	458	648	1.41	0.5	5.05E-02	9.36E-02
ACIAD0869	rpmF	50S ribosomal protein L32	853807	853992	186	5649	4691	6607	1.41	0.49	6.91E-02	0.12
ACIAD2665	-	conserved hypothetical protein; putative membrane protein	2619224	2620246	1023	3864	3209	4520	1.41	0.49	6.27E-02	0.11
ACIAD1281	-	hypothetical protein	1283770	1284261	492	471	391	550	1.41	0.49	5.00E-02	9.28E-02
ACIAD0783	nolG	nodulation protein precursor	770025	773126	3102	997	827	1166	1.41	0.49	5.90E-02	0.11
ACIAD1806	-	putative ferredoxin subunit (Rieske [2Fe-2S] domain)	1813371	1813730	360	36	30	42	1.41	0.49	0.21	0.3
ACIAD2945	-	putative outer membrane protein oprM precursor	2876603	2878057	1455	2474	2055	2893	1.41	0.49	5.33E-02	9.81E-02
ACIAD0612	-	putative TonB-dependent receptor protein	602436	604517	2082	150	124	175	1.41	0.49	0.11	0.17
ACIAD1010	betI	repressor of bet genes	1000061	1000687	627	691	574	808	1.41	0.49	3.60E-02	7.08E-02
ACIAD3090	acnA	aconitate hydratase 1	3014513	3017266	2754	1555	1295	1815	1.4	0.49	6.84E-02	0.12
ACIAD0913	-	conserved hypothetical protein; putative enzyme with PLP-binding domain	894546	895250	705	162	135	189	1.4	0.49	0.12	0.2
ACIAD2967	-	conserved hypothetical protein; putative membrane protease subunit	2895832	2896689	858	532	443	620	1.4	0.49	5.17E-02	9.54E-02
ACIAD1964	-	conserved hypothetical protein; putative protein kinase	1950963	1952492	1530	1053	877	1230	1.4	0.49	5.35E-02	9.84E-02
ACIAD2197	-	hypothetical protein	2167439	2167849	411	116	97	136	1.4	0.49	0.14	0.22
ACIAD2268	tsf	protein chain elongation factor EF-Ts	2238425	2239300	876	3.12E+04	2.59E+04	3.64E+04	1.4	0.49	9.15E-02	0.15
ACIAD2236	-	putative bifunctional protein [Includes: dGTP-pyrophosphohydrolase; thiamine phosphate synthase]	2207329	2208243	915	176	146	205	1.4	0.49	0.11	0.18
ACIAD1313	-	putative cold shock protein (CspA-like)	1312963	1313175	213	2.10E+04	1.75E+04	2.46E+04	1.4	0.49	0.11	0.18
ACIAD0248	-	putative DNA modification methylase (Adenine-specific methyltransferase)	247744	249039	1296	695	578	811	1.4	0.49	3.80E-02	7.41E-02
ACIAD1460	-	putative ferrichrome-iron receptor protein	1458618	1460753	2136	23	19	27	1.4	0.49	0.27	0.37
ACIAD2997	-	putative transport protein (MFS superfamily)	2927368	2928678	1311	399	333	466	1.4	0.49	4.58E-02	8.62E-02
ACIAD0468	-	conserved hypothetical protein	463917	464489	573	6882	5744	8020	1.4	0.48	8.65E-02	0.15
ACIAD0172	-	conserved hypothetical protein; putative dyp-type peroxidase	173609	174532	924	597	498	696	1.4	0.48	4.56E-02	8.58E-02
ACIAD1048	dsdA	D-serine deaminase (dehydratase)	1040556	1041881	1326	948	791	1106	1.4	0.48	8.24E-02	0.14
ACIAD0700	lysP	lysine-specific permease	686192	687655	1464	503	419	586	1.4	0.48	7.88E-02	0.13
ACIAD0187	atpD	membrane-bound ATP synthase , F1 sector, beta-subunit	183875	185269	1395	4.02E+04	3.35E+04	4.69E+04	1.4	0.48	0.12	0.19
ACIAD0070	wza	polysaccharide export protein	66934	68037	1104	1843	1539	2147	1.4	0.48	5.64E-02	0.1
ACIAD3240	-	putative toluene-tolerance protein (Ttg2E)	3155664	3155960	297	349	291	407	1.4	0.48	7.52E-02	0.13
ACIAD1969	terY	tellurium resistance protein	1956756	1957394	639	733	611	854	1.4	0.48	5.87E-02	0.11
ACIAD3092	-	conserved hypothetical protein; putative conserved domain	3018208	3019146	939	419	350	487	1.39	0.48	5.23E-02	9.63E-02
ACIAD2636	-	putative hydrolase	2589198	2590001	804	399	333	464	1.39	0.48	7.74E-02	0.13
ACIAD2948	-	putative oxidoreductase/dehydrogenase	2879014	2879820	807	622	521	724	1.39	0.48	6.48E-02	0.11
ACIAD2684	-	putative secretion system protein (EvpO-like)	2637964	2641785	3822	1.81E+04	1.51E+04	2.11E+04	1.39	0.48	8.22E-02	0.14
ACIAD1431	areR	sigma(54)-dependent transcriptionnal regulator for areCBA operon	1428191	1429993	1803	552	462	643	1.39	0.48	5.97E-02	0.11
ACIAD2092	-	conserved hypothetical protein	2077625	2078590	966	2491	2085	2897	1.39	0.47	4.95E-02	9.20E-02
ACIAD2502	-	conserved hypothetical protein; putative membrane protein	2458236	2459858	1623	31	26	35	1.39	0.47	0.2	0.29
ACIAD3149	pssA	phosphatidylserine synthase	3078002	3078835	834	1034	866	1203	1.39	0.47	5.96E-02	0.11
ACIAD1505	-	putative Dibenzothiophene desulfurization enzyme	1501045	1502238	1194	79	66	91	1.39	0.47	0.17	0.25
ACIAD2547	-	putative transcriptional regulator (GntR family)	2506793	2507485	693	588	492	684	1.39	0.47	6.96E-02	0.12
ACIAD2647	serC	3-phosphoserine aminotransferase	2599641	2600771	1131	1158	971	1344	1.38	0.47	7.64E-02	0.13
ACIAD2434	alr	alanine racemase 1, biosynthetic	2399265	2400341	1077	633	532	735	1.38	0.47	4.71E-02	8.83E-02
ACIAD2795	-	conserved hypothetical protein; putative hydrolase of the alpha/beta superfamily	2744428	2745342	915	227	190	263	1.38	0.47	0.11	0.17
ACIAD2789	-	conserved hypothetical protein; putative membrane protein	2739326	2740057	732	94	79	109	1.38	0.47	0.14	0.21
ACIAD3459	-	conserved hypothetical protein; putative signal peptide	3383572	3384495	924	9096	7636	1.06E+04	1.38	0.47	7.64E-02	0.13
ACIAD1822	-	putative transcriptional regulator (IcIR family)	1829293	1830072	780	409	344	475	1.38	0.47	7.68E-02	0.13
ACIAD0279	phoU	transcriptional repressor for high affinity phosphate uptake	279605	280330	726	350	294	406	1.38	0.47	8.97E-02	0.15
ACIAD3186	-	conserved hypothetical protein	3116171	3117256	1086	4649	3912	5386	1.38	0.46	8.37E-02	0.14
ACIAD2042	-	conserved hypothetical protein; putative membrane protein	2029809	2031281	1473	747	628	865	1.38	0.46	5.92E-02	0.11
ACIAD0110	-	conserved hypothetical protein; putative signal peptide	111193	112650	1458	3925	3302	4549	1.38	0.46	6.04E-02	0.11
ACIAD1632	-	putative cyclopropane-fatty-acyl-phospholipid synthase	1628729	1629784	1056	193	163	224	1.38	0.46	9.86E-02	0.16
ACIAD0091	-	putative glycosyl transferase family 1	87684	88775	1092	103	86	119	1.38	0.46	0.15	0.23
ACIAD3657	-	putative membrane-bound lytic murein transglycosylase	3573779	3575074	1296	600	505	696	1.38	0.46	6.69E-02	0.12
ACIAD3625	-	putative RND efflux membrane fusion protein precursor	3536588	3537697	1110	300	252	348	1.38	0.46	9.78E-02	0.16
ACIAD0523	tatA	Sec-independent protein translocase protein	509893	510129	237	12	9.87	14	1.38	0.46	0.51	0.61
ACIAD2620	tolR	tolerance to group A colicins, single-stranded DNA filamentous phage, required for OM integrity	2573528	2573974	447	194	163	225	1.38	0.46	7.58E-02	0.13
ACIAD1791	-	transposase of IS1236, IS3 family (ORF 2)	1799607	1800464	858	1.65	1.39	1.92	1.38	0.46	1	1
ACIAD2960	qseC	two-component sensor kinase transcription regulator protein	2889832	2891157	1326	607	510	704	1.38	0.46	7.45E-02	0.13
ACIAD0840	coaX	Type III pantothenate kinase (PanK-III)	827888	828619	732	59	50	68	1.38	0.46	0.2	0.3
ACIAD2467	xdhB	xanthine dehydrogenase, large subunit	2427833	2430214	2382	635	534	736	1.38	0.46	8.22E-02	0.14
ACIAD1251	csrA	carbon storage regulator	1249392	1249604	213	4526	3813	5238	1.37	0.46	0.17	0.25
ACIAD1003	-	putative ferric siderophore receptor protein	989420	991558	2139	51	43	59	1.37	0.46	0.23	0.33
ACIAD1596	-	putative oxidoreductase	1589921	1590919	999	49	42	57	1.37	0.46	0.28	0.39
ACIAD1685	-	putative transport protein (MFS superfamily)	1689742	1690941	1200	76	64	88	1.37	0.46	0.16	0.24
ACIAD1654	fadH	2,4-dienoyl-CoA reductase	1652368	1654392	2025	622	525	719	1.37	0.45	0.1	0.17
ACIAD0400	-	conserved hypothetical protein ; putative Penicillin-binding protein, transpeptidase fold	400224	401552	1329	207	175	240	1.37	0.45	0.11	0.17
ACIAD0666	-	putative pilus subunit (FilA)	660329	661195	867	3.21E+04	2.71E+04	3.70E+04	1.37	0.45	0.11	0.18
ACIAD2004	-	conserved hypothetical protein; putative signal peptide	1995483	1995920	438	2545	2154	2936	1.36	0.45	8.83E-02	0.15
ACIAD2431	rpsR	30S ribosomal protein S18	2396932	2397159	228	1.41E+04	1.20E+04	1.63E+04	1.36	0.44	0.1	0.17
ACIAD2100	-	putative permease (MFS superfamily)	2086076	2087749	1674	239	203	275	1.36	0.44	0.12	0.19
ACIAD2427	cyoC	cytochrome o ubiquinol oxidase subunit III	2394521	2395141	621	7.04E+04	5.98E+04	8.10E+04	1.35	0.44	0.16	0.25
ACIAD2968	ispA	geranyltranstransferase (farnesyldiphosphate synthase) (FPP synthase)	2896765	2897673	909	369	314	424	1.35	0.44	0.12	0.19
ACIAD1620	oxd	Aldoxime dehydratase	1617924	1618973	1050	23	19	26	1.35	0.43	0.25	0.35
ACIAD0421	-	conserved hypothetical protein; putative flavoprotein	420809	422014	1206	188	161	216	1.35	0.43	0.19	0.29
ACIAD3481	-	conserved hypothetical protein; putative flavoprotein involved in K+ transport	3406776	3408050	1275	56	48	64	1.35	0.43	0.29	0.4
ACIAD0572	-	conserved hypothetical protein; putative glycosyl transferase (group 2 family protein)	562275	563012	738	334	285	383	1.35	0.43	0.13	0.21
ACIAD1445	catM	HTH-type transcriptional regulator catM (Cat operon transcriptional regulator) (LysR family)	1443680	1444591	912	80	68	92	1.35	0.43	0.15	0.24
ACIAD3222	-	putative cystathionine beta-lyase, PLP-dependent (beta-cystathionase) (MetC)	3136252	3137445	1194	527	448	606	1.35	0.43	7.37E-02	0.13
ACIAD1741	-	putative regulatory protein (nitrile hydratase activator like)	1748736	1749944	1209	94	80	108	1.35	0.43	0.14	0.22
ACIAD1191	-	putative transport protein	1189971	1191359	1389	354	302	406	1.35	0.43	0.12	0.18
ACIAD2386	rih	ribonucleoside hydrolase	2343374	2344321	948	369	314	423	1.35	0.43	0.11	0.17
ACIAD3242	ttg2C	toluene tolerance efflux transporter (ABC superfamily, peri-bind)	3156622	3157293	672	818	696	940	1.35	0.43	6.96E-02	0.12
ACIAD0246	nrdR	Transcriptional repressor nrdR	246187	246666	480	679	579	780	1.35	0.43	9.81E-02	0.16
ACIAD3103	ilvH	acetolactate synthase isozyme III, small subunit	3025544	3026035	492	1573	1343	1803	1.34	0.43	0.11	0.18
ACIAD2250	ahpF	alkyl hydroperoxide reductase subunit, FAD/NAD(P)-binding, detoxification of hydroperoxides	2221393	2222997	1605	878	749	1006	1.34	0.43	0.14	0.22
ACIAD0040	-	conserved hypothetical protein; putative signal peptide	45901	46203	303	27	23	31	1.34	0.43	0.31	0.41
ACIAD2541	-	putative purine cytosine permease	2500039	2501442	1404	130	111	150	1.34	0.43	0.14	0.21
ACIAD0131	-	2-ketoglutarate semialdehyde dehydrogenase	135198	136778	1581	50	43	57	1.34	0.42	0.2	0.3
ACIAD0247	ribD	bifunctional protein [Includes: diaminohydroxyphosphoribosylaminopyrimidine deaminase (Riboflavin-specific deaminase); 5-amino-6-(5- phosphoribosylamino)uracil reductase (HTP reductase) ]	246659	247747	1089	1285	1101	1470	1.34	0.42	0.14	0.22
ACIAD1966	-	conserved hypothetical protein; putative tellurium resistance protein	1954315	1955373	1059	1255	1072	1438	1.34	0.42	8.69E-02	0.15
ACIAD3072	barA	GacS-like sensor kinase protein	2998466	3001264	2799	1232	1055	1409	1.34	0.42	0.11	0.18
ACIAD0133	-	putative 2-hydroxyacid dehydrogenase	137774	138742	969	142	121	163	1.34	0.42	0.14	0.22
ACIAD0855	-	putative carboxylesterase, biotin biosynthesis (BioH)	842318	843076	759	84	72	96	1.34	0.42	0.22	0.32
ACIAD3303	-	putative membrane protein	3210553	3211440	888	126	107	144	1.34	0.42	0.14	0.22
ACIAD1354	-	putative phospholipase A1 precursor (PldA)	1349277	1350437	1161	1118	955	1280	1.34	0.42	8.15E-02	0.14
ACIAD1224	-	putative transferase	1226364	1226903	540	207	177	237	1.34	0.42	0.16	0.24
ACIAD3532	dsbD	thiol:disulfide interchange protein precursor	3458276	3460096	1821	1723	1476	1970	1.34	0.42	0.16	0.24
ACIAD3243	ttg2B	toluene tolerance efflux transporter (ABC superfamily, membrane)	3157293	3158069	777	934	798	1069	1.34	0.42	6.23E-02	0.11
ACIAD0114	dadR	transcriptional regulator for dadAX gene cluster (AsnC family)	115051	115521	471	98	84	112	1.34	0.42	0.2	0.29
ACIAD0543	eda	bifunctional protein [Includes: 4-hydroxy-2-oxoglutarate aldolase (2-keto-4-hydroxyglutarate aldolase) (KHG-aldolase); 2- dehydro-3-deoxyphosphogluconate aldolase (Phospho-2- dehydro-3-deoxygluconate aldolase) (Phospho-2-keto-3-deoxygluconate aldolase) (2-keto-3-deoxy-6-phosphogluconate aldolase) (KDPG-aldolase)]	534304	534933	630	1737	1488	1985	1.33	0.42	0.13	0.2
ACIAD2059	gltJ	glutamate/aspartate transport protein (ABC superfamily, membrane)	2044708	2045409	702	368	316	421	1.33	0.42	0.16	0.25
ACIAD0740	nuoK	NADH-quinone oxidoreductase chain K (NADH dehydrogenase I, chain K) (NDH-1, chain K) (NUO11)	724023	724331	309	1044	895	1193	1.33	0.42	0.11	0.18
ACIAD3220	rpsJ	30S ribosomal protein S10	3134776	3135102	327	1.78E+04	1.52E+04	2.03E+04	1.33	0.41	0.19	0.28
ACIAD3684	rpmH	50S ribosomal protein L34	3598023	3598157	135	2298	1970	2625	1.33	0.41	0.14	0.21
ACIAD0497	-	conserved hypothetical protein	490749	491120	372	357	306	407	1.33	0.41	0.16	0.25
ACIAD2971	-	conserved hypothetical protein	2899827	2899988	162	53	46	61	1.33	0.41	0.37	0.48
ACIAD0915	-	conserved hypothetical protein; putative transglutaminase-like enzyme	896340	897125	786	115	99	131	1.33	0.41	0.23	0.33
ACIAD1297	-	putative amino acid transporter (ABC superfamily, peri_bind)	1298781	1299584	804	55	47	63	1.33	0.41	0.16	0.25
ACIAD1029	-	putative lipoprotein (Haemin storage system) (HmsF)	1020509	1022584	2076	5784	4960	6607	1.33	0.41	0.16	0.25
ACIAD1668	-	putative methylase	1672279	1674027	1749	1548	1329	1766	1.33	0.41	0.1	0.17
ACIAD2690	-	putative secretion system protein (EvpB-like)	2647094	2648590	1497	4.80E+04	4.13E+04	5.47E+04	1.33	0.41	0.18	0.27
ACIAD2821	-	putative CoA transferase	2758727	2759926	1200	4342	3735	4948	1.32	0.41	0.12	0.19
ACIAD1483	kdsC	3-Deoxy-D-manno-octulosonate 8-phosphate (KDO 8-P) phosphatase	1481628	1482167	540	1418	1223	1613	1.32	0.4	0.11	0.17
ACIAD0993	-	conserved hypothetical protein	979608	980132	525	147	127	167	1.32	0.4	0.14	0.22
ACIAD2923	-	conserved hypothetical protein	2853363	2853887	525	1555	1340	1769	1.32	0.4	0.13	0.21
ACIAD0127	gudP	D-glucarate/D-galactarate permease (MFS superfamily)	130553	131836	1284	163	140	185	1.32	0.4	0.12	0.19
ACIAD2161	-	hypothetical protein	2144533	2144976	444	2.86	2.47	3.26	1.32	0.4	0.8	0.86
ACIAD3139	-	putative acyl-CoA thioester hydrolase	3063483	3063902	420	266	229	302	1.32	0.4	0.17	0.26
ACIAD0715	-	putative dual specificity pseudouridine synthase for 23S rRNA and tRNAphe modification (RluA-like)	702056	702715	660	12	10	14	1.32	0.4	0.59	0.68
ACIAD2666	-	putative lysyl-tRNA synthetase (Lysine--tRNA ligase)(PoxA)	2620294	2621283	990	586	504	667	1.32	0.4	0.11	0.17
ACIAD1626	-	putative outer membrane lipoprotein (lipocalin)	1622958	1623527	570	20	17	23	1.32	0.4	0.36	0.47
ACIAD0554	-	putative phosphatidylglycerophosphatase B (PgpB)	547718	548272	555	39	33	44	1.32	0.4	0.33	0.44
ACIAD1610	-	putative transcriptional regulator (AraC family)	1607107	1608150	1044	174	150	198	1.32	0.4	0.16	0.25
ACIAD3500	recJ	ssDNA exonuclease, 5\' -- 3\' specific , Mg dependent	3424072	3425778	1707	457	394	520	1.32	0.4	9.81E-02	0.16
ACIAD1866	sstT	transporter, sodium-dicarboxylate symporter family	1860954	1862153	1200	195	168	222	1.32	0.4	0.2	0.3
ACIAD0102	galE	UDP-glucose 4-epimerase (Galactowaldenase) (UDP-galactose 4-epimerase)	99971	100990	1020	2540	2193	2886	1.32	0.4	0.16	0.25
ACIAD2509	bdhA	3-hydroxybutyrate dehydrogenase	2464428	2465213	786	432	374	490	1.31	0.39	0.14	0.21
ACIAD2890	-	conserved hypothetical protein; putative signal peptide	2830114	2831292	1179	503	435	570	1.31	0.39	0.13	0.21
ACIAD0596	glnE	glutamine synthetase adenylyltransferase	584401	587175	2775	4229	3662	4796	1.31	0.39	0.19	0.29
ACIAD2470	folE	GTP cyclohydrolase I	2432069	2432662	594	104	90	118	1.31	0.39	0.35	0.46
ACIAD3049	-	hypothetical protein; putative signal peptide	2977863	2978567	705	286	248	325	1.31	0.39	0.13	0.21
ACIAD0268	-	putative ferrous iron transport protein B (FeoB)	267818	269671	1854	2826	2450	3202	1.31	0.39	0.16	0.25
ACIAD0546	-	putative NADP-dependent glyceraldehyde-3-phosphate dehydrogenase	537122	538762	1641	2.34E+05	2.02E+05	2.65E+05	1.31	0.39	0.28	0.38
ACIAD2697	-	putative secretion system protein (EvpN-like)	2655324	2656127	804	1350	1167	1533	1.31	0.39	0.12	0.19
ACIAD3078	pntB	pyridine nucleotide transhydrogenase, beta subunit	3004854	3006308	1455	127	110	143	1.31	0.39	0.22	0.31
ACIAD1361	-	conserved hypothetical protein	1356926	1357660	735	1269	1103	1434	1.3	0.38	0.13	0.2
ACIAD1953	-	conserved hypothetical protein	1940085	1940804	720	914	793	1034	1.3	0.38	0.11	0.17
ACIAD3601	-	conserved hypothetical protein	3518608	3519090	483	769	670	869	1.3	0.38	0.11	0.18
ACIAD0358	-	conserved hypothetical protein; putative membrane protein	351006	351923	918	58	50	65	1.3	0.38	0.33	0.44
ACIAD0488	-	conserved hypothetical protein; putative SlyX protein	482954	483199	246	96	84	109	1.3	0.38	0.24	0.33
ACIAD2158	-	hypothetical protein	2143129	2143377	249	7.97	6.94	9.01	1.3	0.38	0.66	0.75
ACIAD1506	-	putative dipeptide transport protein (ABC superfamily, peri_bind)	1502249	1503823	1575	49	43	56	1.3	0.38	0.37	0.48
ACIAD3088	-	putative enzyme NAD(P)-binding	3013044	3013817	774	274	238	310	1.3	0.38	0.23	0.33
ACIAD0026	-	putative HTH-type transcriptional regulator rutR (Rut operon repressor)	32918	33535	618	439	382	496	1.3	0.38	0.11	0.18
ACIAD0025	-	putative hydrolase rutD (Pyrimidine utilization protein D)	32045	32845	801	90	78	102	1.3	0.38	0.4	0.5
ACIAD2312	recR	recombination protein, gap repair	2278015	2278611	597	3.09E+04	2.69E+04	3.50E+04	1.3	0.38	0.29	0.4
ACIAD2897	rluD	ribosomal large subunit pseudouridine synthase D (Pseudouridylate synthase) (Uracil hydrolyase)	2835028	2836080	1053	1518	1320	1716	1.3	0.38	0.19	0.28
ACIAD3683	rnpA	RNase P, protein C5 component, processes tRNA, 4,5S RNA	3597604	3597999	396	990	861	1119	1.3	0.38	0.16	0.25
ACIAD0118	cycA	APC family, D-serine/D-alanine/glycine transport protein	118673	120052	1380	100	87	113	1.3	0.37	0.26	0.37
ACIAD0422	-	conserved hypothetical protein	422112	422507	396	1036	902	1170	1.3	0.37	0.13	0.21
ACIAD0756	-	putative transporter (MFS superfamily)	741341	743002	1662	2252	1962	2541	1.3	0.37	0.2	0.29
ACIAD1693	acads4	Acyl-CoA dehydrogenase, short-chain specific	1698028	1699182	1155	309	270	348	1.29	0.37	0.13	0.21
ACIAD1219	purB	adenylosuccinate lyase	1222005	1223393	1389	7159	6248	8071	1.29	0.37	0.12	0.19
ACIAD2008	pepN	aminopeptidase N	1998273	2000882	2610	1.55E+04	1.36E+04	1.75E+04	1.29	0.37	0.21	0.3
ACIAD2149	-	conserved hypothetical protein; putative cell wall-associated hydrolases (invasion-associated proteins)	2132328	2132768	441	50	44	56	1.29	0.37	0.49	0.59
ACIAD0419	-	conserved hypothetical protein; putative Zinc-binding protein	419892	420098	207	133	116	150	1.29	0.37	0.27	0.38
ACIAD2450	-	D- and L-methionine transport protein (ABC superfamily, atp_bind) (metN-like)	2414921	2415946	1026	185	162	209	1.29	0.37	0.22	0.31
ACIAD2723	-	putative hydrolase	2669836	2670441	606	61	53	68	1.29	0.37	0.34	0.44
ACIAD2265	-	putative rare lipoprotein A family (RlpA-like)	2236319	2236933	615	2170	1895	2445	1.29	0.37	0.3	0.41
ACIAD1543	-	putative transcriptional regulator (LysR family)	1544040	1544969	930	193	168	218	1.29	0.37	0.2	0.3
ACIAD2363	lpxK	tetraacyldisaccharide 4\'-kinase (Lipid A 4\'-kinase)	2321290	2322300	1011	743	649	836	1.29	0.37	0.21	0.31
ACIAD3600	-	putative Cation efflux system protein	3517967	3518611	645	30	27	34	1.29	0.36	0.38	0.49
ACIAD1382	lpxA	UDP-acetylglucosamine acyltransferase	1378068	1378856	789	5367	4696	6037	1.29	0.36	0.17	0.25
ACIAD2566	rarD	chloramphenicol-sensitive protein	2525536	2526468	933	64	56	72	1.28	0.36	0.27	0.37
ACIAD1123	-	conserved hypothetical protein	1111905	1112189	285	1006	882	1130	1.28	0.36	0.24	0.34
ACIAD1995	-	conserved hypothetical protein	1986873	1987421	549	391	342	439	1.28	0.36	0.23	0.33
ACIAD1970	dnaX	DNA polymerase III, tau and gamma subunits (DNA elongation factor III)	1957924	1960059	2136	2154	1887	2422	1.28	0.36	0.18	0.27
ACIAD0036	ssuD	FMNH(2)-dependent alkanesulfonate monooxygenase	40792	41982	1191	5.8	5.08	6.51	1.28	0.36	0.5	0.6
ACIAD1532	-	hypothetical protein	1531159	1531380	222	5.63	4.94	6.32	1.28	0.36	0.63	0.72
ACIAD1142	-	putative oligopeptide transport protein (ABC superfamily, atp_bind)	1132872	1134467	1596	627	550	705	1.28	0.36	0.19	0.28
ACIAD0205	-	putative sugar transport protein (ABC superfamily atp_bind)	200065	201624	1560	27	23	30	1.28	0.36	0.39	0.5
ACIAD1371	rimO	Ribosomal protein S12 methylthiotransferases	1366542	1367885	1344	1385	1216	1555	1.28	0.36	0.15	0.23
ACIAD2594	cysT	sulfate transport protein (ABC superfamily, membrane)	2551163	2551996	834	59	52	67	1.28	0.36	0.18	0.27
ACIAD2917	-	conserved hypothetical protein	2849066	2850010	945	1.15E+04	1.01E+04	1.29E+04	1.28	0.35	0.21	0.3
ACIAD2928	-	conserved hypothetical protein	2857625	2858158	534	835	733	937	1.28	0.35	0.1	0.17
ACIAD0778	-	conserved hypothetical protein; putative signal peptide	763238	763870	633	1210	1062	1357	1.28	0.35	0.15	0.23
ACIAD1908	nasA	nitrate reductase, large subunit	1895381	1898179	2799	763	671	856	1.28	0.35	0.21	0.31
ACIAD1440	benE	benzoate membrane transport protein MFS superfamily)	1438034	1439233	1200	22	19	24	1.27	0.35	0.51	0.61
ACIAD2296	ftsY	cell division protein	2267121	2268242	1122	761	670	853	1.27	0.35	0.18	0.27
ACIAD1456	-	conserved hypothetical protein	1454042	1455352	1311	37	33	42	1.27	0.35	0.36	0.46
ACIAD2972	-	conserved hypothetical protein	2899998	2900303	306	71	62	79	1.27	0.35	0.46	0.56
ACIAD0175	znuC	high affinity Zn transport protein (ABC superfamily, atp_bind)	176145	176924	780	285	251	319	1.27	0.35	0.29	0.4
ACIAD1574	-	hypothetical protein	1565351	1566217	867	115	101	129	1.27	0.35	0.29	0.39
ACIAD1500	mutS	methyl-directed mismatch repair, recognize exocyclic adducts of guanosine	1495787	1498432	2646	1754	1543	1964	1.27	0.35	0.2	0.3
ACIAD0733	nuoCD	NADH dehydrogenase I chain C,D	715591	717378	1788	7349	6465	8233	1.27	0.35	0.23	0.32
ACIAD2902	lolB	outer-membrane lipoprotein precursor	2842341	2842922	582	251	220	281	1.27	0.35	0.31	0.42
ACIAD0575	-	conserved hypothetical protein	565513	565953	441	202	178	226	1.27	0.34	0.25	0.35
ACIAD1396	-	conserved hypothetical protein	1392383	1392808	426	1990	1755	2225	1.27	0.34	0.24	0.33
ACIAD2249	-	conserved hypothetical protein	2220290	2221114	825	209	185	234	1.27	0.34	0.25	0.35
ACIAD3478	-	conserved hypothetical protein	3404219	3404926	708	105	93	118	1.27	0.34	0.28	0.39
ACIAD1890	fumC	fumarase C (fumarate hydratase Class II)	1882037	1883431	1395	6137	5412	6861	1.27	0.34	0.18	0.27
ACIAD2850	glxK	glycerate kinase	2786714	2787877	1164	132	116	148	1.27	0.34	0.24	0.34
ACIAD2372	surA	peptidyl-prolyl cis-trans isomerase	2331020	2332375	1356	3197	2820	3574	1.27	0.34	0.22	0.31
ACIAD1921	ppiB	peptidyl-prolyl cis-trans isomerase precursor (PPIase) (Rotamase)	1912309	1912818	510	4185	3687	4683	1.27	0.34	0.19	0.28
ACIAD2423	ppsA	phosphoenolpyruvate synthase	2387954	2390332	2379	2.29E+05	2.02E+05	2.55E+05	1.27	0.34	0.31	0.41
ACIAD0354	recN	protein used in recombination and DNA repair	346630	348291	1662	1844	1624	2063	1.27	0.34	0.19	0.28
ACIAD3360	-	putative membrane protein (ComM)	3266421	3267446	1026	5983	5271	6694	1.27	0.34	0.19	0.28
ACIAD2682	-	putative outer membrane lipoprotein	2636197	2636961	765	1730	1525	1936	1.27	0.34	0.18	0.27
ACIAD1351	-	putative sugar kinase protein	1344998	1346002	1005	1401	1236	1566	1.27	0.34	0.36	0.46
ACIAD1245	add	adenosine deaminase	1245224	1246222	999	1051	929	1174	1.26	0.34	0.18	0.27
ACIAD0229	-	conserved hypothetical protein	228177	228794	618	356	314	397	1.26	0.34	0.19	0.29
ACIAD1814	-	conserved hypothetical protein; putative signal peptide	1820367	1821236	870	29	26	33	1.26	0.34	0.39	0.5
ACIAD3637	fmt	methionyl-tRNA formyltransferase	3549771	3550730	960	414	365	462	1.26	0.34	0.18	0.27
ACIAD0580	-	putative 3-oxoacyl-[acyl-carrier-protein] synthase (Beta-ketoacyl-ACP synthase)	570788	572038	1251	342	302	382	1.26	0.34	0.21	0.31
ACIAD0835	-	putative long-chain fatty acid transport protein	822510	823976	1467	9568	8453	1.07E+04	1.26	0.34	0.19	0.29
ACIAD3364	murF	UDP-N-acetylmuramoyl-tripeptide--D-alanyl-D-alanine ligase (UDP-MurNAc-pentapeptide synthetase) (D-alanyl-D- alanine-adding enzyme)	3272225	3273631	1407	1764	1558	1970	1.26	0.34	0.25	0.35
ACIAD3584	pncA	bifunctional protein [Includes: pyrazinamidase (PZAase); nicotinamidase (Nicotine deamidase)]	3503224	3503868	645	126	112	141	1.26	0.33	0.23	0.33
ACIAD1388	-	conserved hypothetical protein	1383917	1384606	690	3754	3323	4185	1.26	0.33	0.38	0.49
ACIAD1556	-	conserved hypothetical protein	1551417	1552193	777	243	215	271	1.26	0.33	0.25	0.35
ACIAD0411	xcpS	general secretion pathway protein F	413360	414565	1206	742	658	827	1.26	0.33	0.24	0.34
ACIAD0233	niaP	niacin transporer	232176	233495	1320	190	169	212	1.26	0.33	0.26	0.36
ACIAD1298	-	putative amino acid transporter (ABC superfamily, atp_bind and membrane)	1299607	1301136	1530	188	166	209	1.26	0.33	0.29	0.39
ACIAD0370	rbfA	ribosome-binding factor A	363575	363976	402	4016	3558	4474	1.26	0.33	0.27	0.37
ACIAD0460	-	conserved hypothetical protein, Generic methyltransferase	457207	459327	2121	843	748	937	1.25	0.33	0.19	0.28
ACIAD0600	-	putative polysaccharide deacetylase	590113	590868	756	501	444	557	1.25	0.33	0.2	0.3
ACIAD1346	sodB	superoxide dismutase [Fe]	1340970	1341596	627	1.50E+04	1.33E+04	1.67E+04	1.25	0.33	0.24	0.34
ACIAD0425	rpmE2	50S ribosomal protein L31 type B	423252	423500	249	538	479	597	1.25	0.32	0.31	0.41
ACIAD1137	rnhA-dnaQ	bifunctional protein [Includes: ribonuclease HI; DNA polymerase III ,epsilon subunit, 3-5 exonucleolytic proofreading function]	1124144	1125496	1353	595	530	660	1.25	0.32	0.21	0.31
ACIAD3374	czcD	cation efflux system protein	3282644	3283567	924	1191	1060	1321	1.25	0.32	0.23	0.33
ACIAD2481	-	conserved hypothetical protein	2444463	2445347	885	412	366	457	1.25	0.32	0.18	0.27
ACIAD2644	-	conserved hypothetical protein	2597766	2598233	468	2.28E+04	2.02E+04	2.53E+04	1.25	0.32	0.38	0.49
ACIAD2896	-	conserved hypothetical protein	2834273	2835013	741	1571	1397	1745	1.25	0.32	0.31	0.42
ACIAD1835	-	conserved hypothetical protein; putative hydrolase of the alpha/beta superfamily	1841924	1842838	915	237	211	263	1.25	0.32	0.32	0.42
ACIAD1876	gcvH	glycine cleavage complex protein H, carrier of aminomethyl moiety via covalently bound lipoyl cofactor	1869968	1870342	375	2210	1966	2455	1.25	0.32	0.21	0.3
ACIAD3143	-	hypothetical protein; putative signal peptide	3065756	3066115	360	722	642	803	1.25	0.32	0.2	0.29
ACIAD3246	suhB	inositol-1-monophosphatase (IMPase) (Inositol-1- phosphatase) (I-1-Pase)	3161553	3162383	831	1426	1267	1585	1.25	0.32	0.31	0.41
ACIAD0706	ppiC	peptidyl-prolyl cis-trans isomerase precursor (PPIase) (Rotamase)	693400	693687	288	149	133	165	1.25	0.32	0.3	0.4
ACIAD1697	dcaP	porin precurseur in catabolism of dicarboxylic acids	1702244	1703560	1317	757	673	840	1.25	0.32	0.16	0.25
ACIAD0452	-	putative acyl-CoA dehydrogenase (AidB)	449533	451179	1647	354	315	394	1.25	0.32	0.27	0.37
ACIAD0476	-	putative L-asparaginase I (AnsA)	468644	469609	966	337	300	374	1.25	0.32	0.31	0.41
ACIAD2979	-	putative transcriptional regulator (AsnC family)	2908333	2908785	453	70	62	78	1.25	0.32	0.44	0.55
ACIAD2511	-	putative transcriptional regulator (LysR family)	2467153	2468073	921	254	226	283	1.25	0.32	0.24	0.33
ACIAD1750	cioA	ubiquinol oxidase subunit I, cyanide insensitive	1757096	1758523	1428	298	265	331	1.25	0.32	0.24	0.33
ACIAD3542	allA	ureidoglycolate amidohydrolase	3467533	3468042	510	129	115	143	1.25	0.32	0.28	0.39
ACIAD0088	-	putative NAD-dependent epimerase/dehydratase (WbpP)	84248	85279	1032	754	672	836	1.24	0.32	0.24	0.33
ACIAD1727	hcaK	transporter of hydroxycinnamates (MFS superfamily)	1736591	1737730	1140	86	76	95	1.24	0.32	0.37	0.48
ACIAD0584	-	conserved hypothetical protein	574437	574871	435	799	713	885	1.24	0.31	0.19	0.28
ACIAD1177	-	conserved hypothetical protein	1173955	1175808	1854	370	331	409	1.24	0.31	0.21	0.3
ACIAD3568	-	conserved hypothetical protein	3491717	3493012	1296	2010	1795	2225	1.24	0.31	0.27	0.37
ACIAD2224	-	conserved hypothetical protein; putative hydrolase of the alpha/beta superfamily	2196861	2197829	969	161	144	179	1.24	0.31	0.25	0.35
ACIAD2070	metI	D- and L-methionine transport protein (ABC superfamily, membrane)	2054072	2054731	660	7.95	7.09	8.81	1.24	0.31	0.57	0.67
ACIAD3448	gabP	gamma-aminobutyrate permease	3369317	3370756	1440	148	132	164	1.24	0.31	0.36	0.47
ACIAD0162	-	hypothetical protein; putative signal peptide	160225	161481	1257	231	207	256	1.24	0.31	0.3	0.4
ACIAD2365	msbA	lipid transport protein, flippase (ABC superfamily, membrane (N-terminal), atp_bind (C-terminal))	2322307	2324031	1725	1403	1252	1554	1.24	0.31	0.22	0.32
ACIAD0864	-	putative acetyltransferase	850965	851669	705	1914	1707	2121	1.24	0.31	0.28	0.39
ACIAD0144	-	putative ATPase involved in chromosome partitioning (ParA family ATPase)	146557	147396	840	533	477	590	1.24	0.31	0.21	0.31
ACIAD0027	-	Putative monooxygenase rutA (Pyrimidine utilization protein A)	33988	35097	1110	29	26	32	1.24	0.31	0.56	0.66
ACIAD1525	-	putative permease protein (ABC superfamily, membrane)	1523883	1524722	840	2.94	2.62	3.26	1.24	0.31	0.8	0.86
ACIAD2822	-	putative transport protein (MFS superfamily)	2759945	2761282	1338	2398	2141	2656	1.24	0.31	0.2	0.29
ACIAD1773	-	putative transport protein (permease)	1779134	1780402	1269	72	64	79	1.24	0.31	0.27	0.37
ACIAD3469	-	putative two-component response regulator	3394940	3395590	651	741	661	821	1.24	0.31	0.26	0.36
ACIAD2973	kdpE	regulator of kdp operon (transcriptional effector)	2900378	2901091	714	165	147	182	1.24	0.31	0.36	0.47
ACIAD1587	atsC	sulfate ester transporter (ABC superfamily, ATP_bind)	1580242	1581057	816	5.19	4.63	5.75	1.24	0.31	0.72	0.79
ACIAD1095	ureG	urease accessory protein	1088056	1088670	615	461	411	511	1.24	0.31	0.19	0.29
ACIAD1091	ureC	urease alpha subunit	1084558	1086258	1701	388	347	429	1.24	0.31	0.28	0.38
ACIAD3603	-	conserved hypothetical protein; putative dienelactone hydrolase	3519576	3520340	765	2108	1886	2330	1.24	0.3	0.22	0.32
ACIAD3002	plsC2	1-acylglycerol-3-phosphate O-acyltransferase	2932337	2933152	816	651	585	718	1.23	0.3	0.28	0.38
ACIAD3638	sun	16S rRNA m5C967 SAM-dependent methyltransferase	3550727	3552031	1305	865	775	955	1.23	0.3	0.26	0.36
ACIAD2256	-	conserved hypothetical protein	2227628	2228848	1221	638	572	704	1.23	0.3	0.27	0.38
ACIAD3025	-	conserved hypothetical protein	2954122	2954943	822	513	460	565	1.23	0.3	0.21	0.3
ACIAD3059	-	conserved hypothetical protein	2986058	2986909	852	1344	1204	1483	1.23	0.3	0.23	0.33
ACIAD2964	-	conserved hypothetical protein; putative acyltransferase	2893620	2894270	651	71	63	78	1.23	0.3	0.31	0.42
ACIAD3304	-	conserved hypothetical protein; putative membrane protein	3211516	3212403	888	44	40	49	1.23	0.3	0.29	0.39
ACIAD1009	betB	NAD+-dependent betaine aldehyde dehydrogenase	998596	1000068	1473	452	405	498	1.23	0.3	0.21	0.31
ACIAD0742	nuoM	NADH dehydrogenase I chain M, membrane subunit	726225	727823	1599	1.40E+04	1.25E+04	1.54E+04	1.23	0.3	0.31	0.42
ACIAD0049	-	putative fatty acid desaturase	52789	53940	1152	721	646	797	1.23	0.3	0.22	0.32
ACIAD1548	-	putative glutathione S-transferase	1546902	1547582	681	265	238	293	1.23	0.3	0.3	0.41
ACIAD0632	-	putative glycerophosphodiester phosphodiesterase	620988	621704	717	1262	1133	1392	1.23	0.3	0.28	0.38
ACIAD0092	-	putative glycosyl transferase family 1	88784	89920	1137	204	183	225	1.23	0.3	0.23	0.32
ACIAD1935	-	putative sigma-54 dependent transcriptional regulator	1923845	1924966	1122	45	41	50	1.23	0.3	0.41	0.52
ACIAD2533	-	putative transcriptional regulator (LysR family)	2489550	2490416	867	56	50	62	1.23	0.3	0.48	0.58
ACIAD2619	tolQ	tolerance to group A colicins, single-stranded DNA filamentous phage, required for OM integrity	2572830	2573528	699	1094	982	1207	1.23	0.3	0.25	0.35
ACIAD3167	wrbA	tryptophan repressor binding protein	3095051	3095650	600	161	144	177	1.23	0.3	0.32	0.42
ACIAD2465	-	conserved hypothetical protein	2426144	2426806	663	222	199	244	1.23	0.29	0.3	0.4
ACIAD2352	ung	uracil-DNA glycosylase	2313666	2314379	714	1554	1397	1712	1.23	0.29	0.38	0.49
ACIAD3563	dtd	D-tyrosyl tRNA(tyr) deacylase	3488548	3488988	441	136	123	150	1.22	0.29	0.33	0.43
ACIAD2056	gltL	glutamate/aspartate transport protein (ABC superfamily, atp_bind)	2043270	2044013	744	250	225	274	1.22	0.29	0.33	0.43
ACIAD3627	ppc	phosphoenolpyruvate carboxylase	3538637	3541321	2685	8024	7213	8836	1.22	0.29	0.31	0.42
ACIAD1143	-	putative FMN oxidoreductase	1134569	1135813	1245	292	262	321	1.22	0.29	0.21	0.3
ACIAD1534	-	putative tonB-dependent receptor protein (outer membrane salicin receptor)	1534223	1536553	2331	70	63	78	1.22	0.29	0.39	0.5
ACIAD1464	-	putative transport protein (ABC superfamily, atp_bind)	1464282	1465124	843	44	40	49	1.22	0.29	0.42	0.52
ACIAD0287	hemD	uroporphyrinogen-III synthase (UROS) (Uroporphyrinogen- III cosynthetase) (Hydroxymethylbilane hydrolyase [cyclizing])	285688	286458	771	354	318	389	1.22	0.29	0.31	0.42
ACIAD1073	cysN	ATP-sulfurylase, subunit 1	1069286	1070899	1614	7371	6646	8097	1.22	0.28	0.31	0.41
ACIAD3352	-	conserved hypothetical protein; putative signal peptide	3259789	3260640	852	735	663	807	1.22	0.28	0.25	0.36
ACIAD2065	-	putative acyl-CoA dehydrogenase	2049469	2050737	1269	31	28	34	1.22	0.28	0.53	0.63
ACIAD1508	-	putative dipeptide transport protein (ABC superfamily, membrane)	1504977	1505825	849	26	24	29	1.22	0.28	0.57	0.67
ACIAD1465	-	putative permease protein (ABC superfamily, membrane)	1465117	1465911	795	17	16	19	1.22	0.28	0.61	0.71
ACIAD2742	-	putative transcriptional regulator	2685080	2686036	957	174	157	191	1.22	0.28	0.42	0.53
ACIAD2466	xdhC	xanthine dehydrogenase accessory factor	2426817	2427818	1002	500	451	550	1.22	0.28	0.34	0.45
ACIAD0130	kdgD	5-dehydro-4-deoxyglucarate dehydratase (5-keto-4-deoxy- glucarate dehydratase)	134254	135165	912	39	35	43	1.21	0.28	0.64	0.73
ACIAD3362	rrm	23S ribosomal RNA G745 methyltransferase	3270219	3271040	822	109	98	119	1.21	0.28	0.35	0.45
ACIAD1172	-	conserved hypothetical protein; putative 2-hydroxychromene-2-carboxylate isomerase protein	1169088	1169672	585	232	210	254	1.21	0.28	0.18	0.27
ACIAD3549	gshA	gamma-glutamate-cysteine ligase	3473622	3475214	1593	1468	1326	1609	1.21	0.28	0.29	0.39
ACIAD1798	-	putative lipopolysaccharide modification acyltransferase	1804946	1806739	1794	92	83	101	1.21	0.28	0.27	0.37
ACIAD1909	-	putative nitrate reductase (electron transfer subunit) AND putative nitrite reductase (small subunit)	1898213	1899850	1638	244	220	267	1.21	0.28	0.39	0.49
ACIAD2943	-	putative RND multidrug efflux membrane fusion protein MexA precursor	2872149	2873414	1266	1.28E+04	1.15E+04	1.40E+04	1.21	0.28	0.26	0.37
ACIAD0202	-	putative transcriptional regulator (LysR family)	196911	197858	948	373	337	408	1.21	0.28	0.37	0.47
ACIAD1800	-	putative transporter (formate/nitrite transporter family)	1807210	1808064	855	583	527	638	1.21	0.28	0.29	0.39
ACIAD3365	murE	UDP-N-acetylmuramoylalanyl-D-glutamate-2, 6-diaminopimelate ligase	3273640	3275139	1500	1431	1295	1567	1.21	0.28	0.26	0.36
ACIAD0455	nudH	(di)nucleoside polyphosphate hydrolase (Ap5A pyrophosphatase)	453598	454098	501	2753	2495	3010	1.21	0.27	0.37	0.48
ACIAD0158	-	conserved hypothetical protein	157039	157437	399	243	220	265	1.21	0.27	0.25	0.35
ACIAD1392	-	conserved hypothetical protein	1386362	1387144	783	810	733	887	1.21	0.27	0.27	0.38
ACIAD0232	-	conserved hypothetical protein; putative membrane protein	231300	231944	645	761	690	832	1.21	0.27	0.41	0.52
ACIAD2756	prpC	methylcitrate synthase (citrate synthase 2)	2695966	2697060	1095	188	170	205	1.21	0.27	0.34	0.45
ACIAD1011	-	putative choline/carnitine/betaine transporter family protein	1000935	1002515	1581	167	152	183	1.21	0.27	0.44	0.54
ACIAD1883	-	putative oxidoreductase (short chain dehydrogenase)	1875793	1876542	750	3739	3384	4094	1.21	0.27	0.33	0.43
ACIAD0830	cafA	ribonuclease G, endoribonuclease G (cytoplasmic axial filament protein )	817525	818991	1467	905	819	991	1.21	0.27	0.23	0.33
ACIAD0613	-	conserved hypothetical protein	604645	606123	1479	452	410	494	1.2	0.27	0.28	0.38
ACIAD1545	-	conserved hypothetical protein	1545290	1545745	456	155	141	170	1.2	0.27	0.49	0.59
ACIAD2176	-	conserved hypothetical protein	2154263	2154739	477	5.44	4.94	5.94	1.2	0.27	0.86	0.9
ACIAD1348	algW	HtrA-like serine protease	1342738	1343916	1179	2435	2211	2660	1.2	0.27	0.35	0.46
ACIAD0178	atpI	ATP synthase protein I	178542	178940	399	960	873	1046	1.2	0.26	0.45	0.56
ACIAD1042	fsr	fosmidomycin/multidrug transport protein (MFS superfamily)	1032731	1033945	1215	322	293	350	1.2	0.26	0.31	0.41
ACIAD2709	-	hypothetical protein	2663226	2663423	198	4.4	4	4.79	1.2	0.26	0.69	0.76
ACIAD0204	-	putative cytidine and deoxycytidylate deaminase zinc-binding protein	199469	200023	555	4.92	4.48	5.36	1.2	0.26	0.72	0.79
ACIAD0668	-	putative pilus assembly protein (FilC)	662264	663454	1191	1883	1713	2053	1.2	0.26	0.34	0.44
ACIAD3230	-	putative Proton/sodium-glutamate symport protein	3143711	3144952	1242	483	440	527	1.2	0.26	0.3	0.4
ACIAD0100	-	putative UDP-glucose 6-dehydrogenase (Ugd) (Udg)	97037	98308	1272	2145	1949	2340	1.2	0.26	0.31	0.41
ACIAD1389	rpsT	30S ribosomal protein S20	1384664	1384933	270	7607	6936	8279	1.19	0.26	0.39	0.5
ACIAD2669	antA	anthranilate dioxygenase large subunit	2623093	2624508	1416	248	226	270	1.19	0.26	0.3	0.4
ACIAD2721	-	conserved hypothetical protein; putative hydrolase/monooxygenase	2668408	2669565	1158	1794	1636	1952	1.19	0.26	0.4	0.51
ACIAD2002	kdsA	2-dehydro-3-deoxyphosphooctonate aldolase	1992734	1993591	858	2786	2545	3026	1.19	0.25	0.33	0.43
ACIAD1364	-	conserved hypothetical protein; putative membrane protein	1360436	1360741	306	78	71	84	1.19	0.25	0.39	0.5
ACIAD3464	-	conserved hypothetical protein; putative membrane protein	3389713	3390045	333	1847	1689	2006	1.19	0.25	0.52	0.62
ACIAD2649	-	conserved hypothetical protein; putative membrane-fusion protein	2602541	2603671	1131	362	330	394	1.19	0.25	0.29	0.39
ACIAD3071	cysM	cysteine synthase B (O-acetylserine sulfhydrolase B)	2997387	2998310	924	961	878	1043	1.19	0.25	0.4	0.51
ACIAD1482	kdsD	D-arabinose 5-phosphate isomerase	1480647	1481624	978	1333	1219	1448	1.19	0.25	0.38	0.49
ACIAD2089	dnaE	DNA polymerase III, alpha chain	2072315	2075878	3564	6963	6371	7556	1.19	0.25	0.48	0.59
ACIAD0234	parC	DNA topoisomerase IV, subunit A	233653	235869	2217	3280	3000	3561	1.19	0.25	0.3	0.41
ACIAD0684	-	hypothetical protein	675293	675502	210	80	73	87	1.19	0.25	0.43	0.53
ACIAD1837	-	hypothetical protein	1844196	1844357	162	8.28	7.56	9	1.19	0.25	0.89	0.92
ACIAD1844	-	hypothetical protein	1847896	1848144	249	762	697	828	1.19	0.25	0.5	0.6
ACIAD0094	-	putative acetyltransferase (WeeI)	90509	91195	687	275	251	299	1.19	0.25	0.4	0.51
ACIAD1056	-	putative carbonic anhydrase	1051254	1051868	615	1.14E+04	1.04E+04	1.24E+04	1.19	0.25	0.32	0.42
ACIAD0753	-	putative D-cysteine desulfhydrase (DcyD)	738578	739462	885	85	78	93	1.19	0.25	0.56	0.66
ACIAD1934	-	putative glutamate synthase,	1922114	1923784	1671	611	558	664	1.19	0.25	0.3	0.4
ACIAD3111	-	putative outer membrane protein precursor	3036462	3037856	1395	120	109	130	1.19	0.25	0.39	0.5
ACIAD2022	-	putative transcriptional regulator (AraC/XylS family)	2013719	2014549	831	96	88	105	1.19	0.25	0.56	0.66
ACIAD0533	tig	trigger factor, molecular chaperone involved in septum formation	520056	521390	1335	3.56E+04	3.26E+04	3.86E+04	1.19	0.25	0.34	0.44
ACIAD1939	braE	branched-chain amino acid transport protein (ABC superfamily, membrane)	1928463	1929533	1071	14	13	15	1.18	0.24	0.69	0.77
ACIAD1536	citB	citrate utilization protein B	1537889	1539016	1128	9.74	8.94	11	1.18	0.24	0.71	0.79
ACIAD3425	-	conserved hypothetical protein	3339596	3341326	1731	2148	1972	2325	1.18	0.24	0.37	0.48
ACIAD1788	-	conserved hypothetical protein; putative VGR-related protein	1794984	1797608	2625	1201	1103	1299	1.18	0.24	0.44	0.54
ACIAD0489	-	hypothetical protein	483253	484257	1005	266	244	288	1.18	0.24	0.38	0.48
ACIAD1987	map	methionine aminopeptidase	1977554	1978351	798	768	706	831	1.18	0.24	0.38	0.49
ACIAD1901	modA	molybdate transport protein (ABC superfamily, peri_bind)	1889906	1890667	762	852	782	923	1.18	0.24	0.31	0.41
ACIAD3378	czcC	outer membrane protein precursor	3288086	3289489	1404	10	9.25	11	1.18	0.24	0.9	0.93
ACIAD1984	mgtA	P-type ATPase, Mg2+ ATPase transporter	1973119	1975881	2763	443	406	479	1.18	0.24	0.5	0.6
ACIAD2534	-	putative ammonium transporter	2490601	2491911	1311	62	57	67	1.18	0.24	0.56	0.66
ACIAD2017	-	putative transcriptional regulator	2009265	2010446	1182	4395	4033	4757	1.18	0.24	0.43	0.53
ACIAD3450	-	putative transport protein (MFS superfamily)	3371923	3373287	1365	2230	2043	2416	1.18	0.24	0.37	0.47
ACIAD3479	kdtA	3-deoxy-D-manno-2-octulosonate transferase	3404923	3406206	1284	189	174	205	1.18	0.23	0.43	0.54
ACIAD0230	-	conserved hypothetical protein; putative membrane protein	229124	230719	1596	8492	7805	9178	1.18	0.23	0.48	0.58
ACIAD1718	pobR	p-hydroxybenzoate hydroxylase transcriptional activator	1725001	1725816	816	160	147	173	1.18	0.23	0.44	0.54
ACIAD0905	yafJ	putative glutamine amidotransferase	888813	889670	858	976	898	1055	1.18	0.23	0.37	0.47
ACIAD2827	-	putative periplasmic binding protein of transport/transglycosylase	2763954	2765066	1113	93	85	100	1.18	0.23	0.6	0.7
ACIAD0914	-	putative Undecaprenyl-diphosphatase 2 (UppP2) (Bacitracin resistance protein 2)	895387	896244	858	232	213	250	1.18	0.23	0.4	0.5
ACIAD0934	-	conserved hypothetical protein	917418	918176	759	41	37	44	1.17	0.23	0.53	0.63
ACIAD1120	-	conserved hypothetical protein	1108099	1108944	846	53	49	58	1.17	0.23	0.63	0.72
ACIAD1136	-	conserved hypothetical protein	1122388	1124028	1641	625	575	675	1.17	0.23	0.32	0.42
ACIAD1630	cfa	cyclopropane-fatty-acyl-phospholipid synthase	1626703	1627902	1200	136	125	147	1.17	0.23	0.36	0.47
ACIAD2348	cmk	cytidylate kinase (cytidine monophosphate (CMP) kinase)	2310788	2311471	684	6577	6052	7103	1.17	0.23	0.41	0.52
ACIAD2426	cyoB	cytochrome o ubiquinol oxidase subunit I	2392528	2394516	1989	3.63E+04	3.34E+04	3.92E+04	1.17	0.23	0.41	0.52
ACIAD1608	FadB	Enoyl-CoA hydratase (valine degradation) (valine degradation)	1605221	1605994	774	727	670	785	1.17	0.23	0.31	0.42
ACIAD2336	-	putative ATPase	2300800	2301942	1143	4021	3707	4334	1.17	0.23	0.44	0.54
ACIAD0585	-	putative holo-(acyl carrier protein) synthase 2 (AcpT) (phophopantetheinyltransferase)	574893	575549	657	1440	1326	1553	1.17	0.23	0.51	0.61
ACIAD1884	-	putative phosphoglycerate mutase related protein	1876550	1877248	699	478	440	517	1.17	0.23	0.36	0.46
ACIAD3629	-	putative transcriptional regulator	3543012	3543917	906	401	369	433	1.17	0.23	0.42	0.53
ACIAD1093	ureE	urease accessory protein	1086861	1087340	480	615	566	665	1.17	0.23	0.4	0.5
ACIAD0511	-	conserved hypothetical protein; putative heat shock protein HslJ	500649	500996	348	42	39	46	1.17	0.22	0.79	0.85
ACIAD2371	ostA	organic solvent tolerance protein precursor or increased membrane permeability protein	2328576	2331035	2460	3398	3134	3661	1.17	0.22	0.36	0.47
ACIAD1316	-	putative nitroreductase	1315070	1315654	585	469	433	506	1.17	0.22	0.36	0.47
ACIAD1140	-	putative oligopeptide transport protein (ABC superfamily, membrane)	1130820	1131887	1068	342	316	369	1.17	0.22	0.42	0.53
ACIAD1355	-	putative potassium uptake protein (TrkH)	1350489	1351826	1338	125	116	135	1.17	0.22	0.36	0.47
ACIAD0143	-	conserved hypothetical protein; putative membrane protein	146083	146475	393	81	74	87	1.16	0.22	0.5	0.6
ACIAD0805	-	putative amino-acid transport protein	797837	799336	1500	598	553	644	1.16	0.22	0.4	0.5
ACIAD2274	sthA	soluble pyridine nucleotide transhydrogenase (NAD(P)(+) transhydrogenase [B-specific])	2243210	2244625	1416	4064	3759	4369	1.16	0.22	0.49	0.59
ACIAD2184	-	conserved hypothetical protein	2158595	2159086	492	58	53	62	1.16	0.21	0.65	0.74
ACIAD3485	-	conserved hypothetical protein; putative aldolase class II	3411814	3412539	726	59	55	63	1.16	0.21	0.52	0.63
ACIAD0340	uvrC	excinuclease ABC subunit C; UvrC with UvrAB is a DNA excision repair enzyme	335860	337659	1800	1666	1545	1787	1.16	0.21	0.48	0.58
ACIAD0065	fklB	FKBP-type 22KD peptidyl-prolyl cis-trans isomerase (rotamase)	62660	63358	699	4740	4396	5085	1.16	0.21	0.46	0.56
ACIAD2785	-	putative hemolysin activator protein (FhaC)	2735297	2737063	1767	94	87	101	1.16	0.21	0.53	0.63
ACIAD0207	-	putative transport protein (ABC superfamily, membrane)	202783	203700	918	86	79	92	1.16	0.21	0.58	0.68
ACIAD1113	rlmH	Ribosomal RNA large subunit methyltransferase H	1100908	1101387	480	190	176	203	1.16	0.21	0.53	0.63
ACIAD0363	tpiA	triosephosphate isomerase	356605	357402	798	1219	1131	1307	1.16	0.21	0.6	0.69
ACIAD0361	pilC	type 4 fimbrial assembly protein	353373	354599	1227	957	888	1027	1.16	0.21	0.39	0.5
ACIAD0780	-	conserved hypothetical protein	766158	767267	1110	1654	1536	1772	1.15	0.21	0.44	0.55
ACIAD0087	-	putative UDP-glucose/GDP-mannose dehydrogenase	82926	84218	1293	1513	1405	1620	1.15	0.21	0.47	0.57
ACIAD1398	fdx	[2FE-2S] ferredoxin, electron carrer protein, believed to be involved in assembly of Fe-S clusters	1394372	1394710	339	412	384	440	1.15	0.2	0.53	0.63
ACIAD2052	-	conserved hypothetical protein	2039854	2040603	750	3887	3622	4151	1.15	0.2	0.46	0.56
ACIAD2609	-	conserved hypothetical protein	2562360	2562704	345	195	181	208	1.15	0.2	0.56	0.65
ACIAD2602	-	conserved hypothetical protein; putative membrane protein	2558374	2558784	411	1101	1023	1179	1.15	0.2	0.32	0.43
ACIAD2824	-	conserved hypothetical protein; putative protein (DcaP-like)	2761442	2762740	1299	3222	3002	3441	1.15	0.2	0.4	0.5
ACIAD3115	-	conserved hypothetical protein; putative VGR-related protein	3043404	3046166	2763	1420	1323	1517	1.15	0.2	0.5	0.61
ACIAD0376	phaAB	pH adaptation potassium efflux system transmembrane protein	367423	370272	2850	2596	2415	2777	1.15	0.2	0.5	0.6
ACIAD3502	glmM	phosphoglucosamine mutase	3426451	3427782	1332	1521	1415	1627	1.15	0.2	0.36	0.47
ACIAD0096	-	putative dTDP-glucose-4,6-dehydratase/UDP-glucose 4-epimerase (WeeK) (WbpM)	92376	94265	1890	390	364	417	1.15	0.2	0.46	0.56
ACIAD1353	-	putative metalloprotease	1346311	1349250	2940	840	783	897	1.15	0.2	0.44	0.55
ACIAD0992	-	putative permease (MFS superfamily)	978348	979577	1230	99	92	105	1.15	0.2	0.61	0.7
ACIAD3497	-	putative transcriptional regulator (ArsR family)	3421254	3421559	306	642	597	686	1.15	0.2	0.45	0.55
ACIAD0710	-	putative transporter	698138	699061	924	110	103	118	1.15	0.2	0.5	0.61
ACIAD1288	astB	succinylarginine dihydrolase	1289875	1291215	1341	455	425	486	1.15	0.2	0.62	0.72
ACIAD1944	-	conserved hypothetical protein	1933701	1934855	1155	1609	1505	1713	1.14	0.19	0.6	0.7
ACIAD2734	-	conserved hypothetical protein	2675995	2676648	654	1502	1401	1603	1.14	0.19	0.61	0.7
ACIAD3530	est	esterase precursor	3456055	3456960	906	376	351	401	1.14	0.19	0.4	0.5
ACIAD0747	fpr	ferredoxin--NADP+ reductase	733437	734198	762	239	224	255	1.14	0.19	0.45	0.55
ACIAD2041	ruvC	holliday junction nuclease	2029228	2029803	576	85	79	90	1.14	0.19	0.69	0.76
ACIAD2130	-	hypothetical protein	2119701	2119871	171	4.13	3.86	4.41	1.14	0.19	1	1
ACIAD1276	-	putative amino acid transporter	1276347	1277831	1485	78	73	83	1.14	0.19	0.57	0.67
ACIAD3403	-	putative homoserine kinase (ThrB)	3319628	3320626	999	440	411	469	1.14	0.19	0.53	0.63
ACIAD0444	-	putative transcriptional regulator	441801	442529	729	230	215	245	1.14	0.19	0.66	0.74
ACIAD3019	-	putative two-component response regulator	2948985	2949953	969	577	539	615	1.14	0.19	0.48	0.59
ACIAD3510	lpxC	UDP-3-O-acyl-N-acetylglucosamine deacetylase	3437951	3438853	903	952	889	1015	1.14	0.19	0.7	0.78
ACIAD1724	hcaC	coenzyme A ligase	1731954	1733828	1875	381	357	405	1.14	0.18	0.51	0.61
ACIAD0550	-	conserved hypothetical protein	541810	542655	846	204	191	217	1.14	0.18	0.54	0.63
ACIAD2204	-	conserved hypothetical protein	2173698	2173934	237	1461	1368	1553	1.14	0.18	0.53	0.63
ACIAD1870	-	putative metabolite transporter (MFS superfamily)	1864845	1866008	1164	57	54	61	1.14	0.18	0.65	0.74
ACIAD0624	acdB	acyl-CoA dehydrogenase	611878	613755	1878	956	896	1015	1.13	0.18	0.42	0.53
ACIAD2413	hscC	chaperone protein	2375301	2377001	1701	1911	1791	2031	1.13	0.18	0.44	0.55
ACIAD3559	-	conserved hypothetical protein; putative conserved domain	3484792	3485295	504	75	70	80	1.13	0.18	0.6	0.69
ACIAD1133	-	conserved hypothetical protein; putative signal peptide	1120058	1120753	696	2575	2412	2737	1.13	0.18	0.56	0.66
ACIAD0198	-	conserved hypothetical protein; putative surface lipoprotein	193384	194565	1182	32	30	34	1.13	0.18	0.59	0.69
ACIAD2569	uvrB	excinuclease ABC subunit B (ATP-dependent DNA excision repair enzyme UvrAC)	2527299	2529326	2028	3428	3215	3641	1.13	0.18	0.5	0.6
ACIAD0066	fkpA	FKBP-type peptidyl-prolyl cis-trans isomerase (rotamase)	63404	64111	708	8206	7708	8705	1.13	0.18	0.47	0.58
ACIAD3470	msuE	NADH-dependent FMN reductase	3395965	3396699	735	1.8	1.69	1.92	1.13	0.18	1	1
ACIAD2066	-	putative monooxygenase (DszA-like)	2050737	2052149	1413	104	98	110	1.13	0.18	0.59	0.69
ACIAD0257	-	putative periplasmic carboxyl-terminal protease	256653	257834	1182	711	668	754	1.13	0.18	0.43	0.54
ACIAD3001	-	putative phospholipase D protein	2930785	2932344	1560	340	319	361	1.13	0.18	0.55	0.65
ACIAD0507	-	putative TonB	498143	498925	783	632	593	672	1.13	0.18	0.4	0.5
ACIAD2730	ddrR	RecA-dependent DNA damage-inducible protein	2674651	2674896	246	346	325	368	1.13	0.18	0.53	0.63
ACIAD3541	alc	allantoicase	3466513	3467517	1005	457	430	485	1.13	0.17	0.58	0.67
ACIAD1317	gpsA	glycerol-3-phosphate dehydrogenase, biosynthetic	1315685	1316758	1074	2622	2466	2778	1.13	0.17	0.59	0.69
ACIAD2463	trpC	indole-3-glycerol phosphate synthase (IGPS)	2424660	2425517	858	2471	2324	2618	1.13	0.17	0.48	0.58
ACIAD3236	-	putative DNA transformation protein (ComF)	3152794	3153435	642	53	50	57	1.13	0.17	0.66	0.74
ACIAD0876	-	putative hydrolase	859037	859711	675	233	219	246	1.13	0.17	0.7	0.78
ACIAD3561	rhdA	thiosulfate sulfurtransferase (Rhodanese-like protein)	3486219	3487076	858	1415	1330	1500	1.13	0.17	0.44	0.54
ACIAD0579	-	conserved hypothetical protein	570239	570781	543	125	118	133	1.12	0.17	0.61	0.7
ACIAD2819	-	putative gluconolactonase	2756626	2757552	927	167	157	176	1.12	0.17	0.53	0.63
ACIAD1013	-	putative membrane protein	1004754	1005377	624	632	595	669	1.12	0.17	0.62	0.71
ACIAD1377	-	putative membrane-associated Zn-dependent proteases 1	1372083	1373438	1356	7726	7272	8180	1.12	0.17	0.67	0.75
ACIAD2105	-	conserved hypothetical protein	2095069	2095737	669	81	77	86	1.12	0.16	0.53	0.63
ACIAD0581	-	conserved hypothetical protein; putative 3-hydroxylacyl-(acyl carrier protein) dehydratase	572035	572478	444	305	288	321	1.12	0.16	0.55	0.65
ACIAD1517	-	conserved hypothetical protein; putative signal peptide	1516956	1518218	1263	74	70	78	1.12	0.16	0.6	0.69
ACIAD1423	eptA	lipid A phosphoethanolamine transferase, associated with polymyxin resistance	1417886	1419538	1653	140	132	148	1.12	0.16	0.68	0.76
ACIAD3122	secB	molecular chaperone in protein export	3050763	3051218	456	4685	4429	4942	1.12	0.16	0.59	0.69
ACIAD1047	pit	phosphate transporter	1038795	1040423	1629	1809	1707	1911	1.12	0.16	0.48	0.59
ACIAD1826	pauA	pimeloyl-CoA synthetase	1832066	1834171	2106	576	544	608	1.12	0.16	0.63	0.73
ACIAD0282	-	Putative Fe(2+)-trafficking protein (yggX-like)	280997	281269	273	178	168	188	1.12	0.16	0.48	0.59
ACIAD1418	-	putative homocysteine S-methyltransferase family protein	1412698	1413576	879	132	124	139	1.12	0.16	0.6	0.7
ACIAD1060	-	putative rhomboid protease	1055779	1056609	831	221	208	234	1.12	0.16	0.69	0.77
ACIAD2740	-	putative transcriptional regulator (TetR/AcrR family)	2682084	2682713	630	582	549	615	1.12	0.16	0.56	0.66
ACIAD2517	bccA	Acetyl-/propionyl-coenzyme A carboxylase alpha chain [Includes: Biotin carboxylase ; Biotin carboxyl carrier protein (BCCP)]	2472480	2474210	1731	178	168	188	1.11	0.16	0.65	0.74
ACIAD1998	dadA	D-amino acid dehydrogenase, small subunit	1988686	1989981	1296	408	387	430	1.11	0.16	0.61	0.7
ACIAD2840	-	putative 3\',5\'-cyclic-nucleotide phosphodiesterase	2777468	2778244	777	251	237	264	1.11	0.16	0.62	0.71
ACIAD3108	-	putative DNA polymerase III, delta subunit (probably ATP hydrolase) (HolA)	3032008	3033003	996	615	582	649	1.11	0.16	0.81	0.87
ACIAD0383	-	conserved hypothetical protein	377397	378062	666	1067	1010	1124	1.11	0.15	0.5	0.61
ACIAD3543	-	conserved hypothetical protein; putative exported protein	3468148	3468921	774	504	478	530	1.11	0.15	0.49	0.6
ACIAD0931	-	conserved hypothetical protein; putative membrane protein	915460	916092	633	15	15	16	1.11	0.15	1	1
ACIAD1031	-	conserved hypothetical protein; putative membrane protein	1023883	1024302	420	245	232	258	1.11	0.15	0.62	0.72
ACIAD0921	-	conserved hypothetical protein; putative nucleoside-diphosphate sugar epimerases (SulA family)	904315	905226	912	356	337	375	1.11	0.15	0.53	0.63
ACIAD3618	-	conserved hypothetical protein; putative signal peptide	3529944	3530600	657	291	276	306	1.11	0.15	0.43	0.53
ACIAD0853	-	hypothetical protein	840816	841574	759	970	919	1021	1.11	0.15	0.6	0.7
ACIAD1650	npdA	NAD-dependent deacetylase (Regulatory protein sirtuin family)	1648340	1649041	702	306	291	322	1.11	0.15	0.7	0.78
ACIAD1064	-	putative hydrolase (EstB)	1060560	1061498	939	1061	1008	1115	1.11	0.15	0.63	0.72
ACIAD1139	-	putative oligopeptide transport protein (ABC superfamily, peri_bind)	1128945	1130792	1848	656	621	690	1.11	0.15	0.52	0.62
ACIAD0043	-	putative phosphoglycolate phosphatase 2 (PGP 2)	47833	48540	708	637	605	669	1.11	0.15	0.56	0.66
ACIAD2681	-	putative secretion system protein (EvpJ-like)	2635901	2636167	267	318	302	335	1.11	0.15	0.6	0.69
ACIAD1599	-	putative transcriptional regulator	1595470	1596291	822	89	84	93	1.11	0.15	0.85	0.89
ACIAD3651	-	putative transcriptional regulator	3569075	3570001	927	20	19	21	1.11	0.15	0.82	0.87
ACIAD3583	-	putative transporter; putative sodium/bile acid transporter family protein	3502201	3503202	1002	105	99	110	1.11	0.15	0.64	0.73
ACIAD1395	mfd	transcription-repair coupling protein	1388642	1392157	3516	2488	2361	2614	1.11	0.15	0.64	0.73
ACIAD2484	-	conserved hypothetical protein	2447064	2448017	954	420	399	441	1.11	0.14	0.55	0.65
ACIAD2380	rsuA	16S rRNA pseudouridylate 516 synthase	2338567	2339286	720	538	513	564	1.1	0.14	0.69	0.77
ACIAD3070	-	conserved hypothetical protein	2996521	2997357	837	664	632	695	1.1	0.14	0.53	0.63
ACIAD3286	-	conserved hypothetical protein	3195596	3196048	453	366	349	383	1.1	0.14	0.65	0.74
ACIAD1295	-	hypothetical protein	1296833	1297693	861	61	59	64	1.1	0.14	0.77	0.83
ACIAD1422	-	putative 2-component regulatory protein	1417204	1417884	681	1927	1836	2018	1.1	0.14	0.72	0.79
ACIAD3474	-	putative FMNH2-dependent monooxygenase	3398998	3400200	1203	161	153	169	1.1	0.14	0.77	0.83
ACIAD0046	-	putative transcriptional regulator	50137	50811	675	1346	1282	1411	1.1	0.14	0.66	0.75
ACIAD1688	dcaR	transcriptional regulator (IclR family)	1692380	1693225	846	225	214	235	1.1	0.14	0.86	0.9
ACIAD1183	slyD	FKBP-type peptidyl-prolyl cis-trans isomerase	1180517	1180999	483	2.81E+04	2.67E+04	2.94E+04	1.1	0.13	0.78	0.84
ACIAD2985	-	putative acyl-CoA transferase	2915918	2917036	1119	237	226	247	1.1	0.13	0.69	0.76
ACIAD1589	-	putative biopolymer transport protein (ExbB-like)	1581952	1582686	735	17	16	17	1.1	0.13	0.79	0.85
ACIAD1550	-	putative oxidoreductase, short-chain dehydrogenase/reductase family	1548348	1549013	666	64	61	67	1.1	0.13	0.85	0.89
ACIAD3069	rumA	23S rRNA (Uracil-5-)-methyltransferase(23S rRNA(M- 5-U1939)-methyltransferase)	2995133	2996524	1392	2694	2574	2814	1.09	0.13	0.83	0.88
ACIAD1213	pstC	high-affinity phosphate transport protein (ABC superfamily, membrane)	1216450	1217829	1380	81	78	85	1.09	0.13	0.67	0.75
ACIAD2809	-	hypothetical protein; putative membrane protein	2750734	2751462	729	59	57	62	1.09	0.13	0.95	0.96
ACIAD0184	atpH	membrane-bound ATP synthase , F1 sector, delta-subunit	180771	181307	537	7032	6723	7341	1.09	0.13	0.59	0.69
ACIAD2977	kdpB	potassium-transporting ATPase B chain	2904393	2906408	2016	55	52	57	1.09	0.13	0.66	0.74
ACIAD0777	-	conserved hypothetical protein; putative signal peptide	761838	763226	1389	1.21E+04	1.16E+04	1.26E+04	1.09	0.12	0.68	0.76
ACIAD1635	-	conserved hypothetical protein; putative signal peptide	1631875	1632375	501	50	47	52	1.09	0.12	0.7	0.78
ACIAD0802	-	putative bicyclomycin/multidrug transport protein (MFS superfamily)	794135	795346	1212	1048	1003	1093	1.09	0.12	0.72	0.79
ACIAD0834	-	putative homoserine kinase (ThrH)	821840	822457	618	2633	2523	2744	1.09	0.12	0.79	0.85
ACIAD1996	ispF	2C-methyl-D-erythritol 2,4-cyclodiphosphate synthase	1987409	1987900	492	1722	1653	1791	1.08	0.12	0.66	0.75
ACIAD0502	rpmB	50S ribosomal protein L28	494222	494458	237	6296	6044	6548	1.08	0.12	0.65	0.74
ACIAD2519	-	conserved hypothetical protein	2475824	2476636	813	39	37	41	1.08	0.12	0.65	0.73
ACIAD0798	-	conserved hypothetical protein; putative membrane protein	787435	788100	666	47	45	48	1.08	0.12	0.77	0.83
ACIAD3473	-	putative isochorismatase	3398433	3398972	540	16	16	17	1.08	0.12	0.8	0.85
ACIAD0314	-	putative outer membrane protein W	314778	315404	627	9.96E+04	9.56E+04	1.04E+05	1.08	0.12	0.67	0.76
ACIAD1243	-	putative transporter	1243842	1245161	1320	389	374	405	1.08	0.12	0.62	0.71
ACIAD0034	ssuB	alkanesulfonate transport protein (ABC superfamily, atp_bind)	39182	39991	810	33	32	34	1.08	0.11	0.87	0.91
ACIAD2670	antB	anthranilate dioxygenase small subunit	2624511	2625002	492	262	251	272	1.08	0.11	0.75	0.82
ACIAD0271	ftsW	cell division protein, stabililzes FtsZ ring	271466	272665	1200	8594	8269	8918	1.08	0.11	0.76	0.82
ACIAD2643	-	conserved hypothetical protein; putative membrane protein	2596837	2597769	933	73	70	75	1.08	0.11	0.69	0.76
ACIAD0101	pgi	glucose-6-phosphate isomerase	98305	99978	1674	4221	4063	4378	1.08	0.11	0.7	0.78
ACIAD1214	pstA	high-affinity phosphate transport protein (ABC superfamily, membrane)	1217826	1219223	1398	590	567	613	1.08	0.11	0.64	0.73
ACIAD2934	cysG	multifunctional protein [Includes: Uroporphyrin-III C-methyltransferase (Urogen III methylase) (SUMT) (Uroporphyrinogen III methylase) (UROM); Precorrin-2 oxidase ; Ferrochelatase ] (Siroheme synthase)	2862619	2863992	1374	1422	1366	1478	1.08	0.11	0.67	0.75
ACIAD2314	metZ	o-acylhomoserine sulfhydrylase	2278989	2280179	1191	2857	2752	2962	1.08	0.11	0.68	0.76
ACIAD2014	-	putative helicase	2005012	2006724	1713	1415	1360	1469	1.08	0.11	0.68	0.76
ACIAD2388	-	putative oxidoreductase	2344399	2345250	852	158	152	164	1.08	0.11	0.72	0.79
ACIAD1836	-	putative oxidoreductase (NADH-dependent flavin oxidoreductase)	1843016	1844167	1152	33	32	35	1.08	0.11	0.67	0.75
ACIAD0196	-	putative regulator (TetR/AcrR family)	191273	191977	705	991	954	1029	1.08	0.11	0.67	0.75
ACIAD2524	-	putative substrate binding protein (ABC superfamily, peri_bind)	2481226	2482407	1182	1908	1836	1981	1.08	0.11	0.69	0.77
ACIAD1154	-	putative transport protein	1144735	1145586	852	93	89	96	1.08	0.11	0.74	0.81
ACIAD1094	ureF	urease accessory protein	1087330	1087992	663	1.02E+04	9779	1.06E+04	1.08	0.11	0.81	0.86
ACIAD0857	bioF	8-amino-7-oxononanoate synthase	844449	845606	1158	399	385	414	1.08	0.1	0.72	0.79
ACIAD1000	-	conserved hypothetical protein; putative signal peptide	986067	987266	1200	125	120	130	1.08	0.1	0.84	0.88
ACIAD2741	-	conserved hypothetical protein	2683035	2684903	1869	450	434	465	1.07	0.1	0.65	0.74
ACIAD3000	-	conserved hypothetical protein; putative membrane protein	2929593	2930615	1023	3611	3485	3738	1.07	0.1	0.82	0.87
ACIAD1504	-	hypothetical protein	1500299	1501012	714	62	60	64	1.07	0.1	0.8	0.86
ACIAD2892	-	putative ferredoxin [4Fe-4S] (Fdx)	2832265	2832528	264	219	212	227	1.07	0.1	0.54	0.64
ACIAD1954	-	putative tellurium resistance protein (TerF)	1940817	1942127	1311	1691	1630	1752	1.07	0.1	0.6	0.69
ACIAD0176	zur	transcriptional repressor of Zn transport system (Fur family)	176915	177403	489	201	194	208	1.07	9.99E-02	0.9	0.93
ACIAD2234	mrcB	bifunctional protein [Includes penicillin-insensitive transglycosylase; penicillin-sensitive transpeptidase] (penicillin-binding protein 1B)	2204321	2206720	2400	5384	5199	5568	1.07	9.89E-02	0.7	0.78
ACIAD0401	rpsO	30S ribosomal protein S15	401802	402071	270	1.08E+04	1.05E+04	1.12E+04	1.07	9.83E-02	0.78	0.84
ACIAD0738	nuoI	NADH dehydrogenase I chain I, 2Fe-2S ferredoxin-related	722963	723505	543	2421	2339	2503	1.07	9.82E-02	0.75	0.82
ACIAD0412	xcpT	general secretion pathway protein G	414571	415077	507	519	502	537	1.07	9.73E-02	0.71	0.79
ACIAD1110	gdhA	glutamate dehydrogenase, NADP-specific	1097660	1099003	1344	1.30E+05	1.25E+05	1.34E+05	1.07	9.53E-02	0.8	0.85
ACIAD3613	-	putative transcriptional regulator	3525020	3526432	1413	73	71	75	1.07	9.37E-02	0.77	0.83
ACIAD3191	acads2	Acyl-CoA dehydrogenase, short-chain specific	3118628	3119800	1173	425	411	438	1.07	9.31E-02	0.65	0.74
ACIAD3557	phoB	positive response regulator for the pho regulon, autophosphorylates and phosphorylates sensor PhoR	3482534	3483244	711	306	296	316	1.07	9.24E-02	0.81	0.87
ACIAD0601	-	putative lipopolysaccharide core biosynthesis glycosyl transferase LpsC	590865	591632	768	3694	3577	3811	1.07	9.15E-02	0.76	0.82
ACIAD1930	-	conserved hypothetical protein; putative Maf-like protein	1918569	1919165	597	191	185	197	1.06	9.00E-02	0.94	0.96
ACIAD2687	-	putative secretion system protein (EvpF-like)	2644182	2645990	1809	3280	3178	3382	1.06	8.99E-02	0.66	0.75
ACIAD2226	acads3	Short-chain acyl CoA dehydrogenase	2198574	2199719	1146	524	508	540	1.06	8.92E-02	0.63	0.73
ACIAD1509	-	putative dipeptide transporter (ABC superfamily, ATP_bind)	1505828	1507645	1818	120	117	124	1.06	8.90E-02	0.73	0.8
ACIAD3164	xpt	xanthine phosphoribosyltransferase	3093126	3093737	612	354	343	365	1.06	8.88E-02	0.81	0.86
ACIAD0847	-	putative cell division protein (ZipA-like)	834675	835652	978	4494	4356	4632	1.06	8.86E-02	0.75	0.82
ACIAD1598	atsA	arylsulfatase (Aryl-sulfate sulphohydrolase)	1593688	1595352	1665	33	32	34	1.06	8.72E-02	0.71	0.78
ACIAD3112	-	hypothetical protein; putative conserved domain	3038267	3039250	984	195	190	201	1.06	8.72E-02	0.87	0.91
ACIAD3169	-	putative transcriptional regulator (LysR family)	3097068	3097979	912	69	67	71	1.06	8.71E-02	0.79	0.85
ACIAD1999	ispD	2-C-methyl-D-erythritol 4-phosphate cytidylyltransferase	1990312	1991031	720	222	216	229	1.06	8.70E-02	0.85	0.89
ACIAD2550	soxA	sarcosine oxidase (alpha subunit) oxidoreductase protein	2508595	2511516	2922	93	90	96	1.06	8.69E-02	0.74	0.81
ACIAD1674	-	conserved hypothetical protein; putative transporter	1680291	1680719	429	23	22	24	1.06	8.51E-02	1	1
ACIAD0787	pilH	twitching motility protein	775620	775991	372	1096	1064	1129	1.06	8.49E-02	0.88	0.92
ACIAD0568	-	putative acyl carrier protein	559537	559797	261	337	327	346	1.06	8.41E-02	0.84	0.88
ACIAD3342	-	conserved hypothetical protein; putative biotin carboxylase	3247284	3248843	1560	199	193	204	1.06	8.38E-02	0.66	0.74
ACIAD2246	-	putative outer membrane porin protein precursor	2216762	2217811	1050	17	17	18	1.06	8.36E-02	1	1
ACIAD0961	-	hypothetical protein; putative signal peptide	947697	948011	315	1117	1085	1149	1.06	8.27E-02	0.74	0.81
ACIAD1699	-	conserved hypothetical protein; putative protein involved in aromatic compounds catabolism	1704819	1705241	423	211	205	217	1.06	8.20E-02	0.8	0.86
ACIAD2090	-	putative tRNA/rRNA methyltransferase	2075934	2076749	816	2626	2553	2700	1.06	8.10E-02	0.98	0.99
ACIAD0889	aat	leucyl, phenylalanyl-tRNA-protein transferase	872087	872812	726	167	162	172	1.06	8.07E-02	0.72	0.79
ACIAD0671	-	putative pilus assembly protein (FilE)	665409	666356	948	943	917	969	1.06	8.06E-02	0.66	0.74
ACIAD0457	-	putative transcriptional regulator	454936	455865	930	58	57	60	1.06	7.91E-02	0.89	0.92
ACIAD1062	ppk	polyphosphate kinase	1057485	1059560	2076	4195	4082	4307	1.05	7.71E-02	0.8	0.85
ACIAD2263	rodA	rod shape-determining protein	2233917	2234996	1080	126	122	129	1.05	7.66E-02	0.83	0.88
ACIAD0089	-	putative virulence factor MviN family (multidrug/oligosaccharidyl-lipid/polysaccharide exporter superfamily)	85279	86574	1296	161	156	165	1.05	7.64E-02	0.71	0.79
ACIAD1633	-	putative two-component system sensor protein (ColS-like)	1629827	1631155	1329	490	477	502	1.05	7.47E-02	0.83	0.88
ACIAD1924	-	putative integral membrane protein	1914370	1915221	852	188	183	192	1.05	7.31E-02	0.8	0.85
ACIAD2735	pqiB	paraquat-inducible protein	2676704	2678377	1674	2392	2333	2451	1.05	7.14E-02	0.75	0.81
ACIAD1320	-	conserved hypothetical protein	1318438	1318920	483	573	559	587	1.05	7.13E-02	0.75	0.82
ACIAD0495	-	putative ATP-dependent DNA helicase (PcrA)	488419	490437	2019	933	910	956	1.05	7.08E-02	0.96	0.98
ACIAD1381	fabZ	(3R)-hydroxymyristoyl-[acyl carrier protein] dehydratase	1377583	1378071	489	4277	4173	4381	1.05	7.03E-02	0.63	0.73
ACIAD2528	glnT	glutamine synthetase III	2485926	2487317	1392	27	27	28	1.05	6.97E-02	1	1
ACIAD2461	trpG	bifunctional protein:[Includes: para-aminobenzoate synthase glutamine amidotransferase component II (ADC synthase); anthranilate synthase component II]	2423066	2423650	585	1038	1014	1063	1.05	6.77E-02	0.85	0.89
ACIAD1100	-	putative methyltransferase	1090168	1090713	546	187	183	191	1.05	6.70E-02	0.79	0.85
ACIAD2794	-	putative monooxygenase (flavin-binding family)	2742813	2744345	1533	532	520	544	1.05	6.66E-02	0.85	0.89
ACIAD1358	rpiA	ribose 5-phosphate isomerase	1354274	1354945	672	574	561	587	1.05	6.54E-02	0.75	0.82
ACIAD2520	-	putative lactam utilization protein	2476637	2477401	765	28	27	29	1.05	6.53E-02	0.81	0.86
ACIAD2264	mltB	membrane-bound lytic murein transglycosylase B	2235034	2236035	1002	378	369	386	1.05	6.40E-02	0.77	0.83
ACIAD1941	braF	branched-chain amino acid transport protein (ABC superfamily, atp_bind)	1930445	1931248	804	6.94	6.78	7.09	1.04	6.31E-02	1	1
ACIAD1403	iscU	iron-binding protein believed to be involved in Fe-S protein formation or repair; function as a scaffold for the assembly of the transiently bound Fe/S cluster	1397567	1397953	387	2856	2796	2916	1.04	6.09E-02	0.83	0.88
ACIAD1922	lpxH	UDP-2,3-diacylglucosamine hydrolase	1912838	1913566	729	368	360	375	1.04	6.04E-02	0.73	0.8
ACIAD3226	-	putative flavohemoprotein	3140306	3141070	765	88	87	90	1.04	5.94E-02	0.8	0.86
ACIAD3514	ftsQ	cell division protein (in growth of wall at septum)	3441625	3442479	855	929	910	948	1.04	5.92E-02	0.82	0.87
ACIAD2755	-	putative methyl-cis-aconitic acid hydratase (AcnM)	2693333	2695966	2634	317	310	323	1.04	5.83E-02	0.91	0.94
ACIAD1885	-	conserved hypothetical protein; putative phosphotransferase	1877263	1878366	1104	311	305	317	1.04	5.79E-02	0.77	0.84
ACIAD1199	-	putative outer membrane W signal peptide protein	1200012	1200776	765	1.43E+04	1.40E+04	1.46E+04	1.04	5.76E-02	0.88	0.92
ACIAD3289	-	conserved hypothetical protein; putative membrane protein	3196958	3198070	1113	416	408	424	1.04	5.74E-02	0.79	0.85
ACIAD2366	spoOJ	chromosome partitioning protein	2324356	2325246	891	1119	1096	1141	1.04	5.72E-02	0.81	0.86
ACIAD0010	-	putative chaperone involved in Fe-S cluster assembly and activation (HesB-like)	12039	12374	336	1887	1851	1924	1.04	5.53E-02	0.87	0.9
ACIAD0948	-	putative hemagglutinin/hemolysin-related protein	938996	940396	1401	178	174	181	1.04	5.49E-02	0.79	0.85
ACIAD1082	-	putative transcriptional regulator	1078291	1079280	990	856	840	872	1.04	5.42E-02	0.89	0.92
ACIAD0677	-	putative glycoprotein endopeptidase metalloprotease	670276	670941	666	1624	1594	1655	1.04	5.40E-02	0.92	0.94
ACIAD1557	-	putative methyltransferase	1552186	1552785	600	169	166	172	1.04	5.39E-02	0.73	0.8
ACIAD0779	-	hypothetical protein	763884	766142	2259	3311	3251	3371	1.04	5.25E-02	0.82	0.87
ACIAD2023	-	putative branched-chain amino acid transport protein (AzlC)	2014625	2015329	705	46	45	46	1.04	5.23E-02	0.9	0.93
ACIAD3185	-	conserved hypothetical protein; putative membrane protein	3115504	3116085	582	463	455	471	1.04	5.07E-02	0.86	0.9
ACIAD0602	-	putative glycosyltransferase	591638	592678	1041	868	853	883	1.04	5.06E-02	0.8	0.86
ACIAD0355	-	conserved hypothetical protein	348407	349714	1308	2092	2056	2129	1.04	5.01E-02	0.89	0.92
ACIAD2262	-	conserved hypothetical protein	2233078	2233731	654	942	925	958	1.04	5.01E-02	0.77	0.83
ACIAD3441	kef	glutathione-regulated potassium-efflux system protein (K(+)/H(+) antiporter)	3359090	3360931	1842	498	490	507	1.03	4.88E-02	0.87	0.9
ACIAD1629	-	conserved hypothetical protein	1625911	1626699	789	37	37	38	1.03	4.85E-02	0.81	0.86
ACIAD2599	dapD	2,3,4,5-tetrahydropyridine-2-carboxylate N-succinyltransferase	2556037	2556858	822	7203	7083	7323	1.03	4.80E-02	0.85	0.89
ACIAD1565	-	putative 3-hydroxyacyl-CoA dehydrogenase (short-chain) (1,1,1,35/1,1,1,178)	1556547	1557311	765	27	26	27	1.03	4.58E-02	0.85	0.89
ACIAD2553	folD	bifunctional protein [Includes: 5,10-methylene-tetrahydrofolate dehydrogenase; 5,10-methylene-tetrahydrofolate cyclohydrolase]	2513132	2514025	894	10	10	10	1.03	4.50E-02	0.9	0.93
ACIAD1874	-	conserved hypothetical protein; putative dehydratase	1868323	1868769	447	617	607	626	1.03	4.41E-02	0.9	0.93
ACIAD1993	fruA	phosphotransferase system, fructose-specific IIBC component	1984979	1986706	1728	1041	1025	1056	1.03	4.41E-02	0.74	0.8
ACIAD3635	-	conserved hypothetical protein	3546405	3547706	1302	1316	1296	1335	1.03	4.28E-02	0.68	0.76
ACIAD0514	folA	dihydrofolate reductase	502385	502894	510	223	220	226	1.03	4.24E-02	0.78	0.84
ACIAD2745	-	putative TPR repeat-containing protein	2686895	2687617	723	56	55	56	1.03	4.16E-02	0.86	0.9
ACIAD3008	apaH	bis(5\'-nucleosyl)-tetraphosphatase, symmetrical (Diadenosine tetraphosphatase) (Ap4A hydrolase) (Diadenosine 5\',5\'\'\'- P1,P4-tetraphosphate pyrophosphohydrolase)	2936032	2936883	852	345	341	350	1.03	4.10E-02	0.73	0.8
ACIAD2889	-	conserved hypothetical protein	2829023	2830060	1038	2077	2048	2106	1.03	4.07E-02	0.83	0.88
ACIAD2999	-	hypothetical protein	2928792	2929574	783	116	114	117	1.03	3.96E-02	0.95	0.97
ACIAD0813	-	putative transcriptional regulator	804477	805400	924	104	102	105	1.03	3.91E-02	0.9	0.93
ACIAD0862	spcB	chromosome condensation and segregation factor	849304	849894	591	488	481	494	1.03	3.83E-02	0.89	0.92
ACIAD1202	-	conserved hypothetical protein	1202922	1203338	417	327	323	331	1.03	3.76E-02	0.75	0.82
ACIAD0645	-	conserved hypothetical protein	633696	634685	990	6889	6800	6977	1.03	3.69E-02	0.8	0.86
ACIAD2106	-	putative Long-chain-fatty-acid-CoA ligase	2095750	2097201	1452	47	46	47	1.03	3.64E-02	0.94	0.96
ACIAD2944	-	putative multidrug resistance protein mexB (Multidrug-efflux transporter mexB)	2873427	2876606	3180	7717	7621	7813	1.03	3.59E-02	0.9	0.93
ACIAD2558	-	conserved hypothetical protein	2517887	2519098	1212	1685	1665	1706	1.02	3.51E-02	0.83	0.88
ACIAD3261	-	conserved hypothetical protein; putative signal peptide	3173239	3175515	2277	2711	2679	2744	1.02	3.45E-02	0.85	0.89
ACIAD1391	rraA	Regulator of ribonuclease activity	1385821	1386333	513	5171	5110	5232	1.02	3.39E-02	0.9	0.92
ACIAD0472	infA	protein chain initiation factor IF-1	466295	466516	222	1055	1043	1067	1.02	3.23E-02	0.93	0.96
ACIAD1701	-	putative enoyl-CoA hydratase	1707429	1707704	276	94	93	95	1.02	3.23E-02	0.89	0.92
ACIAD2425	cyoA	cytochrome o ubiquinol oxidase subunit II	2391463	2392524	1062	2.59E+04	2.57E+04	2.62E+04	1.02	3.02E-02	0.83	0.88
ACIAD0814	-	conserved hypothetical protein; putative signal peptide	805390	806088	699	111	109	112	1.02	2.96E-02	0.78	0.84
ACIAD1558	-	putative glycosyl transferase related protein	1552782	1553426	645	284	281	287	1.02	2.87E-02	0.99	1
ACIAD0427	-	putative acyl-CoA dehydrogenase	425141	426397	1257	53	52	53	1.02	2.85E-02	0.88	0.92
ACIAD2341	pyrF	orotidine-5\'-phosphate decarboxylase (OMP decarboxylase) (OMPDCase) (OMPdecase)	2305660	2306343	684	565	559	570	1.02	2.80E-02	0.82	0.87
ACIAD0863	scpA	chromosome condensation and partitioning factor	849891	850682	792	264	262	267	1.02	2.78E-02	0.96	0.98
ACIAD0398	recB	exonuclease V, beta chain	394104	397808	3705	643	637	649	1.02	2.74E-02	0.9	0.92
ACIAD0357	-	putative tRNA/rRNA methyltransferase	350219	350965	747	323	320	326	1.02	2.73E-02	0.9	0.93
ACIAD3677	-	conserved hypothetical protein	3589974	3590840	867	2011	1992	2030	1.02	2.72E-02	0.75	0.81
ACIAD3611	tag	3-methyl-adenine DNA glycosylase I, constitutive	3523373	3523930	558	148	146	149	1.02	2.64E-02	0.97	0.99
ACIAD3335	-	putative pili assembly chaperone (PapD-like)	3237618	3238340	723	2527	2504	2549	1.02	2.62E-02	0.87	0.91
ACIAD3445	gabD	NADP+ -dependent succinate semialdehyde dehydrogenase	3364855	3366303	1449	52	52	52	1.02	2.37E-02	0.8	0.85
ACIAD1655	-	putative hydrolase	1654472	1655605	1134	125	124	126	1.02	2.30E-02	1	1
ACIAD2446	fis	DNA-binding protein for site-specific recombination, transcription of rRNA and tRNA operons and DNA replication	2410329	2410619	291	1033	1025	1041	1.02	2.17E-02	0.95	0.97
ACIAD0079	rmlA	dTDP-glucose pyrophosphorylase (glucose-1-phosphate thymidylyltransferase)	74767	75666	900	1492	1481	1503	1.01	2.12E-02	0.84	0.88
ACIAD3274	-	putative transcriptional regulator	3187102	3187956	855	41	40	41	1.01	2.03E-02	0.96	0.98
ACIAD3091	-	conserved hypothetical protein; putative enzyme	3017386	3018204	819	209	207	210	1.01	1.93E-02	0.92	0.94
ACIAD2693	-	conserved hypothetical protein; putative signal peptide	2649091	2649747	657	3740	3716	3763	1.01	1.82E-02	0.91	0.93
ACIAD2168	-	conserved hypothetical protein; putative phage-related protein	2147908	2149119	1212	4.19	4.16	4.21	1.01	1.78E-02	1	1
ACIAD2978	kdpA	potassium-transporting ATPase A chain	2906425	2908134	1710	29	28	29	1.01	1.70E-02	0.72	0.8
ACIAD1938	-	conserved hypothetical protein; putative membrane protein	1927016	1928437	1422	212	211	213	1.01	1.61E-02	0.91	0.93
ACIAD2674	-	conserved hypothetical protein; putative electron transfer flavoprotein	2628937	2629482	546	39	39	39	1.01	1.44E-02	0.78	0.84
ACIAD1886	acads1	Acyl-CoA dehydrogenase, short-chain specific	1878395	1879636	1242	474	472	476	1.01	1.31E-02	0.95	0.97
ACIAD1698	-	putative transport protein (MFS superfamily)	1703579	1704781	1203	158	158	159	1.01	1.30E-02	1	1
ACIAD1178	-	putative glycosyltransferase	1175805	1177058	1254	109	109	110	1.01	1.21E-02	0.92	0.94
ACIAD3617	-	putative transport protein (MFS superfamily)	3528726	3529901	1176	29	29	29	1.01	1.17E-02	1	1
ACIAD1809	-	putative fumarylacetoacetate hydrolase	1816129	1817106	978	180	179	180	1.01	1.15E-02	0.86	0.9
ACIAD3412	trkD	potassium transport system, low affinity (KUP family)	3325456	3327336	1881	459	457	461	1.01	1.13E-02	0.97	0.99
ACIAD0553	-	putative glycosyl transferase	546397	547686	1290	88	88	89	1.01	1.02E-02	1	1
ACIAD3636	-	putative dihydroxyacid dehydratase (ilvD-like)	3547778	3549463	1686	833	830	836	1.01	9.62E-03	0.94	0.96
ACIAD0534	clpP	ATP-dependent Clp protease proteolytic subunit (Endopeptidase Clp) (Caseinolytic protease) (Protease Ti) (Heat shock protein F21,5)	521583	522188	606	2371	2364	2378	1.01	8.95E-03	0.9	0.92
ACIAD0784	nolF	nodulation protein	773150	774259	1110	518	517	520	1.01	8.89E-03	1	1
ACIAD0408	kef	glutathione-regulated potassium-efflux system protein (K(+)/H(+) antiporter)	409071	410915	1845	764	762	766	1.01	7.52E-03	0.99	1
ACIAD0965	-	putative phosphatase	951754	953685	1932	69	69	70	1	6.99E-03	0.98	0.99
ACIAD0437	-	putative very-long-chain acyl-CoA synthetase	433978	435825	1848	2736	2731	2741	1	5.01E-03	0.93	0.95
ACIAD0254	-	conserved hypothetical protein; putative permease	252803	253903	1101	1.89E+04	1.89E+04	1.89E+04	1	4.74E-03	0.92	0.94
ACIAD3534	-	conserved hypothetical protein	3460900	3461457	558	703	702	703	1	3.12E-03	0.98	0.99
ACIAD0539	-	putative methyltransferase	526841	527455	615	210	210	211	1	3.06E-03	0.94	0.96
ACIAD1321	pyrD	dihydroorotate oxydase	1319012	1320016	1005	1022	1021	1023	1	2.40E-03	0.98	0.99
ACIAD1247	-	conserved hypothetical protein; putative signal peptide	1247056	1247442	387	461	461	462	1	2.03E-03	0.79	0.85
ACIAD1609	-	putative enoyl-CoA hydratase/isomerase family protein	1606007	1607035	1029	500	500	501	1	1.65E-03	0.95	0.97
ACIAD0200	-	conserved hypothetical protein; putative ferredoxin subunit of nitrite reductase and ring-hydroxylating dioxygenase	195242	196132	891	44	44	44	1	6.07E-04	1	1
ACIAD0757	-	putative transcriptional regulator (TetR-family )	742995	743591	597	111	111	111	1	-2.16E-03	1	1
ACIAD2137	-	putative DNA-binding protein (Roi)	2123198	2123923	726	266	267	266	1	-2.29E-03	0.98	0.99
ACIAD0519	-	conserved hypothetical protein	505676	506452	777	147	147	147	1	-2.35E-03	0.97	0.99
ACIAD3050	-	conserved hypothetical protein; putative membrane protein	2978610	2979038	429	145	145	144	1	-5.11E-03	0.94	0.96
ACIAD3499	-	conserved hypothetical protein; putative porin	3423251	3424024	774	5271	5281	5262	1	-5.27E-03	0.99	1
ACIAD1845	-	hypothetical protein	1848146	1848571	426	14	14	14	1	-5.44E-03	0.77	0.83
ACIAD0755	-	putative multidrug resistance efflux pump	740156	741325	1170	328	328	327	1	-6.05E-03	0.99	1
ACIAD2335	glcB	malate synthase G	2298287	2300449	2163	4.96E+04	4.97E+04	4.95E+04	1	-6.34E-03	0.97	0.99
ACIAD2375	mutL	enzyme in methyl-directed mismatch repair, stimulates binding of Vsr and MutS to heteroduplex DNA	2334119	2336080	1962	1.25E+04	1.25E+04	1.24E+04	0.99	-7.45E-03	0.99	1
ACIAD0807	-	hypothetical protein	800464	800658	195	391	392	390	0.99	-8.71E-03	0.91	0.93
ACIAD0960	-	putative succinate-semialdehyde dehydrogenase [NADP+] (GabD-like)	946208	947596	1389	189	190	188	0.99	-9.10E-03	0.86	0.9
ACIAD2108	-	conserved hypothetical protein	2098247	2098609	363	118	119	118	0.99	-1.01E-02	0.89	0.92
ACIAD3133	-	conserved hypothetical protein	3059244	3059546	303	627	629	625	0.99	-1.06E-02	0.81	0.86
ACIAD0801	-	conserved hypothetical protein; putative membrane protein	791811	793985	2175	1316	1321	1312	0.99	-1.07E-02	0.95	0.97
ACIAD0145	-	conserved hypothetical protein	147389	147796	408	414	416	413	0.99	-1.12E-02	0.97	0.99
ACIAD0221	-	conserved hypothetical protein	222331	222849	519	824	827	820	0.99	-1.20E-02	0.89	0.92
ACIAD0216	-	conserved hypothetical protein	210837	212042	1206	107	108	107	0.99	-1.41E-02	0.98	0.99
ACIAD0888	-	putative arginine-tRNA-protein transferase	871247	872062	816	531	534	528	0.99	-1.46E-02	0.89	0.92
ACIAD2501	-	putative two-component sensor kinase	2454581	2458045	3465	353	354	351	0.99	-1.52E-02	0.86	0.9
ACIAD0552	prc	carboxy-terminal protease for penicillin-binding protein	544031	546214	2184	3378	3396	3359	0.99	-1.59E-02	0.95	0.97
ACIAD0242	-	magnesium chelatase, competence related protein (ComM)	242202	243689	1488	225	226	223	0.99	-1.71E-02	0.82	0.87
ACIAD2248	hyu	hydantoin-racemase	2219472	2220170	699	42	42	42	0.99	-1.78E-02	1	1
ACIAD0397	recC	exonuclease V, gamma chain	390432	394097	3666	1262	1270	1254	0.99	-1.81E-02	0.81	0.86
ACIAD3490	-	putative transcriptional regulator	3417471	3418457	987	227	229	226	0.99	-1.81E-02	0.97	0.99
ACIAD3547	-	conserved hypothetical protein; putative enzyme	3471622	3472986	1365	342	344	340	0.99	-1.86E-02	1	1
ACIAD1911	-	putative nitrate transporter transmembrane protein (MFS superfamily)	1902439	1903785	1347	29	29	29	0.99	-1.86E-02	0.91	0.93
ACIAD2482	-	conserved hypothetical protein	2445377	2446438	1062	6607	6650	6564	0.99	-1.89E-02	0.89	0.92
ACIAD3006	-	conserved hypothetical protein	2934922	2935293	372	244	246	243	0.99	-1.94E-02	0.95	0.97
ACIAD2941	-	conserved hypothetical protein; (putative site-specific recombinase)	2869298	2871358	2061	1182	1190	1174	0.99	-1.97E-02	0.96	0.98
ACIAD2043	-	conserved hypothetical protein; putative ferredoxin	2031282	2032412	1131	168	169	167	0.99	-1.98E-02	0.85	0.89
ACIAD1726	hcaA	enoyl-CoA hydratase/lyase	1735408	1736241	834	313	315	311	0.99	-2.04E-02	0.95	0.97
ACIAD1131	-	conserved hypothetical protein; putative signal peptide	1118615	1119550	936	2429	2447	2412	0.99	-2.11E-02	0.84	0.88
ACIAD0773	-	putative MTA/SAH nucleosidase [Includes: 5\'-methylthioadenosine nucleosidase ; S-adenosylhomocysteine nucleosidase]	758483	759358	876	9046	9114	8978	0.99	-2.16E-02	0.89	0.92
ACIAD1384	recX	regulatory protein	1380155	1380634	480	539	543	534	0.98	-2.43E-02	0.89	0.92
ACIAD1383	-	conserved hypothetical protein; putative signal peptide	1378916	1379743	828	399	403	396	0.98	-2.50E-02	0.95	0.97
ACIAD2175	-	conserved hypothetical protein; putative helicase	2152759	2154285	1527	12	12	12	0.98	-2.66E-02	0.92	0.94
ACIAD2012	-	putative transcriptional regulator (AraC family)	2003714	2004565	852	415	419	411	0.98	-2.71E-02	0.78	0.84
ACIAD1360	argC	N-acetyl-gamma-glutamyl-phosphate reductase	1355781	1356830	1050	5780	5835	5725	0.98	-2.74E-02	0.82	0.87
ACIAD2323	-	conserved hypothetical protein	2285710	2286582	873	1968	1987	1949	0.98	-2.78E-02	0.81	0.87
ACIAD2225	-	conserved hypothetical protein; putative intracellular proteinase	2197968	2198519	552	224	226	221	0.98	-2.82E-02	0.9	0.93
ACIAD2135	-	hypothetical protein	2122555	2122806	252	41	42	41	0.98	-2.84E-02	1	1
ACIAD1277	-	conserved hypothetical protein	1277828	1278715	888	32	32	31	0.98	-2.87E-02	0.96	0.97
ACIAD1917	-	hypothetical protein	1909255	1909461	207	1367	1381	1353	0.98	-2.94E-02	0.89	0.92
ACIAD1090	ureB	urease beta subunit	1084219	1084527	309	154	156	153	0.98	-2.96E-02	1	1
ACIAD2966	-	conserved hypothetical protein; putative membrane protein	2895352	2895822	471	719	727	711	0.98	-3.08E-02	0.95	0.97
ACIAD1192	-	conserved hypothetical protein; putative epimerase, PhzC/PhzF homolog	1191486	1192316	831	416	421	412	0.98	-3.13E-02	0.92	0.94
ACIAD1900	modB	molybdate transport protein (ABC superfamily, membrane)	1889214	1889897	684	187	189	184	0.98	-3.16E-02	0.87	0.9
ACIAD1474	-	conserved hypothetical protein; putative signal peptide	1473869	1475380	1512	18	18	18	0.98	-3.37E-02	0.87	0.9
ACIAD0267	-	putative ferrous iron transport protein A (FeoA)	267558	267821	264	1970	1993	1946	0.98	-3.42E-02	0.8	0.85
ACIAD0380	hisIE	bifunctional protein [Includes: phosphoribosyl-AMP cyclohydrolase; phosphoribosyl-ATP pyrophosphatase]	373492	374265	774	1796	1818	1774	0.98	-3.47E-02	0.56	0.65
ACIAD1637	-	antibiotic resistance protein (acepita)	1633010	1633558	549	234	237	231	0.98	-3.62E-02	0.86	0.9
ACIAD0117	-	conserved hypothetical protein; putative endoribonuclease L-PSP	118060	118419	360	16	16	15	0.97	-3.70E-02	0.93	0.95
ACIAD0039	argA	N-alpha-acetylglutamate synthase (amino-acid acetyltransferase)	44434	45789	1356	414	419	409	0.97	-3.73E-02	0.83	0.88
ACIAD2156	-	hypothetical protein; putative phage tail tape meausure protein	2138362	2141886	3525	143	145	141	0.97	-3.79E-02	0.87	0.91
ACIAD2359	-	conserved hypothetical protein; putative deoxyribonuclease	2318379	2319152	774	1546	1566	1525	0.97	-3.80E-02	0.75	0.82
ACIAD1593	atsR	sulfate ester binding protein (ABC superfamily, peri_bind)	1585114	1586193	1080	9.12	9.24	9	0.97	-3.81E-02	1	1
ACIAD0295	-	conserved hypothetical protein	293665	294321	657	9038	9159	8916	0.97	-3.88E-02	0.9	0.93
ACIAD0570	-	conserved hypothetical protein; putative membrane protein	560052	560618	567	665	675	656	0.97	-4.04E-02	0.79	0.85
ACIAD1961	-	conserved hypothetical protein	1947918	1948748	831	507	514	500	0.97	-4.08E-02	0.96	0.97
ACIAD0516	-	hypothetical protein; putative membrane protein	503860	504156	297	23	23	23	0.97	-4.27E-02	0.89	0.92
ACIAD1564	-	fragment of transposase	1555992	1556120	129	18	18	18	0.97	-4.35E-02	0.68	0.76
ACIAD3368	mraW	S-adenosylmethionine methyltransferase	3277338	3278249	912	560	569	552	0.97	-4.35E-02	0.75	0.82
ACIAD1413	-	putative acyl-CoA dehydrogenase	1407253	1408557	1305	132	134	130	0.97	-4.42E-02	0.94	0.96
ACIAD1333	-	hypothetical protein	1329838	1331010	1173	67	68	66	0.97	-4.60E-02	1	1
ACIAD2870	-	conserved hypothetical protein; putative membrane protein	2810002	2810916	915	971	987	955	0.97	-4.79E-02	0.84	0.88
ACIAD3144	-	conserved hypothetical protein	3066282	3068213	1932	1.10E+04	1.12E+04	1.08E+04	0.97	-4.82E-02	0.92	0.94
ACIAD0163	-	conserved hypothetical protein	161540	162142	603	655	666	644	0.97	-4.89E-02	0.78	0.84
ACIAD2243	-	conserved hypothetical protein	2213994	2214728	735	418	425	411	0.97	-4.91E-02	0.83	0.87
ACIAD2568	-	putative outer membrane lipoprotein	2526581	2527171	591	991	1008	974	0.97	-4.97E-02	0.87	0.9
ACIAD2444	-	conserved hypothetical protein	2409129	2409677	549	59	60	58	0.97	-5.06E-02	1	1
ACIAD2936	-	conserved hypothetical protein	2865433	2866215	783	907	923	891	0.97	-5.06E-02	0.88	0.92
ACIAD0673	-	putative MutT/nudix family protein	668325	668885	561	927	944	911	0.96	-5.25E-02	0.82	0.87
ACIAD1057	tesA	multifunctional protein [Includes: acyl-CoA thioesterase I; protease I; lysophospholipaseL(I)]	1051907	1052542	636	91	93	89	0.96	-5.30E-02	0.94	0.96
ACIAD0378	-	conserved hypothetical protein; putative ATP binding site	370600	371967	1368	393	400	385	0.96	-5.39E-02	0.86	0.9
ACIAD0626	baeS	kinase sensor component of a two component signal transduction system	614467	616164	1698	886	903	870	0.96	-5.41E-02	0.86	0.9
ACIAD1958	terA	tellurium resistance protein	1944672	1945871	1200	1634	1665	1603	0.96	-5.44E-02	0.94	0.96
ACIAD0664	hisC	histidinol-phosphate aminotransferase	657635	658720	1086	2480	2529	2432	0.96	-5.61E-02	0.89	0.92
ACIAD3266	-	conserved hypothetical protein; putative membrane protein	3178909	3180027	1119	169	172	166	0.96	-5.78E-02	0.92	0.94
ACIAD0522	tatB	Sec-independent protein translocase protein	509422	509880	459	31	32	31	0.96	-5.83E-02	0.65	0.74
ACIAD1365	-	conserved hypothetical protein; putative esterase/lipase	1360744	1361643	900	74	76	73	0.96	-5.95E-02	0.93	0.95
ACIAD2183	-	hypothetical protein	2157677	2158579	903	291	297	285	0.96	-5.99E-02	0.85	0.89
ACIAD1600	-	putative alkylsulfatase (AtsK)	1596513	1597466	954	22	22	21	0.96	-6.13E-02	1	1
ACIAD2990	-	hypothetical protein	2922519	2922767	249	114	117	112	0.96	-6.18E-02	0.72	0.79
ACIAD1492	-	hypothetical protein	1490463	1491470	1008	2.03E+05	2.07E+05	1.99E+05	0.96	-6.21E-02	0.89	0.92
ACIAD1002	-	putative acetyltransferase (GNAT family)	988750	989241	492	109	111	107	0.96	-6.31E-02	0.86	0.89
ACIAD0161	-	conserved hypothetical protein; putative membrane protein	159232	160149	918	100	103	98	0.96	-6.35E-02	0.83	0.88
ACIAD0258	pilR	type 4 fimbriae expression regulatory protein	257836	259251	1416	436	445	426	0.96	-6.45E-02	0.89	0.92
ACIAD0566	-	conserved hypothetical protein	558138	558755	618	170	174	166	0.96	-6.46E-02	0.84	0.89
ACIAD3520	-	hypothetical protein; putative signal peptide	3447844	3449541	1698	136	139	133	0.96	-6.53E-02	0.85	0.89
ACIAD1913	nasT	response regulator protein	1904224	1904829	606	132	135	129	0.95	-6.68E-02	0.64	0.73
ACIAD0897	-	conserved hypothetical protein; putative phospholipid/glycerol acyltransferase	880798	881724	927	3622	3709	3536	0.95	-6.88E-02	0.81	0.86
ACIAD1855	-	hypothetical protein; putative membrane protein	1854952	1855221	270	528	541	515	0.95	-7.04E-02	0.79	0.85
ACIAD0520	-	putative phosphatase; putative alkaline phosphatase	506501	508486	1986	119	122	116	0.95	-7.04E-02	0.72	0.79
ACIAD3341	-	putative arginine/lysine/ornithine decarboxylase	3244453	3247242	2790	1586	1625	1547	0.95	-7.09E-02	0.77	0.83
ACIAD3615	-	putative transcriptional regulator; putative transcriptional activator	3526856	3527764	909	417	427	406	0.95	-7.16E-02	0.71	0.78
ACIAD1528	-	putative tonB-like protein	1527439	1528266	828	5.11	5.24	4.98	0.95	-7.37E-02	1	1
ACIAD0663	hisD	Histidinol dehydrogenase (HDH)	656263	657555	1293	3770	3867	3672	0.95	-7.47E-02	0.94	0.96
ACIAD1015	lipA	lipoate synthase	1006746	1007777	1032	94	96	91	0.95	-7.52E-02	0.82	0.87
ACIAD3068	relA	GTP pyrophosphokinase (ATP:GTP 3\'-pyrophosphotransferase) (ppGpp synthetase I) ((p)ppGpp synthetase)	2992794	2995100	2307	6218	6382	6054	0.95	-7.59E-02	0.75	0.81
ACIAD2368	gidB	glucose-inhibited division protein B (methyltransferase)	2326039	2326677	639	469	481	456	0.95	-7.70E-02	0.65	0.74
ACIAD2409	-	conserved hypothetical protein; putative kinase	2369436	2370743	1308	2432	2497	2367	0.95	-7.73E-02	0.89	0.92
ACIAD1125	-	conserved hypothetical protein	1112799	1113431	633	987	1014	960	0.95	-7.89E-02	0.79	0.85
ACIAD0978	vanR	transcriptional regulator for ferulate or vanillate catabolism (GntR family)	964806	965492	687	682	700	663	0.95	-7.90E-02	0.55	0.65
ACIAD1489	-	putative protein secretion efflux system, membrane fusion protein (hemolysin-type secretion transmembrane protein) (superfamily ABC, membrane)	1487917	1489107	1191	4283	4401	4165	0.95	-7.95E-02	0.8	0.85
ACIAD1135	nudC	NADH pyrophosphatase (NUDIX hydrolase family)	1121639	1122388	750	727	747	707	0.95	-7.99E-02	0.66	0.74
ACIAD0610	-	conserved hypothetical protein; putative membrane protein	599217	599993	777	66	68	64	0.95	-8.05E-02	0.8	0.86
ACIAD2583	lepB	leader peptidase (signal peptidase I) , serine protease	2540045	2540872	828	2677	2751	2602	0.95	-8.07E-02	0.72	0.8
ACIAD2079	glnD	uridylyltransferase	2059783	2062449	2667	2192	2256	2129	0.94	-8.35E-02	0.85	0.89
ACIAD0966	-	putative amino acid transport protein (LysE family)	953779	954441	663	9.28	9.56	9.01	0.94	-8.56E-02	0.9	0.92
ACIAD0558	pilF	type 4 fimbrial biogenesis protein	550472	551272	801	1630	1679	1581	0.94	-8.63E-02	0.66	0.74
ACIAD1516	-	putative ferric enterobactin receptor protein	1514422	1516914	2493	40	41	38	0.94	-8.70E-02	0.85	0.89
ACIAD3427	-	conserved hypothetical protein; putative VGR-related protein	3342407	3345145	2739	1850	1906	1794	0.94	-8.73E-02	0.72	0.8
ACIAD1375	cdsA	phosphatidate cytidylyltransferase	1370057	1370881	825	1290	1329	1251	0.94	-8.74E-02	0.83	0.87
ACIAD2367	soj	chromosome partitioning protein	2325243	2326025	783	859	885	833	0.94	-8.75E-02	0.83	0.88
ACIAD3596	-	putative ATPase	3513635	3514906	1272	484	499	469	0.94	-8.83E-02	0.84	0.88
ACIAD2614	ruvA	holliday junction helicase subunit A	2569766	2570380	615	386	398	374	0.94	-8.87E-02	0.78	0.84
ACIAD0894	minD	cell division inhibitor, a membrane ATPase,activates minC	878010	878846	837	1.07E+04	1.10E+04	1.03E+04	0.94	-8.89E-02	0.84	0.88
ACIAD1055	-	conserved hypothetical protein	1049980	1050978	999	475	490	460	0.94	-8.95E-02	0.71	0.78
ACIAD1488	-	putative protein secretion efflux system (ABC superfamily, atp_bind and membrane)	1485776	1487920	2145	4.12E+04	4.25E+04	4.00E+04	0.94	-8.95E-02	0.85	0.89
ACIAD1379	-	putative outer membrane protein (OmpH)	1376005	1376505	501	2847	2935	2758	0.94	-8.96E-02	0.8	0.86
ACIAD1205	dps	stress response DNA-binding protein, starvation induced resistance to H2O2, ferritin-like	1207197	1207706	510	1454	1500	1409	0.94	-9.05E-02	0.76	0.82
ACIAD0809	sbmA	microcin B17 transport protein (ABC superfamily, atp_bind and membrane)	801652	802845	1194	540	557	523	0.94	-9.08E-02	0.76	0.82
ACIAD0675	-	conserved hypothetical protein; putative anhydratase	669627	670169	543	1100	1135	1065	0.94	-9.15E-02	0.76	0.82
ACIAD2720	-	hypothetical protein	2667885	2668097	213	9.11	9.4	8.81	0.94	-9.23E-02	1	1
ACIAD3370	-	conserved hypothetical protein; putative signal peptide	3280003	3280305	303	273	282	264	0.94	-9.30E-02	0.68	0.76
ACIAD3028	-	conserved hypothetical protein; putative membrane protein	2956060	2958969	2910	1000	1032	967	0.94	-9.38E-02	0.65	0.74
ACIAD3054	infC	protein chain initiation factor IF-3	2980636	2981187	552	1.37E+04	1.41E+04	1.32E+04	0.94	-9.69E-02	0.68	0.76
ACIAD0764	-	putative oxidoreductase	748702	749652	951	13	14	13	0.94	-9.69E-02	0.76	0.82
ACIAD1156	-	hypothetical protein	1148460	1148636	177	0.6	0.62	0.58	0.93	-9.72E-02	1	1
ACIAD0449	-	putative cation transport protein	445278	446255	978	911	942	880	0.93	-9.75E-02	0.67	0.75
ACIAD2961	qseB	transcriptional regulator	2891169	2891849	681	1439	1488	1391	0.93	-9.77E-02	0.64	0.73
ACIAD0276	thiC	hydroxymethylpyrimidine moiety synthesis in thiamin biosynthesis	275899	277794	1896	671	694	648	0.93	-9.86E-02	0.85	0.89
ACIAD0399	recD	exonuclease V, alpha subunit	397904	399682	1779	528	546	510	0.93	-9.93E-02	0.73	0.8
ACIAD0714	-	conserved hypothetical protein; putative Glycine cleavage T protein (aminomethyl transferase)	701141	701863	723	711	736	687	0.93	-9.95E-02	0.74	0.81
ACIAD0818	-	hypothetical protein	808377	809435	1059	1.05E+04	1.09E+04	1.02E+04	0.93	-0.1	0.59	0.69
ACIAD1421	-	putative histidine kinase of 2-component regulatory system	1415826	1417133	1308	274	284	264	0.93	-0.1	0.72	0.79
ACIAD0154	-	putative transcriptional regulator	154811	155338	528	275	285	266	0.93	-0.1	0.62	0.71
ACIAD3648	estA	carboxylesterase (ALI-esterase) (B-esterase) (MONOBUTYRASE) (Cocaine esterase) (PROCAINE esterase) (METHYLBUTYRASE)	3565909	3566979	1071	1033	1072	995	0.93	-0.11	0.69	0.77
ACIAD2178	-	conserved hypothetical protein	2155409	2155876	468	1.79	1.85	1.72	0.93	-0.11	1	1
ACIAD3645	-	conserved hypothetical protein	3557370	3558473	1104	343	356	329	0.93	-0.11	0.7	0.78
ACIAD2955	-	conserved hypothetical protein; putative DnaJ domain protein	2885288	2886346	1059	137	142	132	0.93	-0.11	0.72	0.79
ACIAD1936	-	conserved hypothetical protein; putative signal peptide	1925132	1925998	867	60	62	58	0.93	-0.11	0.64	0.73
ACIAD3538	-	putative 5-hydroxyisourate hydrolase (HIU hydrolase) (HIUase)	3463860	3464183	324	176	183	169	0.93	-0.11	0.71	0.79
ACIAD0465	-	putative glutathione S-transferase	462484	463137	654	668	694	643	0.93	-0.11	0.76	0.82
ACIAD3505	-	putative membrane protein	3430722	3431297	576	71	74	68	0.93	-0.11	0.64	0.73
ACIAD0697	-	putative Outer membrane protein precursor (OmpA-like)	684455	685522	1068	1.92E+05	2.00E+05	1.85E+05	0.93	-0.11	0.68	0.76
ACIAD1149	rnt	ribonuclease T (degrades tRNA , has exonuclease and ssDNAse activity)	1140263	1140928	666	392	407	377	0.93	-0.11	0.97	0.98
ACIAD0265	dsbC	thiol:disulfide interchange protein	265546	266358	813	1064	1103	1025	0.93	-0.11	0.54	0.64
ACIAD1541	citA	citrate-proton symporter (MFS superfamily)	1542461	1543771	1311	31	32	30	0.92	-0.12	0.74	0.81
ACIAD1032	-	conserved hypothetical protein; putative acyltransferase	1024475	1025620	1146	261	272	250	0.92	-0.12	0.59	0.68
ACIAD2436	-	conserved hypothetical protein; putative transglutaminase	2401174	2401953	780	1660	1726	1593	0.92	-0.12	0.61	0.7
ACIAD2428	cyoD	cytochrome o ubiquinol oxidase subunit IV	2395141	2395467	327	1.14E+04	1.19E+04	1.09E+04	0.92	-0.12	0.7	0.78
ACIAD3562	pncB	nicotinate phosphoribosyltransferase	3487171	3488394	1224	2334	2428	2239	0.92	-0.12	0.66	0.75
ACIAD1852	-	putative phage-related protein	1851833	1853137	1305	51	53	49	0.92	-0.12	0.7	0.78
ACIAD0208	-	putative ribosome maturation factor (dsRNA-binding protein) (RimN)	204236	204814	579	792	825	759	0.92	-0.12	0.62	0.71
ACIAD0459	-	putative vanillate O-demethylase oxygenase subunit	456045	457100	1056	86	90	83	0.92	-0.12	0.74	0.81
ACIAD2539	gabD	succinate-semialdehyde dehydrogenase	2497245	2498696	1452	427	444	410	0.92	-0.12	0.67	0.75
ACIAD1034	-	conserved hypothetical protein	1026276	1026551	276	46	48	44	0.92	-0.13	0.65	0.74
ACIAD0310	-	conserved hypothetical protein; putative signal peptide	311074	311430	357	720	753	688	0.91	-0.13	0.65	0.74
ACIAD2290	cydA	cytochrome d terminal oxidase, polypeptide subunit I	2261674	2263263	1590	2.09E+04	2.19E+04	2.00E+04	0.91	-0.13	0.73	0.8
ACIAD3165	-	hypothetical protein	3093861	3094289	429	896	936	856	0.91	-0.13	0.64	0.73
ACIAD0182	atpE	membrane-bound ATP synthase, F0 sector, subunit c	180004	180249	246	2.05E+05	2.15E+05	1.96E+05	0.91	-0.13	0.83	0.88
ACIAD0974	-	putative acetyltransferase	961392	961847	456	711	744	679	0.91	-0.13	0.71	0.78
ACIAD2216	-	putative ATP-dependent protease	2186165	2188792	2628	1.43E+04	1.50E+04	1.37E+04	0.91	-0.13	0.64	0.73
ACIAD0858	-	putative biotin biosynthesis protein (BioC)	845597	846364	768	287	299	274	0.91	-0.13	0.66	0.75
ACIAD1507	-	putative dipeptide transport protein (ABC superfamily, membrane)	1503829	1504980	1152	46	48	44	0.91	-0.13	0.81	0.86
ACIAD2748	-	putative peroxidase/hydrolase	2688787	2689656	870	229	240	219	0.91	-0.13	0.71	0.79
ACIAD2377	-	putative pseudouridylate synthase	2336684	2337598	915	58	60	55	0.91	-0.13	0.73	0.8
ACIAD2338	-	putative transcriptional regulator	2302032	2303042	1011	2796	2922	2671	0.91	-0.13	0.62	0.72
[truncated: 3,827 more rows]
