# Supplementary material for: Visual analysis of multi-omics data
Source: Front Bioinform. 2024 Sep 10;4:1395981. doi: 10.3389/fbinf.2024.1395981 (PMC11420163; doi:10.3389/fbinf.2024.1395981)
Supplement: Supplementary file 2 [file DataSheet2.csv]

# This Synechocystis multi-omics dataset was derived from supplemental
# files from PMID 25374488 -- see Methods.
# This file is a single time-point multi-omics dataset containing
# metabolomics, transcriptomics, and proteomics data.
$Table=Table1
$Column=6-9
$Type=Gene
$Target=Edge-Thickness
$Counts=Relative
$DataValueUse=0
$DatasetLabel= Protein Fold Changes
$Table=Table2
$Column=2
$Type=Compound
$Target=Node-Color
$Counts=Absolute
$DatasetLabel= Metabolites Change Score
$Table=Table3
$Column=6-9
$Type=Gene
$Target=Edge-Color
$Counts=Relative
$DataValueUse=0
$DatasetLabel= mRNA Fold Changes
$Table=Table1
$ID	t=1h	t=3h	t=11.75h	t=13h	t=15h	t=3h fold change	t=11.75h fold change	t=13h fold change	t=15h fold change	Protein function	Category	Remarks
sll0017	0.881	0.986	0.849	0.864	0.811	0.162445627	-0.053377465	-0.028110707	-0.119440105	glutamate-1-semialdehyde aminomutase	Cobalamin, heme, phycobilin and porphyrin
sll0018	11.226	11.99	9.361	9.168	9.536	0.094987694	-0.262109404	-0.292165015	-0.235387823	fructose-bisphosphatealdolase, class II	Glycolysis
sll0020	2.451	1.882	1.757	2.63	1.607	-0.381103856	-0.480256293	0.101692315	-0.609000555	ATP-dependent Clp protease ATPase subunit	Degradation of proteins, peptides, and glycopeptides
sll0051	1.12	1.14	1.068	1.275	1.088	0.025535092	-0.068587085	0.186998515	-0.041820176	hypothetical protein
sll0057	1.18	1.091	1.083	1.03	1.015	-0.113135758	-0.123753617	-0.196142522	-0.217307132	heat shock protein GrpE	Chaperones
sll0080	0.551	0.579	0.536	0.531	0.5	0.071511029	-0.039819318	-0.053340458	-0.140124224	N-acetyl-gamma-glutamyl-phosphate reductase	Glutamate family / Nitrogen assimilation
sll0145	0.878	0.987	1.062	1.051	1.047	0.168829145	0.274490921	0.259469824	0.253968597	ribosome releasing factor	Protein modification and translation factors
sll0170	2.144	2.073	1.801	1.903	1.775	-0.048584789	-0.251506725	-0.172029344	-0.272485881	DnaK protein 2, heat shock protein 70, molecular chaperone	Chaperones
sll0180	0.551	0.618	0.566	0.658	0.555	0.165554519	0.038749734	0.256035265	0.010435453	hypothetical protein
sll0227	0.635	0.778	0.597	0.65	0.69	0.293013563	-0.08902566	0.033683126	0.11983977	peptidyl-prolylcis-trans isomerase B, periplasmic protein	Protein modification and translation factors
sll0258	7.282	8.4	8.547	8.242	8.696	0.206054587	0.231083382	0.178659723	0.2560172	cytochrome c550	Photosystem II
sll0329	1.709	1.638	1.649	1.715	1.616	-0.06121704	-0.051560998	0.005056179	-0.080725199	6-phosphogluconate dehydrogenase	Pentose phosphate pathway
sll0359	3.075	3.195	2.946	2.903	2.922	0.055229521	-0.06182898	-0.083041838	-0.073630232	hypothetical protein		cyAbrB1
sll0416	4.072	3.694	3.057	3.171	3.197	-0.140553695	-0.413621009	-0.360799684	-0.349018817	60 kDachaperonin 2, GroEL2, molecular chaperone	Chaperones
sll0427	5.645	6.214	6.283	5.945	5.379	0.13854866	0.154479999	0.074703229	-0.069635592	photosystem II manganese-stabilizing polypeptide	Photosystem II
sll0430	0.504	0.608	0.6	0.559	0.517	0.27064759	0.251538767	0.149424549	0.036740547	HtpG, heat shock protein 90, molecular chaperone	Chaperones
sll0533	1.127	1.108	1.055	1.019	0.989	-0.024529634	-0.095244517	-0.145333464	-0.188445089	trigger factor	Protein and peptide secretion
sll0576	1.181	1.171	1.173	1.098	1.166	-0.012267889	-0.009805951	-0.10513091	-0.018441176	putative sugar-nucleotide epimerase/dehydratease	Other
sll0617	1.388	1.274	1.198	1.327	1.294	-0.12364229	-0.21237966	-0.064839197	-0.101169951	plasma membrane protein essential for thylakoid formation
sll0726	0.708	0.894	0.818	0.891	0.811	0.336525471	0.208351483	0.331676071	0.195952554	phosphoglucomutase	Polysaccharides and glycoproteins
sll0819	8.174	7.514	7.553	7.978	7.146	-0.121461127	-0.113992456	-0.03501512	-0.193906329	plastocyanin (cyt c553) docking protein	Photosystem I
sll0822	2.23	2.445	2.151	2.166	2.434	0.132790755	-0.052036185	-0.042010467	0.126285458	hypothetical protein		cyAbrB2
sll0849	2.928	2.851	2.85	3.429	2.799	-0.038447514	-0.038953634	0.227872351	-0.065004067	photosystem II reaction center D2 protein	Photosystem II
sll0851	4.012	3.852	3.982	4.019	3.812	-0.058713903	-0.010828385	0.002514971	-0.073773487	photosystem II CP43 protein	Photosystem II
sll0872	2.378	2.536	2.857	2.634	2.839	0.09280603	0.264752321	0.147506631	0.255634134	unknown protein
sll0928	3.392	3.39	3.466	3.38	3.548	-0.000850897	0.031135485	-0.005112923	0.06486984	allophycocyanin-B	Phycobilisome
sll0947	1.791	1.8	1.487	1.674	1.578	0.007231569	-0.26836069	-0.097465809	-0.182668132	light repressed protein A homolog	Adaptations and atypical conditions
sll1021	0.39	0.406	0.406	0.377	0.395	0.058005603	0.058005603	-0.0489096	0.018378529	hypothetical protein
sll1029	2.034	2.32	1.852	1.93	2.221	0.189805126	-0.135235581	-0.075718832	0.126889714	carbon dioxide concentratingmechanismproteinCcmK	CO2 fixation
sll1031	3.89	3.927	3.608	3.806	3.607	0.013657443	-0.108570817	-0.031494594	-0.108970732	CcmM, putative carboxysome structural protein	CO2 fixation
sll1043	1.078	1.089	1.013	1.004	0.96	0.014646776	-0.089723004	-0.102597909	-0.167250867	polyribonucleotide nucleotidyltransferase	RNA synthesis, modification, and DNA transcription
sll1070	4.74	4.957	4.266	4.385	4.362	0.0645802	-0.152003093	-0.112310216	-0.119897289	transketolase	Pentose phosphate pathway
sll1091	0.98	1.156	0.947	1.006	1.019	0.238287743	-0.049417324	0.037776651	0.056300397	geranylgeranylhydrogenase	Cobalamin, heme, phycobilin and porphyrin
sll1097	1.555	1.683	1.55	1.407	1.549	0.114120596	-0.004646365	-0.144292252	-0.005577436	30S ribosomal protein S7	Ribosomal proteins: synthesis and modification
sll1099	11.286	11.505	10.5	10.629	9.958	0.027726729	-0.104144927	-0.086528383	-0.180606334	elongation factor Tu	Protein modification and translation factors
sll1101	1.104	1.256	1.12	1.075	1.188	0.186096292	0.02075856	-0.038403512	0.105794664	30S ribosomal protein S10	Ribosomal proteins: synthesis and modification
sll1130	1.913	2.169	2.322	2.117	2.049	0.181193179	0.279531099	0.146184396	0.099083111	unknown protein		Copurifies with PSII
sll1194	9.029	10.064	10.473	9.83	10.095	0.15656571	0.214036646	0.122625205	0.161002794	photosystem II 12 kDa extrinsic protein	Photosystem II
sll1234	1.276	1.441	1.254	1.348	1.179	0.175442006	-0.025090981	0.079192167	-0.114064611	adenosylhomocysteinase	Amino acids and amines
sll1244	1.492	1.542	1.338	1.306	1.385	0.04755523	-0.15716942	-0.192092639	-0.107361559	50S ribosomal protein L9	Ribosomal proteins: synthesis and modification
sll1260	0.83	0.8	0.785	0.728	0.801	-0.053111336	-0.080418682	-0.189172886	-0.051309094	30S ribosomal protein S2	Ribosomal proteins: synthesis and modification
sll1261	1.687	1.618	1.407	1.419	1.419	-0.060248366	-0.261837645	-0.249585384	-0.249585384	elongation factor TS	Protein modification and translation factors
sll1316	1.288	1.425	1.489	1.396	1.434	0.145829326	0.20921116	0.116166348	0.154912431	cytochrome b6-f complex iron-sulfur subunit (Rieske iron sulfur protein)	Cytochrome b6/f complex
sll1317	2.67	2.828	2.583	2.744	2.576	0.082942378	-0.047792098	0.03944074	-0.051707148	apocytochrome f, component of cytochrome b6/f complex	Cytochrome b6/f complex
sll1323	1.403	1.329	1.28	1.208	1.283	-0.078173904	-0.132371199	-0.215894554	-0.128993839	ATP synthase subunit b1 of CF(0)	ATP synthase
sll1324	1.291	1.273	1.278	1.215	1.197	-0.020256581	-0.014601164	-0.087532687	-0.109065848	ATP synthase B chain (subunit I) of CF(0)	ATP synthase
sll1325	1.561	1.801	1.781	1.726	1.642	0.206327644	0.190216979	0.144961927	0.07298359	ATP synthase delta chain of CF(1)	ATP synthase
sll1326	6.303	6.253	5.882	6.019	6.425	-0.011490145	-0.099731879	-0.066514846	0.027657792	ATP synthase alpha chain	ATP synthase
sll1327	2.24	2.249	2.151	2.065	2.032	0.005784929	-0.058491208	-0.117356951	-0.14059833	ATP synthase gamma chain	ATP synthase
sll1342	6.63	7.124	6.452	7.637	6.375	0.103678646	-0.039262432	0.203997153	-0.056583528	NAD(P)-dependent glyceraldehyde-3-phosphate dehydrogenase	CO2 fixation
sll1363	2.621	2.52	2.446	2.55	2.311	-0.05669362	-0.09969295	-0.039620107	-0.181600094	ketol-acid reductoisomerase	Branched chain family
sll1398	0.982	0.826	1.11	0.965	0.971	-0.249581243	0.176764747	-0.025194082	-0.016251729	photosystem II reaction center 13 kDa protein	Photosystem II
sll1471	0.825	0.82	0.79	0.855	0.881	-0.00877021	-0.062541466	0.051530301	0.0947479	phycobilisome rod-core linker polypeptide	Phycobilisome
sll1479	0.499	0.412	0.515	0.434	0.511	-0.276395478	0.045532617	-0.201344773	0.034283476	6-phosphogluconolactonase	Pentose phosphate pathway
sll1514	3.523	3.396	1.6	1.579	2.003	-0.052968016	-1.13873257	-1.157793304	-0.814642054	16.6 kDa small heat shock protein, molecular chaperone	Chaperones
sll1525	2.045	2.525	2.417	2.665	2.479	0.304182545	0.24111663	0.38203469	0.277657428	phosphoribulokinase	CO2 fixation
sll1536	0.629	0.647	0.621	0.689	0.641	0.040705695	-0.018466749	0.131443966	0.02726434	molybdopterin biosynthesis MoeB protein	Molybdopterin
sll1559	1.571	1.75	1.531	1.47	1.413	0.155671741	-0.037208898	-0.095867026	-0.152921715	soluble hydrogenase 42 kD subunit	Hydrogenase
sll1577	173.948	171.214	163.021	172.05	170.61	-0.022855417	-0.09359827	-0.015828199	-0.027953881	phycocyanin beta subunit	Phycobilisome
sll1578	197.768	167.067	193.538	179.46	191.879	-0.243382216	-0.03119215	-0.140146692	-0.043612183	phycocyanin alpha subunit	Phycobilisome
sll1579	8.169	7.46	8.15	7.757	7.919	-0.130983853	-0.003359424	-0.074660681	-0.044841223	phycobilisome rod linker polypeptide	Phycobilisome
sll1580	21.725	22.423	21.713	23.946	23.282	0.045623134	-0.000797106	0.140428508	0.099858819	phycobilisome rod linker polypeptide	Phycobilisome
sll1583	1.402	2.838	0.458	2.131	0.442	1.01738824	-1.614066846	0.604044244	-1.665368075	unknown protein
sll1621	2.232	2.336	2.155	2.059	2.24	0.065703247	-0.050649158	-0.116393197	0.005161705	AhpC/TSA family protein	Other
sll1626	1.955	1.763	1.62	1.598	1.625	-0.149136133	-0.271174794	-0.290901199	-0.266728889	LexA repressor
sll1633	0.577	0.582	0.552	0.521	0.564	0.012447834	-0.063903052	-0.147287946	-0.032876156	cell division protein FtsZ	Cell division
sll1638	2.1	2.315	2.154	2.147	2.014	0.140622866	0.036628922	0.031932863	-0.060325645	hypothetical protein		psbQ
sll1654	0.554	0.511	0.493	0.593	0.575	-0.116562685	-0.16829833	0.098146128	0.05367598	hypothetical protein		universal stress protein, glutathionylated
sll1665	1.717	1.718	1.642	1.591	1.715	0.000839997	-0.064435912	-0.109956204	-0.001681463	unknown protein
sll1695	4.152	4.058	3.574	3.745	3.546	-0.033037579	-0.216266809	-0.148840725	-0.227613907	pilin polypeptide PilA2	Chemotaxis
sll1712	3.574	3.171	3.394	3.071	3.436	-0.172601757	-0.074553069	-0.218831122	-0.056809598	DNA binding protein HU	Nucleoproteins
sll1721	1.622	1.796	0.699	0.566	1.51	0.147013531	-1.214409459	-1.518899861	-0.10322527	pyruvate dehydrogenase E1 component, beta subunit	Pyruvate dehydrogenase
sll1743	0.997	1.227	0.761	0.874	1.154	0.299469839	-0.389697051	-0.189960225	0.210977814	50S ribosomal protein L11	Ribosomal proteins: synthesis and modification
sll1744	1.645	1.624	1.369	1.43	1.484	-0.018535951	-0.264965137	-0.202072437	-0.148596492	50S ribosomal protein L1	Ribosomal proteins: synthesis and modification
sll1745	0.835	0.788	0.711	0.725	0.666	-0.083580568	-0.231926638	-0.203795202	-0.32625402	50S ribosomal protein L10	Ribosomal proteins: synthesis and modification
sll1746	8.431	8.467	7.589	7.688	8.16	0.00614713	-0.151793964	-0.133095423	-0.047134607	50S ribosomal protein L12	Ribosomal proteins: synthesis and modification
sll1762	1.124	1.072	1.25	1.108	1.368	-0.06833713	0.153286059	-0.020684154	0.283426195	periplasmic protein
sll1784	0.813	0.922	0.832	0.912	0.876	0.181511398	0.033328176	0.165778472	0.107675518	periplasmic protein, function unknown
sll1785	1.342	1.402	1.452	1.372	1.323	0.063101678	0.113656782	0.03189581	-0.02057161	periplasmic protein, function unknown
sll1787	1.092	1.11	0.906	1.015	1.287	0.02358682	-0.269389901	-0.105493129	0.237039197	RNA polymerase beta subunit	RNA synthesis, modification, and DNA transcription
sll1799	1.502	1.642	1.467	1.518	1.498	0.128569314	-0.034015942	0.015286978	-0.003847189	50S ribosomal protein L3	Ribosomal proteins: synthesis and modification
sll1800	0.554	0.626	0.605	0.575	0.514	0.176276681	0.127049166	0.05367598	-0.108117617	50S ribosomal protein L4	Ribosomal proteins: synthesis and modification
sll1801	0.888	1.138	1.123	1.239	1.114	0.357868976	0.338726346	0.480544606	0.327117651	50S ribosomal protein L23	Ribosomal proteins: synthesis and modification
sll1802	1.065	1.128	0.99	1.066	1.01	0.082913637	-0.105353	0.001354008	-0.076498137	50S ribosomal protein L2	Ribosomal proteins: synthesis and modification
sll1803	1.619	1.684	1.767	1.271	1.271	0.056789153	0.126199054	-0.349138955	-0.349138955	50S ribosomal protein L22	Ribosomal proteins: synthesis and modification
sll1804	1.333	1.286	1.158	1.085	1.213	-0.051786138	-0.203041527	-0.296981738	-0.13609723	30S ribosomal protein S3	Ribosomal proteins: synthesis and modification
sll1806	0.583	0.808	0.62	0.578	0.673	0.47085941	0.088772332	-0.012426391	0.207110621	50S ribosomal protein L14	Ribosomal proteins: synthesis and modification
sll1807	0.921	0.963	0.856	0.806	0.816	0.064334642	-0.10559036	-0.192421318	-0.174632004	50S ribosomal protein L24	Ribosomal proteins: synthesis and modification
sll1808	2.168	2.44	2.255	2.293	2.322	0.170516391	0.056762677	0.080871598	0.099003216	50S ribosomal protein L5	Ribosomal proteins: synthesis and modification
sll1809	1.304	1.371	1.183	1.145	1.171	0.072284702	-0.140493796	-0.187596271	-0.155202794	30S ribosomal protein S8	Ribosomal proteins: synthesis and modification
sll1810	1.286	1.371	0.994	1.207	1.251	0.092337928	-0.371572886	-0.091464967	-0.039808853	50S ribosomal protein L6	Ribosomal proteins: synthesis and modification
sll1811	1.215	1.217	1.14	1.158	1.251	0.002372854	-0.091922489	-0.069321061	0.042125476	50S ribosomal protein L18	Ribosomal proteins: synthesis and modification
sll1812	1.767	1.586	1.504	1.596	1.613	-0.155909269	-0.232497473	-0.146841388	-0.131555601	30S ribosomal protein S5	Ribosomal proteins: synthesis and modification
sll1815	1.049	1.147	1.179	1.083	1.029	0.128850713	0.16854904	0.046018565	-0.027771696	adenylate kinase	Purine ribonucleotide biosynthesis
sll1817	0.692	0.681	0.606	0.58	0.573	-0.02311724	-0.191454244	-0.254719138	-0.272236899	30S ribosomal protein S11	Ribosomal proteins: synthesis and modification
sll1818	1.697	1.92	1.35	1.346	1.287	0.178119746	-0.330027158	-0.334308155	-0.398974511	RNA polymerase alpha subunit	RNA synthesis, modification, and DNA transcription
sll1821	1.116	1.392	1.167	1.328	1.126	0.318822184	0.064467534	0.25091812	0.0128698	50S ribosomal protein L13	Ribosomal proteins: synthesis and modification
sll1822	1.101	1.182	0.919	1.179	1.059	0.102415567	-0.260677702	0.098749249	-0.05611188	30S ribosomal protein S9	Ribosomal proteins: synthesis and modification
sll1835	0.838	0.86	0.938	0.908	0.876	0.037386416	0.162637679	0.115742054	0.063980626	periplasmic protein, function unknown
sll1841	1.001	1.192	1.263	1.637	1.242	0.251942262	0.335412665	0.709612348	0.311223199	pyruvate dehydrogenase dihydrolipoamideacetyltransferase component (E2)	Pyruvate dehydrogenase
sll1873	3.552	3.979	4.076	4.159	3.909	0.163774317	0.19852247	0.227605103	0.138168003	unknown protein
sll1908	1.265	1.236	1.145	1.009	1.266	-0.033458642	-0.143789787	-0.32621121	0.00114002	D-3-phosphoglycerate dehydrogenase	Serine family / Sulfur assimilation
sll1931	0.601	0.68	0.589	0.66	0.57	0.178169755	-0.029097357	0.135101034	-0.076403072	serine hydroxymethyltransferase	Serine family / Sulfur assimilation
sll1994	0.793	0.797	0.742	0.755	0.717	0.007258858	-0.095901679	-0.070844221	-0.145347747	porphobilinogen synthase (5-aminolevulinate dehydratase)	Cobalamin, heme, phycobilin and porphyrin
slr0009	12.186	11.928	11.469	11.097	11.597	-0.030872483	-0.087485039	-0.135054939	-0.071472999	ribulosebisphosphate carboxylase large subunit	CO2 fixation
slr0012	11.54	12.195	11.28	11.419	11.137	0.079646534	-0.032876156	-0.015206909	-0.051282561	ribulosebisphosphate carboxylase small subunit	CO2 fixation
slr0164	0.736	0.812	0.707	0.639	0.771	0.141773961	-0.057995551	-0.203889835	0.067025094	ATP-dependent Clp protease proteolytic subunit	Degradation of proteins, peptides, and glycopeptides
slr0193	1.026	1.046	0.917	0.925	0.845	0.027852121	-0.162037092	-0.14950546	-0.280007484	RNA-binding protein	Nucleoproteins
slr0244	1.222	1.214	1.156	1.181	1.174	-0.009475864	-0.080102887	-0.04923532	-0.057811877	hypothetical protein
slr0288	0.666	0.778	0.695	0.734	0.659	0.224247978	0.061490801	0.140257886	-0.015243712	glutamate--ammonia ligase	Glutamate family / Nitrogen assimilation
slr0335	5.834	6.796	6.459	6.043	6.847	0.220200466	0.146825434	0.050779556	0.230986626	phycobilisome core-membrane linker polypeptide	Phycobilisome
slr0342	2.098	2.048	1.745	1.645	1.81	-0.034798963	-0.265787641	-0.350927094	-0.213024981	cytochrome b6	Cytochrome b6/f complex
slr0394	3.66	3.575	3.31	3.267	3.345	-0.033900407	-0.145012431	-0.163877194	-0.129837438	phosphoglycerate kinase	Glycolysis
slr0434	1.008	1.125	1.19	0.952	1.044	0.158429363	0.239465935	-0.08246216	0.050626073	elongation factor P	Protein modification and translation factors
slr0452	0.632	0.554	0.619	0.559	0.64	-0.190038582	-0.029985149	-0.177076275	0.018147347	dihydroxyaciddehydratase	Branched chain family
slr0469	0.575	0.76	0.613	0.545	0.503	0.402437462	0.092325118	-0.077305726	-0.193003556	30S ribosomal protein S4	Ribosomal proteins: synthesis and modification
slr0476	1.346	1.368	1.51	1.464	1.529	0.02338982	0.16587014	0.121237144	0.183909997	unknown protein
slr0483	3.567	3.58	3.588	3.053	3.593	0.005248372	0.008468674	-0.224483626	0.01047772	hypothetical protein		PPP4/TMP14 homolog
slr0552	0.766	0.714	0.713	0.687	0.655	-0.101420318	-0.103442315	-0.157034293	-0.225849486	hypothetical protein
slr0585	1.225	1.237	1.106	1.233	1.101	0.014063751	-0.147430364	0.009391051	-0.15396728	argininosuccinatesynthetase	Glutamate family / Nitrogen assimilation
slr0623	3.424	3.724	3.915	3.635	3.945	0.121170371	0.193329606	0.086272662	0.204342598	thioredoxin	Thioredoxin, glutaredoxin, and glutathione
slr0676	0.681	0.88	0.786	0.754	0.726	0.369848726	0.206874514	0.146909725	0.09231475	adenylylsulfate kinase	Serine family / Sulfur assimilation
slr0708	1.19	1.226	1.12	1.333	1.092	0.042997405	-0.087462841	0.163715207	-0.123988717	periplasmic protein, function unknown
slr0737	13.02	11.771	13.277	14.013	12.417	-0.145492559	0.028199751	0.106036402	-0.068412794	photosystem I subunit II	Photosystem I
slr0752	1.638	1.907	1.724	1.782	1.701	0.219369487	0.073824417	0.12156198	0.054447784	enolase	Glycolysis
slr0877	0.543	0.487	0.433	0.423	0.423	-0.157030426	-0.326585173	-0.360294535	-0.360294535	glutamyl-tRNA(Gln) amidotransferase subunit A	AminoacyltRNAsynthetases and tRNA modification
slr0884	0.648	0.639	0.635	0.666	0.703	-0.020177882	-0.029237221	0.039528364	0.117530876	glyceraldehyde 3-phosphate dehydrogenase 1 (NAD+)	Glycolysis
slr0898	0.685	0.74	0.608	0.647	0.649	0.111421283	-0.172032664	-0.082338276	-0.07788551	ferredoxin--nitrite reductase	Glutamate family / Nitrogen assimilation
slr0906	2.932	2.625	3.076	2.976	2.951	-0.159567681	0.0691704	0.021489423	0.009318817	photosystem II core light harvesting protein	Photosystem II
slr0923	0.62	0.771	0.707	0.595	0.523	0.314462645	0.189442	-0.059378547	-0.245457269	hypothetical protein YCF65
slr0924	1.075	1.221	1.506	1.453	1.091	0.183726541	0.48638511	0.434698043	0.021314442	periplasmic protein, function unknown
slr0925	0.578	0.539	0.578	0.583	0.618	-0.10078422	0	0.012426391	0.096537345	single-stranded DNA-binding protein
slr1020	1.057	0.907	0.9	0.863	0.948	-0.220800921	-0.23197847	-0.292542912	-0.157016412	sulfolipid biosynthesis protein SqdB
slr1128	0.45	0.419	0.383	0.354	0.395	-0.102974758	-0.232580609	-0.346175641	-0.188072348	hypothetical protein		High light and oxidative stress related protein
slr1160	0.625	0.756	0.618	0.646	0.5	0.274530045	-0.016249352	0.047677975	-0.321928095	periplasmic protein, function unknown
slr1176	1.245	1.409	1.257	1.252	1.261	0.178525869	0.013838907	0.00808882	0.018422533	glucose-1-phosphate adenylyltransferase	Polysaccharides and glycoproteins
slr1198	4.109	4.436	4.324	3.984	4.067	0.110472035	0.073579193	-0.044569683	-0.01482234	antioxidant protein	Drug and analog sensitivity
slr1265	0.733	0.704	0.612	0.62	0.648	-0.058237769	-0.260281545	-0.241544983	-0.177819385	RNA polymerase gamma-subunit	RNA synthesis, modification, and DNA transcription
slr1311	2.163	2.018	2.257	1.938	2.002	-0.100107491	0.061372753	-0.158465095	-0.111591691	photosystem II D1 protein	Photosystem II
slr1329	9.013	9.73	8.791	9.432	9.122	0.110432414	-0.035980106	0.065556328	0.01734278	ATP synthase beta subunit	ATP synthase
slr1356	1.35	1.303	1.352	1.253	1.241	-0.051122323	0.002135744	-0.107572993	-0.121456292	30S ribosomal protein S1	Ribosomal proteins: synthesis and modification
slr1459	2.261	2.371	2.505	2.372	2.504	0.068534671	0.147849611	0.069143018	0.14727357	phycobilisome core component	Phycobilisome
slr1463	1.317	1.574	1.347	1.164	1.161	0.257180195	0.032494505	-0.178164287	-0.181887373	elongation factor EF-G	Protein modification and translation factors
slr1516	4.109	3.153	3.408	2.872	3.018	-0.38206216	-0.269861995	-0.516731581	-0.445194525	superoxide dismutase	Detoxification
slr1643	2.016	2.512	2.342	2.14	1.962	0.317340825	0.216245437	0.086115158	-0.039170597	ferredoxin-NADP oxidoreductase	Soluble electron carriers
slr1645	0.683	0.654	0.616	0.649	0.663	-0.062594943	-0.148955228	-0.0736671	-0.042876708	photosystem II 11 kD protein	Photosystem II
slr1655	10.183	10.467	9.937	10.679	11.154	0.039685349	-0.035280384	0.068613902	0.131398522	photosystem I subunit XI	Photosystem I
slr1678	1.352	1.766	1.383	1.735	1.404	0.385390191	0.032706005	0.359840511	0.054447784	50S ribosomal protein L21	Ribosomal proteins: synthesis and modification
slr1722	1.096	1.137	1.076	1.168	1.102	0.052984456	-0.02656972	0.091792476	0.007876426	inosine-5'-monophosphate dehydrogenase	Purine ribonucleotide biosynthesis
slr1756	4.164	4.127	3.746	3.812	3.593	-0.01287663	-0.152619169	-0.127421949	-0.212781133	glutamate--ammonia ligase	Glutamate family / Nitrogen assimilation
slr1834	6.224	5.449	6.76	6.275	5.903	-0.191850569	0.119181186	0.011773399	-0.076393719	P700 apoprotein subunit Ia	Photosystem I
slr1835	6.842	5.085	6.029	6.108	5.69	-0.42817033	-0.182499375	-0.163718042	-0.265989452	P700 apoprotein subunit Ib	Photosystem I
slr1852	1.848	2.099	1.895	1.878	2.001	0.18373741	0.036233092	0.023232306	0.11475641	unknown protein
slr1853	0.839	0.985	0.782	0.877	0.86	0.231452914	-0.101502203	0.063906032	0.035665849	carboxymuconolactone decarboxylase	Other
slr1855	0.904	0.85	0.987	1.032	1.207	-0.088859931	0.126727312	0.191048293	0.417030998	unknown protein
slr1859	1.394	1.519	1.671	1.551	1.724	0.123891309	0.261481172	0.153968125	0.306529213	anti-sigma f factor antagonist	RNA synthesis, modification, and DNA transcription
slr1963	5.15	5.633	4.542	4.354	4.563	0.129331039	-0.181244726	-0.242231025	-0.174589779	water-soluble carotenoid protein
slr1986	30.865	30.106	30.143	30.776	30.987	-0.035920753	-0.034148782	-0.004166057	0.005691296	allophycocyanin beta subunit	Phycobilisome
slr1992	1.223	1.505	1.218	1.179	1.18	0.299339083	-0.005910271	-0.052860686	-0.051637544	glutathione peroxidase-like NADPH peroxidase	Thioredoxin, glutaredoxin, and glutathione
slr2051	10.951	11.532	10.249	10.777	10.671	0.074580125	-0.095579465	-0.023106987	-0.037367237	phycobilisome rod-core linker polypeptide	Phycobilisome
slr2067	68.986	68.179	69.495	65.29	70.832	-0.016976172	0.010605572	-0.07944157	0.038097667	allophycocyanin alpha subunit	Phycobilisome
slr2075	10.888	11.137	8.069	8.198	8.029	0.032621691	-0.432277177	-0.409395077	-0.439446753	10kD chaperonin	Chaperones
slr2076	10.758	11.566	8.499	8.137	8.159	0.104480113	-0.340044886	-0.402840998	-0.398945648	60kD chaperonin	Chaperones
slr2094	3.657	4.867	3.652	4.116	3.422	0.412372148	-0.001973861	0.170582356	-0.095820867	fructose-1,6-/sedoheptulose-1,7-bisphosphatase	Other
ssl0563	6.616	5.015	5.963	5.675	5.706	-0.399709534	-0.149920898	-0.221338842	-0.213479488	photosystem I subunit VII	Photosystem I
ssl0707	5.352	5.424	5.044	4.945	5.349	0.019279062	-0.08550984	-0.114107595	-0.000808912	nitrogen regulatory protein P-II	Glutamate family / Nitrogen assimilation
ssl2084	0.956	1.115	1.094	1.027	0.911	0.221961187	0.194530215	0.103353658	-0.069559564	acyl carrier protein
ssl3093	5.251	5.484	5.362	5.442	5.44	0.062636375	0.030179024	0.051544761	0.051014456	phycobilisome small rod linker polypeptide	Phycobilisome
ssl3364	3.569	3.907	3.824	3.61	3.58	0.130541354	0.099562622	0.016478936	0.004439686	CP12 polypeptide
ssr0482	0.514	0.467	0.453	0.462	0.541	-0.138345809	-0.182257309	-0.153875508	0.073860235	30S ribosomal protein S16	Ribosomal proteins: synthesis and modification
ssr1399	0.94	0.877	0.862	0.836	0.974	-0.100083914	-0.124972887	-0.169157814	0.051261016	30S ribosomal protein S18	Ribosomal proteins: synthesis and modification
ssr1528	0.744	0.872	0.773	0.677	0.707	0.229025514	0.055165793	-0.136146788	-0.073592406	hypothetical protein		putative nitrogen assimilation related protein
ssr2799	0.416	0.431	0.409	0.433	0.461	0.051104341	-0.024482685	0.057783497	0.148183222	50S ribosomal protein L27	Ribosomal proteins: synthesis and modification
ssr2831	7.414	5.976	7.601	7.21	6.776	-0.311071967	0.035937119	-0.040252856	-0.12981824	photosystem I subunit IV	Photosystem I
ssr3383	7.67	7.658	7.377	7.1	7.508	-0.002258918	-0.056192342	-0.111407553	-0.030797928	phycobilisome small core linker polypeptide	Phycobilisome
ssr3451	1.967	2.259	2.104	2.173	1.654	0.199687313	0.097137747	0.143691217	-0.250037723	cytochrome b559 alpha subunit	Photosystem II
$Table=Table2
#Table S5: Identified intracellular metabolites ordered according to their VIP score indicating their contribution to the separation of the sampling time points in the PLS-DA.
$Metabolite	Rank	VIP score	Chemical shift _ in ppm
Glutamate	1	2.091	2.4
Ribose phosphate	3	1.784	5.52
Glutamate	4	1.725	2.12
Acetate	5	1.679	1.96
Glutamate	6	1.656	2.36
Glutamate	7	1.586	2.16
Glutamine	8	1.571	2.44
Glutamine	11	1.53	2.04
Alanine	12	1.511	1.44
Inosine	15	1.443	8.12
Aspartate	16	1.371	2.96
Methionine	18	1.359	2.08
glucose (_-form)	19	1.358	4.6
Adenine	21	1.338	8.08
Fructose-1,6-diphosphate	29	1.225	5.48
Choline	33	1.191	3.12
Hydroxyphenylacetate	34	1.19	7.16
Betaine	58	1.114	3.28
Fumarate	91	1.003	6.52
Citrate	93	1	2.72
Glycine	96	0.998	3.52
Fructose-6-phosphate	114	0.967	4.32
Lactate	159	0.846	1.36
2-Hydroxyisobutyrate	180	0.783	1.24
Threonine	191	0.75	1.32
$Table=Table3
#Table S4: Normalized transcripts for all genes and ANOVA on all genes.
#Approximately 56% of the genes show a time-dependent change (p<0.05) ANOVA
$ID	t=1	t=3	t=11.75	t=13	t=15	t=3h fold change	t=11.75h fold change	t=13h fold change	t=15h fold change	Function	Category 1	Category2	Max fold change	p-value
sgl0001	176	225	247	178	200	0.356679898	0.492115131	0.01988519	0.184407173	hypothetical protein	Hypothetical		1	2.14E-01
sgl0002	9843	11523	9122	3256	2734	0.227358103	-0.109757677	-1.59578971	-1.847858649	hypothetical protein	Hypothetical		4	4.57E-03
sll0002	2135	2470	2903	3791	7155	0.210164537	0.443082712	0.828190132	1.744676057	penicillin-binding protein	Other categories	Drug and analog sensitivity	3	4.72E-02
sll0005	4265	3192	3280	7421	6427	-0.418064332	-0.379005412	0.799096075	0.591682716	hypothetical protein	Hypothetical		2	1.92E-02
sll0006	2389	2227	2028	2271	2301	-0.101321708	-0.236433372	-0.073578668	-0.054323609	putative aminotransferase	Amino acid biosynthesis	Aspartate family	1	8.60E-01
sll0007	1258	1270	1354	769	890	0.013852454	0.106452765	-0.709559782	-0.4992361	hypothetical protein	Hypothetical		2	8.33E-02
sll0008	1036	1187	1096	1031	1161	0.196087829	0.080439752	-0.008134166	0.163741203	unknown protein	Unknown		1	5.14E-01
sll0010	150	154	152	128	162	0.041833279	0.015081583	-0.234107795	0.109963527	unknown protein	Unknown		1	2.31E-01
sll0012	1360	1265	1518	1350	1850	-0.105199642	0.158488534	-0.010319562	0.443466629	putative transposase [ISY523f: 2482725 - 2483595]	Other categories	Transposon-related functions	1	1.87E-01
sll0016	635	855	974	703	596	0.430562071	0.618037204	0.147417036	-0.089994693	probable membrane-bound lytic transglycosylase A	Cell envelope	Murein sacculus and peptidoglycan	2	1.06E-01
sll0017	2974	2805	2613	947	853	-0.084490136	-0.18680819	-1.651600216	-1.802302687	glutamate-1-semialdehyde aminomutase	Biosynthesis of cofactors, prosthetic groups, and carriers	Cobalamin, heme, phycobilin and porphyrin	3	1.11E-02
sll0018	101505	79676	56559	10548	2888	-0.349332355	-0.843721987	-3.26658232	-5.135576626	fructose-bisphosphate aldolase, class II	Energy metabolism	Glycolysis	35	8.85E-03
sll0019	1471	1648	1707	571	541	0.164308364	0.214698383	-1.364940425	-1.443741727	1-deoxy-d-xylulose 5-phosphate reductoisomerase	Other categories	Other	3	3.14E-02
sll0020	11931	11781	14818	26242	31275	-0.018222934	0.312694785	1.137211765	1.390330611	ATP-dependent Clp protease ATPase subunit	Translation	Degradation of proteins, peptides, and glycopeptides	3	6.12E-03
sll0021	764	858	1062	1794	2279	0.167172605	0.473675429	1.23052377	1.575970585	probable exonuclease	DNA replication, restriction, modification, recombination, and repair		3	3.54E-02
sll0022	1151	2186	2425	841	690	0.924821625	1.074813498	-0.452146728	-0.738762828	unknown protein	Unknown		4	2.36E-02
sll0023	3664	3392	4224	4385	4028	-0.111238607	0.205212686	0.259217441	0.136782506	hypothetical protein	Hypothetical		1	8.83E-01
sll0024	280	432	577	247	170	0.625584714	1.044742514	-0.180328592	-0.721556811	unknown protein	Unknown		3	7.41E-02
sll0026	6407	6374	5266	1530	1214	-0.007624156	-0.28313167	-2.066664466	-2.399653663	NADH dehydrogenase subunit 5 (involved in constitutive, low affinity CO2 uptake)	Photosynthesis and respiration	NADH dehydrogenase	5	1.69E-03
sll0027	2660	2603	2194	430	320	-0.031477914	-0.27830372	-2.630660646	-3.057456165	NADH dehydrogenase subunit 4 (involved in constitutive, low affinity CO2 uptake)	Photosynthesis and respiration	NADH dehydrogenase	8	8.81E-04
sll0030	126	163	192	164	174	0.372679235	0.612106237	0.38455808	0.469445748	cmp operon transcriptional regulator, LysR family protein	Regulatory functions		2	2.71E-01
sll0031	1839	2010	1860	1141	1115	0.12837239	0.016649805	-0.688829989	-0.721648673	hypothetical protein	Hypothetical		2	2.28E-02
sll0033	1000	1042	1017	381	328	0.059757577	0.024854626	-1.392646631	-1.610294538	carotene isomerase	Hypothetical		3	8.78E-03
sll0034	2588	2361	2474	2139	1792	-0.132492435	-0.064753141	-0.274614753	-0.530354077	putative carboxypeptidase	Other categories	Other	1	3.19E-01
sll0036	598	636	810	318	272	0.089154069	0.436920184	-0.909776115	-1.136204763	hypothetical protein	Hypothetical		3	7.18E-03
sll0037	1180	1172	1400	845	619	-0.01020108	0.246227691	-0.482236931	-0.930821491	hypothetical protein	Hypothetical		2	7.39E-02
sll0038	4879	5991	5646	18187	34692	0.296082404	0.210510713	1.89818055	2.829874762	positive phototaxis protein, two-component response regulator PatA subfamily	Regulatory functions		7	6.06E-05
sll0039	3516	3882	4085	12136	18608	0.14290346	0.216221239	1.787097131	2.403744667	positive phototaxis protein, two-component response regulator CheY subfamily	Regulatory functions		5	3.02E-03
sll0040	4233	4569	4708	10969	14822	0.110173372	0.153361417	1.373782335	1.808086353	positive phototaxis protein, homologous to chemotaxis protein CheW	Cellular processes	Chemotaxis	4	1.60E-03
sll0041	4257	5127	5513	8577	11399	0.268229331	0.372819058	1.010486121	1.420839246	phytochrome-like photoreceptor protein for positive phototaxis; homologous to methyl-accepting chemotaxis protein	Cellular processes	Chemotaxis	3	9.95E-04
sll0042	5741	3555	3626	5669	6588	-0.691489187	-0.662776092	-0.01810182	0.198723895	methyl-accepting chemotaxis protein for positive phototaxis	Cellular processes	Chemotaxis	2	2.68E-01
sll0043	10619	9809	10578	9474	8333	-0.114502298	-0.005611532	-0.164651952	-0.349684699	positive phototaxis protein, homologous to chemotaxis protein CheA, two-component hybrid histidine kinase	Regulatory functions		1	6.36E-01
sll0044	522	695	712	785	609	0.413541578	0.449443434	0.589494039	0.224163468	unknown protein	Unknown		2	2.26E-01
sll0045	999	910	845	752	766	-0.134702702	-0.241187219	-0.41013714	-0.382564015	sucrose phosphate synthase	Energy metabolism	Sugars	1	3.08E-02
sll0047	3337	3597	3015	1383	1113	0.107940367	-0.146582481	-1.271211095	-1.584218838	hypothetical protein YCF12	Hypothetical		3	2.44E-02
sll0048	1957	1979	2380	6017	12285	0.016502942	0.282518525	1.620600595	2.650346331	unknown protein	Unknown		6	3.22E-02
sll0051	4676	6205	7715	6400	5480	0.408155006	0.722521086	0.45294936	0.229127248	hypothetical protein	Hypothetical		2	4.37E-01
sll0053	1488	1650	1584	835	825	0.148964264	0.089724029	-0.833127351	-0.850610223	biotin carboxylase	Fatty acid, phospholipid and sterol metabolism		2	6.28E-02
sll0055	2140	1761	1831	3161	3702	-0.28095399	-0.225133647	0.5627536	0.790712234	processing protease	Translation	Degradation of proteins, peptides, and glycopeptides	2	1.92E-03
sll0057	4534	4477	4792	4312	5321	-0.018230143	0.079978614	-0.072389164	0.231120018	heat shock protein GrpE	Cellular processes	Chaperones	1	7.74E-01
sll0058	3141	3021	3695	1822	2428	-0.056179684	0.234217318	-0.785926593	-0.371775583	DnaK protein 1, heat shock protein 70, molecular chaperone	Cellular processes	Chaperones	2	7.79E-02
sll0060	399	343	379	189	166	-0.217502877	-0.072517512	-1.078336876	-1.265568512	hypothetical protein	Hypothetical		2	1.95E-02
sll0062	2967	2897	3372	1991	1785	-0.03467668	0.184238147	-0.575372193	-0.733100131	hypothetical protein	Hypothetical		2	2.89E-02
sll0063	1852	1854	2081	1296	1688	0.00192268	0.168768731	-0.514167253	-0.133429807	hypothetical protein	Hypothetical		2	1.46E-02
sll0064	4117	4585	5242	2248	1513	0.155206003	0.348479371	-0.873340535	-1.44441347	periplasmic protein, putative polar amino acid transport system substrate-binding protein	Transport and binding proteins		3	4.26E-03
sll0065	3513	3516	3367	3140	2811	0.001277172	-0.061329447	-0.161806691	-0.32131015	acetolactate synthase small subunit	Amino acid biosynthesis	Branched chain family	1	5.70E-01
sll0066	1138	1249	1282	2358	1938	0.134468047	0.172498551	1.051459626	0.768466857	unknown protein	Unknown		2	7.58E-03
sll0067	1844	2161	2595	3921	4313	0.228742143	0.492976353	1.088452327	1.225873504	glutathione S-transferase	Biosynthesis of cofactors, prosthetic groups, and carriers	Thioredoxin, glutaredoxin, and glutathione	2	2.24E-02
sll0068	1670	1767	1861	2214	2517	0.080939958	0.156104087	0.406848663	0.591302191	unknown protein	Unknown		2	7.79E-02
sll0069	990	1094	1112	720	483	0.143355008	0.166760836	-0.459246981	-1.037335387	hypothetical protein	Hypothetical		2	5.74E-02
sll0070	1793	2027	2366	2194	2113	0.177269885	0.400253226	0.291345849	0.237531143	phosphoribosylglycinamide formyltransferase	Purines, pyrimidines, nucleosides, and nucleotides	Purine ribonucleotide biosynthesis	1	3.13E-01
sll0071	509	557	529	495	565	0.128620689	0.053168701	-0.041553234	0.150649712	hypothetical protein	Hypothetical		1	9.21E-01
sll0072	450	431	416	221	193	-0.06325268	-0.113069893	-1.025040947	-1.217225665	hypothetical protein	Hypothetical		2	1.68E-02
sll0078	3374	2859	2991	4069	4647	-0.239291675	-0.173861496	0.269960793	0.461681708	threonyl-tRNA synthetase	Translation	Aminoacyl tRNA synthetases and tRNA modification	2	1.69E-02
sll0080	5232	5863	7355	3421	2022	0.164059056	0.491193884	-0.61328545	-1.372032004	N-acetyl-gamma-glutamyl-phosphate reductase	Amino acid biosynthesis	Glutamate family / Nitrogen assimilation	4	1.08E-02
sll0082	290	339	325	157	186	0.229047484	0.164301575	-0.885175722	-0.641538399	hypothetical protein	Hypothetical		2	5.80E-02
sll0083	4272	6279	6678	1085	664	0.555785404	0.644615115	-1.976719128	-2.686134721	phosphoheptose isomerase	Cell envelope	Surface polysaccharides, lipopolysaccharides and antigens	10	2.59E-03
sll0084	98085	111248	93780	107445	98171	0.181676752	-0.06475684	0.131496143	0.001265966	putative phosphatase	Amino acid biosynthesis	Aromatic amino acid family	1	7.44E-01
sll0085	929	1004	972	654	578	0.112442039	0.064708515	-0.506484103	-0.685297041	unknown protein	Unknown		2	4.09E-02
sll0086	1183	1091	1183	1514	2472	-0.116830392	0.000651458	0.355815603	1.063453324	putative arsenical pump-driving ATPase	Other categories	Drug and analog sensitivity	2	1.36E-02
sll0088	581	688	575	493	736	0.244542597	-0.015257752	-0.236180426	0.341748977	hypothetical protein	Hypothetical		1	2.08E-01
sll0092	1379	1027	1030	2939	4948	-0.42542779	-0.420312886	1.091849301	1.843353259	putative transposase [ISY391c: 2997600 - 2998989]	Other categories	Transposon-related functions	5	2.93E-02
sll0094	961	1164	1012	1234	1375	0.27706837	0.075419765	0.361367609	0.517584647	two-component sensor histidine kinase	Regulatory functions		1	2.65E-01
sll0095	253	272	301	237	298	0.104134186	0.253328929	-0.092432817	0.236704975	hypothetical protein	Hypothetical		1	5.51E-01
sll0096	1177	879	885	1235	1532	-0.421120932	-0.410831135	0.068951389	0.380827828	hypothetical protein	Hypothetical		2	6.88E-02
sll0098	1526	1773	2890	4713	7883	0.21654512	0.921562284	1.627217145	2.369209515	hypothetical protein	Hypothetical		5	1.00E-02
sll0099	374	519	459	428	573	0.471470907	0.294420544	0.191206739	0.614511851	precorrin-6y C5, 15-methyltransferase (decarboxylating)	Biosynthesis of cofactors, prosthetic groups, and carriers	Cobalamin, heme, phycobilin and porphyrin	2	2.51E-01
sll0100	754	770	795	650	661	0.028996776	0.075937477	-0.215350109	-0.190375936	N-acyl-L-amino acid amidohydrolase	Amino acid biosynthesis	Glutamate family / Nitrogen assimilation	1	7.27E-02
sll0101	777	553	597	645	574	-0.489647803	-0.379910103	-0.267523593	-0.436256977	unknown protein	Unknown		1	7.97E-01
sll0102	1416	1436	1342	1891	2057	0.020722554	-0.076647633	0.418109896	0.539549442	hypothetical protein	Hypothetical		2	2.06E-01
sll0103	1459	1729	2352	4755	7456	0.244920103	0.689087453	1.704592387	2.353624964	hypothetical protein	Hypothetical		5	5.77E-02
sll0107	443	460	434	317	349	0.054869381	-0.029906916	-0.483141642	-0.341031203	KHG/KDPG aldolase	Energy metabolism	Amino acids and amines	1	1.41E-01
sll0108	46490	30239	26787	8582	2883	-0.620523355	-0.795391908	-2.437519727	-4.011178569	ammonium/methylammonium permease	Transport and binding proteins		16	9.90E-03
sll0109	2776	2896	3306	1701	1540	0.060780709	0.252114696	-0.707017854	-0.849657429	chorismate mutase	Amino acid biosynthesis	Aromatic amino acid family	2	2.20E-02
sll0135	2446	2141	2547	3230	4683	-0.192605981	0.058196321	0.40062448	0.936787738	putative 5&#x27;-methylthioadenosine phosphorylase	Other categories	Other	2	5.95E-03
sll0136	1784	1629	1744	1853	2008	-0.130848728	-0.032778231	0.054346379	0.170465331	aminopeptidase P	Translation	Degradation of proteins, peptides, and glycopeptides	1	3.87E-01
sll0140	138	136	144	102	129	-0.014761557	0.06200497	-0.429759191	-0.089409284	unknown protein	Unknown		1	1.78E-01
sll0141	1234	911	898	1031	1129	-0.438310621	-0.459100531	-0.259510482	-0.129172663	hypothetical protein	Hypothetical		1	1.24E-01
sll0142	4178	3820	3738	3310	3731	-0.129187334	-0.160429964	-0.336192638	-0.163107044	probable cation efflux system protein	Transport and binding proteins		1	2.98E-01
sll0144	8276	7478	6667	1711	1584	-0.146234007	-0.311849356	-2.273991994	-2.385351103	uridine monophosphate kinase	Purines, pyrimidines, nucleosides, and nucleotides	Pyrimidine ribonucleotide biosynthesis	5	8.02E-03
sll0145	6859	6668	6286	2077	2287	-0.040888209	-0.125996617	-1.72374193	-1.584407494	ribosome releasing factor	Translation	Protein modification and translation factors	3	2.20E-02
sll0146	2205	1922	1583	542	509	-0.198134046	-0.47811024	-2.025530531	-2.116453138	Integral membrane protein of the ABC-type, Nat permease for neutral amino acids	Transport and binding proteins		4	1.05E-02
sll0147	1331	1262	1316	1269	1539	-0.075984732	-0.01604248	-0.068892328	0.209421604	hypothetical protein	Hypothetical		1	4.87E-01
sll0148	2069	2031	1743	1760	2421	-0.02704785	-0.247263776	-0.233403265	0.226253549	hypothetical protein	Hypothetical		1	3.55E-01
sll0149	1854	2073	1966	644	675	0.160867242	0.084778005	-1.524852488	-1.457265384	hypothetical protein	Hypothetical		3	1.01E-02
sll0154	3787	3631	3494	2207	1339	-0.060642139	-0.116098168	-0.779199683	-1.500073087	hypothetical protein	Hypothetical		3	1.68E-02
sll0156	1284	1332	1524	2256	3744	0.052352348	0.246721654	0.813065261	1.543690102	unknown protein	Unknown		3	3.63E-03
sll0157	693	704	752	1345	2304	0.0225043	0.116844052	0.956303917	1.733392731	hypothetical protein	Hypothetical		3	1.24E-04
sll0158	2912	3453	3720	1205	1094	0.245672605	0.353040658	-1.273249776	-1.41191104	1,4-alpha-glucan branching enzyme	Central intermediary metabolism	Polysaccharides and glycoproteins	3	2.70E-03
sll0160	3347	3028	3123	2743	2905	-0.144705545	-0.100080871	-0.287047087	-0.204612052	hypothetical protein	Hypothetical		1	7.46E-01
sll0161	366	403	356	337	465	0.138673213	-0.04073641	-0.117829283	0.344797606	putative transposase [ISY523p: 2328180 - 2329050]	Other categories	Transposon-related functions	1	2.07E-01
sll0162	2921	3036	2861	4797	5758	0.056034465	-0.029868384	0.715936781	0.979301358	hypothetical protein	Hypothetical		2	5.30E-02
sll0163	2437	2648	2552	2462	2515	0.119772912	0.066760855	0.014999298	0.045628795	WD-repeat protein	Other categories	WD repeat proteins	1	5.97E-01
sll0166	1417	1709	1747	1571	932	0.269635858	0.301588745	0.148181012	-0.604005599	a fusion protein between uroporphyrinogen-III C-methyltransferase (CobA/CorA) and uroporphyrinogen-III synthase (HemD)	Biosynthesis of cofactors, prosthetic groups, and carriers	Cobalamin, heme, phycobilin and porphyrin	2	1.59E-02
sll0167	1967	1993	2362	1753	1216	0.018749069	0.264131184	-0.166278672	-0.693465119	unknown protein	Unknown		2	3.35E-02
sll0168	1052	1370	1281	1040	606	0.382114942	0.285126273	-0.015571048	-0.794474716	hypothetical protein	Hypothetical		2	9.24E-02
sll0169	4376	5001	6808	12457	17982	0.192406261	0.637603105	1.509223222	2.038853064	cell division protein Ftn2 homolog	Cellular processes	Cell division	4	3.81E-02
sll0170	48398	52356	46553	94743	74191	0.113392275	-0.056076341	0.969068588	0.616283973	DnaK protein 2, heat shock protein 70, molecular chaperone	Cellular processes	Chaperones	2	5.62E-02
sll0171	714	689	680	786	983	-0.050899807	-0.071346512	0.137858042	0.460852547	probable aminomethyltransferase	Energy metabolism	Amino acids and amines	1	1.32E-02
sll0172	2011	2278	2603	914	587	0.180236952	0.372604095	-1.136953924	-1.775919449	periplasmic protein, function unknown	Unknown		4	3.84E-03
sll0173	958	1187	1285	558	452	0.309311978	0.423115146	-0.780970484	-1.083599035	virginiamycin B hydrolase, periplasmic protein	Hypothetical		3	1.92E-02
sll0174	1686	1746	1822	1543	1323	0.05089942	0.112319584	-0.12716088	-0.349203106	hypothetical protein	Hypothetical		1	2.86E-01
sll0175	629	575	559	487	420	-0.129544514	-0.169580532	-0.368912532	-0.580574022	hypothetical protein	Hypothetical		1	1.02E-01
sll0176	3155	1553	1656	1464	1449	-1.022228667	-0.930400482	-1.108087785	-1.122818413	hypothetical protein	Hypothetical		2	7.41E-02
sll0177	838	773	819	581	524	-0.116551265	-0.033178375	-0.528907293	-0.677708521	hypothetical protein	Hypothetical		2	7.33E-02
sll0178	1116	915	952	1275	1601	-0.286192679	-0.230048462	0.192038525	0.520364276	hypothetical protein	Hypothetical		2	1.09E-02
sll0179	4519	3649	3719	3134	3543	-0.308544811	-0.281118114	-0.528099406	-0.350925137	glutamyl-tRNA synthetase	Translation	Aminoacyl tRNA synthetases and tRNA modification	1	5.18E-02
sll0180	4238	6165	6894	4026	5108	0.540688123	0.702060084	-0.073943812	0.269371423	hypothetical protein	Hypothetical		2	1.14E-01
sll0181	1546	2097	2204	1700	1646	0.44002017	0.511818373	0.137149184	0.090408085	unknown protein	Unknown		1	5.19E-01
sll0182	1315	1501	1872	1055	893	0.190753057	0.509170448	-0.317599867	-0.557834839	ABC transporter ATP-binding protein	Transport and binding proteins		2	1.57E-02
sll0183	5355	6621	7188	2235	1362	0.306008967	0.4247388	-1.260731228	-1.9751846	hypothetical protein	Hypothetical		5	3.44E-03
sll0184	1393	1241	1384	3709	8548	-0.166555295	-0.009252018	1.413228462	2.617609857	group2 RNA polymerase sigma factor SigC	Transcription	RNA synthesis, modification, and DNA transcription	7	3.25E-02
sll0185	3397	3263	6669	2455	2280	-0.058066012	0.973257453	-0.468648089	-0.575186491	hypothetical protein	Hypothetical		3	2.42E-02
sll0188	1923	2147	2699	1628	1215	0.158873367	0.489098195	-0.240309949	-0.662656505	unknown protein	Unknown		2	6.95E-02
sll0189	1043	1130	1122	1055	852	0.115261761	0.105658622	0.016864467	-0.292204848	hypothetical protein	Hypothetical		1	1.58E-03
sll0191	509	454	504	644	761	-0.164405932	-0.012027417	0.340969892	0.581503559	unknown protein	Unknown		2	2.29E-02
sll0192	352	417	395	269	326	0.244005291	0.167694272	-0.384670219	-0.109653927	hypothetical protein	Hypothetical		2	3.04E-01
sll0194	1781	1729	1436	734	626	-0.042075245	-0.310187697	-1.277848681	-1.507560702	putative sec-independent protein translocase	Cellular processes	Protein and peptide secretion	3	7.77E-03
sll0195	2530	2687	2869	2463	2183	0.086512882	0.181211661	-0.038912708	-0.212808879	probable ATP-dependent protease	Translation	Degradation of proteins, peptides, and glycopeptides	1	1.64E-01
sll0198	1031	986	1131	921	867	-0.064862346	0.132904494	-0.162494237	-0.250813368	hypothetical protein	Hypothetical		1	4.26E-01
sll0199	89532	48051	53285	40321	55065	-0.897832033	-0.748654014	-1.150876673	-0.701255468	plastocyanin	Photosynthesis and respiration	Soluble electron carriers	2	2.13E-01
sll0200	3878	3039	3404	3886	7840	-0.352049724	-0.188235401	0.002849254	1.015338914	putative transposase [ISY100s: 2524547 - 2525492]	Other categories	Transposon-related functions	3	3.77E-02
sll0201	1584	1794	1611	2145	3186	0.179289528	0.024347822	0.437154096	1.008256869	putative transposase [ISY100s: 2524547 - 2525492]	Other categories	Transposon-related functions	2	3.29E-02
sll0202	1346	1562	1743	1561	1549	0.214480825	0.37307779	0.213366758	0.202676006	glucose inhibited division protein	Cellular processes	Cell division	1	1.51E-01
sll0204	1000	1155	1292	695	634	0.208448855	0.370126435	-0.523992774	-0.656474752	glucose inhibited division protein	Cellular processes	Cell division	2	3.97E-02
sll0205	531	662	881	746	782	0.31945338	0.731548156	0.49091952	0.558532173	hypothetical protein	Hypothetical		2	2.03E-01
sll0207	729	791	818	372	311	0.119465832	0.166664277	-0.968645389	-1.228868392	glucose-1-phosphate thymidylyltransferase	Cell envelope	Surface polysaccharides, lipopolysaccharides and antigens	3	4.11E-03
sll0208	15966	14888	13476	9680	11420	-0.100937044	-0.244671603	-0.722034571	-0.483439375	hypothetical protein	Hypothetical		2	1.25E-01
sll0209	4257	3836	3120	1192	1386	-0.150226067	-0.448154737	-1.836074141	-1.618425225	hypothetical protein	Hypothetical		4	1.69E-02
sll0210	2970	2726	2530	2449	2587	-0.123759442	-0.231379198	-0.278196152	-0.198736467	bacitracin resistance protein	Other categories	Drug and analog sensitivity	1	1.90E-01
sll0216	885	1236	1350	964	843	0.482359027	0.609349662	0.12301924	-0.070600865	hypothetical protein	Hypothetical		2	4.78E-02
sll0217	407	480	461	248	204	0.237698634	0.177838996	-0.718008444	-0.994628249	flavoprotein	Other categories	Other	2	1.29E-02
sll0218	179	204	240	153	148	0.18689069	0.421014979	-0.226308163	-0.272867492	hypothetical protein	Hypothetical		2	8.56E-03
sll0219	321	321	383	371	266	-0.001595527	0.252919133	0.208759268	-0.270689316	flavoprotein	Other categories	Other	1	7.60E-02
sll0220	1558	1481	1851	542	618	-0.0730266	0.248680568	-1.522475807	-1.333771967	L-glutamine:D-fructose-6-P amidotransferase	Central intermediary metabolism	Amino sugars	3	1.18E-02
sll0221	1912	1635	1652	1091	984	-0.226275819	-0.210880428	-0.809016134	-0.957792965	bacterioferritin comigratory protein	Transport and binding proteins		2	1.58E-02
sll0222	3707	3682	2917	1048	735	-0.009546901	-0.345564603	-1.823085588	-2.333530855	putative purple acid phosphatase	Other categories	Other	5	2.58E-03
sll0223	8545	9359	9500	2294	1600	0.131395069	0.152995535	-1.897157346	-2.416950769	NADH dehydrogenase subunit 2	Photosynthesis and respiration	NADH dehydrogenase	6	2.70E-04
sll0224	1204	2339	2964	1482	1276	0.958570329	1.300026645	0.300162574	0.083869376	amino-acid ABC transporter binding protein	Transport and binding proteins		2	2.65E-03
sll0225	229	320	382	451	942	0.482859693	0.7404049	0.977549402	2.041739214	unknown protein	Unknown		4	1.98E-02
sll0226	7284	8055	6892	2683	1708	0.145170051	-0.079857954	-1.44060668	-2.092330563	photosystem I assembly related protein	Photosynthesis and respiration	Photosystem I	5	3.69E-03
sll0227	6036	6047	6046	1660	1665	0.002634506	0.002296474	-1.862235854	-1.857749072	peptidyl-prolyl cis-trans isomerase B, periplasmic protein	Translation	Protein modification and translation factors	4	1.22E-02
sll0228	3215	2927	2932	1587	1515	-0.135312014	-0.133044698	-1.01850212	-1.08530481	arginase	Energy metabolism	Amino acids and amines	2	3.25E-03
sll0230	3720	4356	3750	2019	2009	0.227466451	0.011638539	-0.881522601	-0.888928207	hypothetical protein	Hypothetical		2	2.68E-02
sll0236	443	459	487	356	536	0.049279695	0.137042535	-0.317380155	0.273678602	unknown protein	Unknown		2	1.72E-01
sll0237	461	467	457	223	246	0.019116574	-0.012567911	-1.045248272	-0.908825093	unknown protein	Unknown		2	5.49E-02
sll0238	181	194	188	111	132	0.102582216	0.052926105	-0.698256958	-0.455074764	unknown protein	Unknown		2	1.20E-02
sll0240	611	640	684	1092	1487	0.067504999	0.163878186	0.838400885	1.282943212	ABC transporter ATP-binding protein	Transport and binding proteins		2	7.40E-03
sll0241	1288	2338	2316	2881	2990	0.860753576	0.847307296	1.161865828	1.215654403	unknown protein	Unknown		2	4.73E-02
sll0242	430	576	798	3468	3752	0.423343107	0.892499692	3.012172273	3.125757798	unknown protein	Unknown		9	7.22E-02
sll0243	772	669	936	1832	1677	-0.208096142	0.276996976	1.245850329	1.118389335	unknown protein	Unknown		3	1.20E-01
sll0244	1524	1515	1565	1160	944	-0.008911873	0.03756964	-0.394457267	-0.690697172	UDP-glucose 4-epimerase	Energy metabolism	Sugars	2	9.02E-02
sll0245	2143	2476	2225	1576	1285	0.208410805	0.054419172	-0.443119095	-0.738133793	probable GTP binding protein	Other categories	Other	2	9.72E-02
sll0247	276	271	280	267	268	-0.029471282	0.021515511	-0.048408868	-0.04565366	iron-stress chlorophyll-binding protein, homologous to psbC (CP43)	Photosynthesis and respiration	Photosystem II	1	9.90E-01
sll0248	314	293	312	316	295	-0.10194509	-0.009877312	0.008782053	-0.091876358	flavodoxin	Photosynthesis and respiration	Soluble electron carriers	1	5.09E-01
sll0249	104	119	131	94	110	0.190545755	0.324137687	-0.152217281	0.080896966	hypothetical protein	Hypothetical		1	7.27E-03
sll0250	1826	1790	1879	866	833	-0.02892208	0.040924225	-1.076463531	-1.132963895	pantothenate metabolism flavoprotein	Biosynthesis of cofactors, prosthetic groups, and carriers	Pantothenate	2	8.79E-02
sll0252	4977	4448	4980	3589	2416	-0.162191052	0.000976315	-0.471650543	-1.04238283	unknown protein	Unknown		2	5.00E-02
sll0253	2461	4585	4365	7215	5506	0.897943222	0.827010482	1.552064284	1.162169865	hypothetical protein	Hypothetical		3	6.22E-02
sll0254	1552	1655	1718	3427	2612	0.092695274	0.14678984	1.142438246	0.750994358	probable phytoene dehydrogenase Rieske iron-sulfur component	Biosynthesis of cofactors, prosthetic groups, and carriers	Carotenoid	2	1.32E-03
sll0257	627	641	663	451	371	0.030381767	0.080267955	-0.476021756	-0.758206556	hypothetical protein	Hypothetical		2	5.44E-02
sll0258	15668	25227	14216	7592	3188	0.687182078	-0.140285173	-1.045223825	-2.296999251	cytochrome c550	Photosynthesis and respiration	Photosystem II	8	3.45E-03
sll0260	1155	1234	1151	557	491	0.095721756	-0.005153655	-1.05277977	-1.233668084	hypothetical protein	Hypothetical		3	1.03E-02
sll0261	247	301	450	542	888	0.28600844	0.868349985	1.136415401	1.849365026	hypothetical protein	Hypothetical		4	5.33E-02
sll0262	6543	5218	4963	618	452	-0.326387233	-0.398898502	-3.403901964	-3.856888357	acyl-lipid desaturase (delta 6)	Fatty acid, phospholipid and sterol metabolism		14	3.69E-04
sll0263	2239	1689	1600	189	150	-0.406510927	-0.485304149	-3.568315387	-3.901154592	unknown protein	Unknown		15	1.89E-03
sll0264	1006	1054	1239	1403	2206	0.066530798	0.300614653	0.480180602	1.132344542	probable dioxygenase Rieske iron-sulfur component	Other categories	Other	2	2.91E-02
sll0265	583	577	608	738	1089	-0.014038549	0.061867594	0.340376632	0.90228113	unknown protein	Unknown		2	1.23E-03
sll0266	518	508	599	470	407	-0.028290786	0.209990388	-0.140408634	-0.345962234	unknown protein	Unknown		1	2.30E-01
sll0267	1153	1139	1372	1697	3120	-0.017045332	0.250896812	0.558189213	1.436776012	unknown protein	Unknown		3	1.76E-02
sll0268	4618	4986	5493	2383	2126	0.110683923	0.250438171	-0.954598514	-1.118907836	hypothetical protein	Hypothetical		3	3.25E-02
sll0269	1772	1430	1510	958	980	-0.309608441	-0.231369979	-0.887959216	-0.854412275	hypothetical protein	Hypothetical		2	5.27E-02
sll0270	465	431	480	173	183	-0.110241033	0.045041911	-1.426643298	-1.344068564	primosomal protein N&#x27;	DNA replication, restriction, modification, recombination, and repair		3	2.37E-03
sll0271	964	989	1157	2304	3057	0.03660127	0.262469624	1.256176668	1.664337448	N utilization substance protein B homolog	Transcription	RNA synthesis, modification, and DNA transcription	3	1.81E-02
sll0272	9839	9912	9003	3493	4059	0.010537186	-0.128219774	-1.494128438	-1.277556675	hypothetical protein	Hypothetical		3	1.08E-03
sll0273	4987	4149	4364	5585	6862	-0.265581412	-0.192666786	0.163185081	0.46025082	Na+/H+ antiporter	Transport and binding proteins		2	6.91E-02
sll0274	1356	1286	1342	2622	2979	-0.07618313	-0.014972709	0.951087318	1.135308327	hypothetical protein	Hypothetical		2	1.27E-02
sll0280	666	732	716	576	586	0.138312132	0.10564526	-0.208730794	-0.182619372	unknown protein	Unknown		1	3.65E-02
sll0281	305	323	310	166	208	0.084468636	0.023018567	-0.87890558	-0.551081865	unknown protein	Unknown		2	2.33E-02
sll0282	323	292	302	261	288	-0.145097405	-0.094776795	-0.305251876	-0.165760794	unknown protein	Unknown		1	2.51E-01
sll0283	567	898	804	427	340	0.66322761	0.50419458	-0.407704672	-0.738375279	hypothetical protein	Hypothetical		3	1.86E-01
sll0284	2009	1548	1435	2080	2205	-0.376436347	-0.485388249	0.050325359	0.134562575	hypothetical protein	Hypothetical		2	2.79E-01
sll0286	1270	1031	1031	1551	1593	-0.300157046	-0.300903311	0.288554447	0.327484124	hypothetical protein YCF52	Hypothetical		2	1.83E-02
sll0288	2755	2645	2486	1415	1178	-0.058702932	-0.148355918	-0.960893169	-1.225422297	septum site-determining protein MinC	Cellular processes	Cell division	2	1.41E-02
sll0289	2703	2729	2458	688	583	0.014021934	-0.137066279	-1.973628482	-2.213909769	septum site-determining protein MinD	Cellular processes	Cell division	5	5.47E-03
sll0290	3202	3647	3525	2264	2312	0.187746023	0.138735453	-0.499775923	-0.469686312	polyphosphate kinase	Central intermediary metabolism	Phosphorus compounds	2	5.18E-02
sll0293	883	1262	1687	643	340	0.516059368	0.934745478	-0.45662392	-1.377621738	unknown protein	Unknown		5	6.60E-03
sll0294	1170	1314	1372	1461	1079	0.167250969	0.230125395	0.320976005	-0.116440054	hypothetical protein	Hypothetical		1	1.71E-01
sll0295	416	467	451	400	302	0.167405945	0.116668052	-0.056164506	-0.46101718	hypothetical protein	Hypothetical		2	4.40E-01
sll0296	634	834	837	323	309	0.395023825	0.399744324	-0.975023454	-1.037250316	hypothetical protein	Hypothetical		3	1.99E-02
sll0297	2761	2978	3304	2689	2400	0.109527819	0.259288259	-0.037719604	-0.201815264	hypothetical protein	Hypothetical		1	4.69E-01
sll0298	2113	2242	2291	1401	1216	0.085760809	0.116465902	-0.593228163	-0.797564934	hypothetical protein	Hypothetical		2	5.35E-02
sll0300	391	420	392	369	392	0.101521258	0.002702455	-0.082907218	0.003021877	riboflavin synthase alpha chain	Biosynthesis of cofactors, prosthetic groups, and carriers	Riboflavin	1	7.85E-01
sll0301	6920	5806	6152	8172	10238	-0.253068689	-0.169778457	0.23992423	0.565114089	hypothetical protein	Hypothetical		2	9.69E-02
sll0306	5756	6461	6971	33022	31179	0.166745753	0.276352417	2.520254196	2.437433623	RNA polymerase group 2 sigma factor	Transcription	RNA synthesis, modification, and DNA transcription	6	4.15E-05
sll0309	294	310	338	341	227	0.077266843	0.199946657	0.213183706	-0.372276547	unknown protein	Unknown		2	6.70E-01
sll0310	629	655	615	696	603	0.058584223	-0.032862165	0.14679722	-0.060143381	hypothetical protein	Hypothetical		1	8.08E-01
sll0312	1150	840	967	932	877	-0.45265137	-0.250423206	-0.303633548	-0.390619856	probable oligopeptides ABC transporter permease protein	Transport and binding proteins		1	3.79E-03
sll0314	1115	1504	1599	2016	2509	0.43205859	0.519912037	0.854814907	1.17013497	periplasmic protein, function unknown	Hypothetical		2	2.27E-02
sll0315	1560	1678	1722	1599	3110	0.105742469	0.142979007	0.035939965	0.995471671	putative transposase [ISY203i: 2443391 - 2443924, join 2444874 - 2445513]	Other categories	Transposon-related functions	2	9.12E-03
sll0317	602	546	507	300	432	-0.141514931	-0.24867555	-1.004181376	-0.478293774	putative transposase [ISY203i: 2443391 - 2443924, join 2444874 - 2445513]	Other categories	Transposon-related functions	2	1.79E-01
sll0318	1526	1604	1624	1409	1442	0.071435424	0.089171247	-0.115674188	-0.082429012	hypothetical protein	Hypothetical		1	6.65E-01
sll0319	2910	4016	4224	2085	1581	0.464685769	0.537798762	-0.481099353	-0.879625492	periplasmic protein, function unknown	Hypothetical		3	5.53E-03
sll0320	1543	2186	2323	1096	1161	0.503285154	0.590742235	-0.493051681	-0.409390419	probable ribonuclease D	Transcription	Degradation of RNA	2	1.30E-02
sll0321	723	776	883	814	740	0.100401711	0.287353843	0.17039775	0.033498371	unknown protein	Unknown		1	6.94E-01
sll0322	586	643	651	572	660	0.134305632	0.152154718	-0.034536499	0.171618056	putative hydrogenase expression/formation protein HypF	Other categories	Hydrogenase	1	8.09E-01
sll0325	579	658	590	524	612	0.185022607	0.027241855	-0.142879546	0.08023119	hypothetical protein	Hypothetical		1	3.76E-01
sll0327	3452	4571	5011	2381	1973	0.404862835	0.537559203	-0.535837066	-0.807181207	unknown protein	Unknown		3	6.71E-03
sll0328	1335	1712	1779	1067	1066	0.358942827	0.414328305	-0.323760043	-0.324488327	unknown protein	Unknown		2	6.07E-02
sll0329	4224	4550	14693	9277	11903	0.107286758	1.798464536	1.13513869	1.494724275	6-phosphogluconate dehydrogenase	Energy metabolism	Pentose phosphate pathway	3	1.32E-02
sll0330	177	169	189	185	167	-0.062906572	0.092791674	0.067404232	-0.079555231	sepiapterine reductase	Fatty acid, phospholipid and sterol metabolism		1	8.70E-01
sll0335	7772	6639	8046	8474	9488	-0.227390527	0.049990479	0.124647933	0.287747698	hypothetical protein	Hypothetical		1	6.58E-01
sll0336	3256	3212	3231	2356	1797	-0.020001161	-0.011459352	-0.466734611	-0.857511771	acetyl-CoA carboxylase beta subunit	Fatty acid, phospholipid and sterol metabolism		2	1.55E-01
sll0337	1725	1401	1472	1282	1290	-0.30015274	-0.22902272	-0.428990197	-0.420010619	phosphate sensor, two-component sensor histidine kinase	Regulatory functions		1	3.50E-01
sll0350	680	767	925	362	331	0.172255637	0.442707757	-0.912064499	-1.039463704	hypothetical protein	Hypothetical		3	5.83E-04
sll0354	1663	1487	1305	1089	668	-0.161888089	-0.349905121	-0.611325985	-1.316426321	hypothetical protein	Hypothetical		2	7.74E-02
sll0355	1384	1514	1402	1542	1405	0.129977851	0.018780892	0.156134244	0.022051259	hypothetical protein	Hypothetical		1	8.94E-01
sll0356	717	794	894	496	601	0.147689208	0.318053204	-0.532074727	-0.254770957	N-(5&#x27;-phosphoribosyl)anthranilate isomerase	Amino acid biosynthesis	Aromatic amino acid family	2	9.64E-02
sll0359	16424	18595	15315	17150	33710	0.179165975	-0.1008133	0.06242787	1.037392847	hypothetical protein	Hypothetical		2	9.29E-02
sll0360	1164	1343	1208	1864	1531	0.206398654	0.053567115	0.679259737	0.394796177	hypothetical protein	Hypothetical		2	3.66E-01
sll0361	807	812	850	691	681	0.007381692	0.073659537	-0.225693703	-0.245983181	hypothetical protein	Hypothetical		1	8.63E-01
sll0362	2230	2325	2230	2031	2490	0.060407823	0.000255891	-0.134510751	0.159496803	alanyl-tRNA synthetase	Translation	Aminoacyl tRNA synthetases and tRNA modification	1	5.78E-01
sll0364	211	234	270	183	158	0.15178384	0.359938835	-0.201530654	-0.409759851	hypothetical protein	Hypothetical		2	3.05E-01
sll0368	1724	1937	1943	450	468	0.168389073	0.1724115	-1.937418575	-1.881793509	uracil phosphoribosyltransferase	Purines, pyrimidines, nucleosides, and nucleotides	Interconversions and salvage of nucleosides and nucleotides	4	1.09E-02
sll0369	1666	1638	1616	988	1045	-0.02480633	-0.044110387	-0.754792884	-0.673769442	unknown protein	Unknown		2	4.36E-02
sll0370	2129	2313	3538	320	452	0.119539122	0.732978446	-2.734146025	-2.235459475	carbamoyl-phosphate synthase, pyrimidine-specific, large chain	Energy metabolism	Amino acids and amines	11	1.79E-03
sll0371	269	283	326	130	152	0.076276021	0.279198831	-1.048948019	-0.824140037	unknown protein	Unknown		3	4.05E-03
sll0372	2490	2268	2191	792	589	-0.134637138	-0.184173895	-1.653212511	-2.079107918	hypothetical protein	Hypothetical		4	4.80E-03
sll0373	1957	1863	1885	497	460	-0.071229756	-0.054171358	-1.976700096	-2.087496363	gamma-glutamyl phosphate reductase	Amino acid biosynthesis	Glutamate family / Nitrogen assimilation	4	5.12E-03
sll0374	1839	2262	2518	577	518	0.298775197	0.453433915	-1.671701469	-1.827527587	urea transport system ATP-binding protein	Transport and binding proteins		5	3.41E-02
sll0375	2347	4597	5671	11193	30966	0.969790696	1.2725162	2.253527353	3.721654594	unknown protein	Unknown		13	9.64E-03
sll0376	978	1799	1913	21822	51567	0.878208915	0.966876188	4.479045666	5.719729522	unknown protein	Unknown		53	8.81E-03
sll0377	924	965	1088	1499	5278	0.061727438	0.236054027	0.697719307	2.513711143	transcription-repair coupling factor	DNA replication, restriction, modification, recombination, and repair		6	2.28E-05
sll0378	693	711	781	557	1224	0.036224531	0.172625708	-0.314848735	0.820682715	uroporphyrin-III C-methyltransferase	Biosynthesis of cofactors, prosthetic groups, and carriers	Cobalamin, heme, phycobilin and porphyrin	2	3.38E-02
sll0379	2532	2352	1705	748	591	-0.106157191	-0.569993886	-1.759490074	-2.098655078	acyl-[acyl-carrier-protein]--UDP-N-acetylglucosamine o-acyltransferase	Cell envelope	Surface polysaccharides, lipopolysaccharides and antigens	4	1.05E-02
sll0380	1316	1521	1301	1012	932	0.209357138	-0.016298822	-0.378215185	-0.498109855	probable glycosyltransferase	Cell envelope	Surface polysaccharides, lipopolysaccharides and antigens	2	1.65E-02
sll0381	4135	4108	3680	4325	3758	-0.009329462	-0.168183343	0.064857507	-0.137576673	hypothetical protein	Hypothetical		1	8.05E-01
sll0382	399	417	406	248	258	0.064218112	0.024732916	-0.688566551	-0.626878836	hypothetical protein	Hypothetical		2	1.17E-01
sll0383	280	328	291	163	165	0.228577481	0.053691402	-0.779846675	-0.760057442	cobalamin biosynthesis protein M	Biosynthesis of cofactors, prosthetic groups, and carriers	Cobalamin, heme, phycobilin and porphyrin	2	1.72E-02
sll0384	480	574	502	525	421	0.258213643	0.067330054	0.129838651	-0.187238139	unknown protein	Unknown		1	3.44E-01
sll0385	235	244	244	134	140	0.05547402	0.052358692	-0.806922196	-0.749452535	ATP-binding protein of ABC transporter	Transport and binding proteins		2	1.54E-02
sll0394	1331	1727	1924	1099	957	0.375671448	0.531504147	-0.276302512	-0.475882094	unknown protein	Unknown		2	2.90E-02
sll0395	1261	1507	1613	603	582	0.256922068	0.35479231	-1.065060353	-1.116423442	phosphoglycerate mutase	Other categories	Other	3	1.38E-02
sll0396	1681	1530	1487	1151	1123	-0.136087626	-0.176567839	-0.546235461	-0.581499054	two-component response regulator OmpR subfamily	Regulatory functions		1	2.32E-01
sll0397	422	480	529	252	230	0.186594325	0.328146065	-0.743149963	-0.875966665	hypothetical protein	Hypothetical		2	2.45E-02
sll0398	263	273	303	201	206	0.055704487	0.20469071	-0.387256286	-0.354175816	deoxyguanosinetriphosphate triphosphohydrolase	Purines, pyrimidines, nucleosides, and nucleotides	Purine ribonucleotide biosynthesis	2	1.72E-02
sll0400	1162	1324	1307	1276	869	0.187643244	0.169714343	0.135318184	-0.420227871	hypothetical protein	Hypothetical		2	2.22E-01
sll0401	2631	3000	3761	5032	8403	0.189445845	0.515517844	0.935649029	1.675416995	citrate synthase	Energy metabolism	TCA cycle	3	2.09E-02
sll0402	1454	1652	2265	1535	2072	0.184984084	0.640088216	0.07828541	0.511532016	aspartate aminotransferase	Amino acid biosynthesis	Aspartate family	2	1.02E-01
sll0403	218	247	268	111	123	0.180066774	0.300318084	-0.973194076	-0.827142224	unknown protein	Unknown		2	3.16E-03
sll0404	1187	1265	1201	764	752	0.091469878	0.017390936	-0.635608325	-0.659070492	glycolate oxidase subunit GlcD	Energy metabolism	Glycolate pathway	2	4.44E-02
sll0405	1685	1631	1526	1690	2947	-0.04643243	-0.142563856	0.00428071	0.806709555	unknown protein	Unknown		2	3.29E-01
sll0406	1037	1065	1143	1169	2338	0.037934289	0.139730618	0.172018584	1.172277673	unknown protein	Unknown		2	1.97E-02
sll0408	14274	12056	8791	4520	3168	-0.243663144	-0.699240102	-1.658902139	-2.171692492	peptidyl-prolyl cis-trans isomerase	Translation	Protein modification and translation factors	5	5.55E-04
sll0409	1820	2049	1620	2053	1827	0.170845617	-0.16803318	0.1737905	0.005494796	similar to O-succinylbenzoate-CoA synthase	Biosynthesis of cofactors, prosthetic groups, and carriers	Menaquinone and ubiquinone	1	7.68E-01
sll0410	1067	1080	1153	1421	1796	0.016943023	0.11121073	0.412577742	0.750966936	hypothetical protein	Hypothetical		2	4.18E-02
sll0412	2703	2986	3274	2594	2529	0.143360145	0.276335935	-0.059609894	-0.096231812	hypothetical protein	Hypothetical		1	1.27E-01
sll0413	3659	3386	3423	1453	1175	-0.11178892	-0.096113234	-1.332789386	-1.638436786	hypothetical protein	Hypothetical		3	1.54E-02
sll0414	2321	2201	2136	1016	1309	-0.076756263	-0.119794206	-1.192451057	-0.826280897	hypothetical protein	Hypothetical		2	2.93E-02
sll0415	2394	2212	2379	1583	1949	-0.114106019	-0.008971223	-0.596973157	-0.296723835	ATP-binding protein of ABC transporter	Transport and binding proteins		2	4.74E-02
sll0416	45655	8764	16413	15629	14367	-2.381083308	-1.475950656	-1.54651276	-1.668045128	60 kDa chaperonin 2, GroEL2, molecular chaperone	Cellular processes	Chaperones	5	2.48E-02
sll0418	1444	1398	1278	675	608	-0.04619494	-0.176466923	-1.097867767	-1.247494744	2-methyl-6-phytylbenzoquinone methyltransferase	Fatty acid, phospholipid and sterol metabolism		2	5.83E-03
sll0419	1512	1843	1670	1223	1051	0.285290087	0.143418779	-0.305834828	-0.525339244	unknown protein	Unknown		2	7.07E-02
sll0420	1760	1786	2504	701	643	0.021441075	0.509173667	-1.327247401	-1.451229909	urease beta subunit	Central intermediary metabolism	Other	4	9.70E-03
sll0421	3712	3956	3512	1546	1591	0.09153986	-0.08008217	-1.263764892	-1.222213682	adenylosuccinate lyase	Purines, pyrimidines, nucleosides, and nucleotides	Purine ribonucleotide biosynthesis	3	1.21E-02
sll0422	1687	1494	1319	381	405	-0.17489678	-0.355546341	-2.145589171	-2.0599316	asparaginase	Energy metabolism	Amino acids and amines	4	5.27E-03
sll0423	461	620	580	821	872	0.427281017	0.332486223	0.833125661	0.919978845	hypothetical protein	Hypothetical		2	6.92E-02
sll0424	3017	1401	1704	2625	2915	-1.107189274	-0.824682083	-0.200682683	-0.049650591	hypothetical protein	Hypothetical		2	5.78E-01
sll0426	1813	2070	4408	11473	11280	0.19134834	1.28151598	2.661599298	2.637064656	unknown protein	Unknown		6	2.26E-02
sll0427	44997	76044	45423	5660	948	0.756988799	0.01359881	-2.991062686	-5.568828646	photosystem II manganese-stabilizing polypeptide	Photosynthesis and respiration	Photosystem II	80	1.16E-04
sll0428	281	328	299	331	308	0.224652188	0.091109621	0.239132716	0.1341059	unknown protein	Unknown		1	5.56E-01
sll0430	5782	1737	3733	12780	8992	-1.734741313	-0.631218416	1.144258591	0.637129011	HtpG, heat shock protein 90, molecular chaperone	Cellular processes	Chaperones	7	1.80E-03
sll0431	1465	1210	1405	1626	3287	-0.27637778	-0.060225513	0.150312496	1.165522743	putative transposase [ISY100h: 3512289 - 3513235]	Other categories	Transposon-related functions	3	9.85E-03
sll0436	2740	1401	1302	2034	1939	-0.967348668	-1.073550939	-0.429675396	-0.498987389	hypothetical protein	Hypothetical		2	5.14E-01
sll0441	1292	1471	1335	870	728	0.187201408	0.046892696	-0.569749743	-0.826541631	unknown protein	Unknown		2	2.86E-02
sll0442	704	830	789	402	380	0.236240986	0.163919372	-0.808435246	-0.891948023	hypothetical protein	Hypothetical		2	5.31E-02
sll0443	1724	2184	2454	793	516	0.34138352	0.509820782	-1.119203244	-1.738577667	unknown protein	Unknown		5	7.99E-03
sll0444	2188	2926	3459	1559	1395	0.419329612	0.660952814	-0.489151325	-0.648757875	unknown protein	Unknown		2	1.45E-02
sll0445	1390	2005	2666	889	869	0.528827017	0.9396029	-0.645291845	-0.677976702	unknown protein	Unknown		3	1.59E-02
sll0446	785	958	987	746	640	0.287755158	0.330565163	-0.074345864	-0.295507582	unknown protein	Unknown		2	4.94E-02
sll0447	213	182	189	113	120	-0.228515771	-0.17479617	-0.916389101	-0.832023548	unknown protein	Unknown		2	2.31E-03
sll0448	163	202	192	133	164	0.313123364	0.237013361	-0.287031927	0.009879848	unknown protein	Unknown		2	1.97E-01
sll0449	325	347	397	423	452	0.096735533	0.290642841	0.382473385	0.477182081	unknown protein	Unknown		1	3.00E-01
sll0450	1588	1699	2235	3246	1981	0.097557127	0.493266066	1.03133107	0.318938401	cytochrome b subunit of nitric oxide reductase	Amino acid biosynthesis	Glutamate family / Nitrogen assimilation	2	3.38E-02
sll0451	1340	1430	1244	930	745	0.093553257	-0.107416222	-0.527711728	-0.848159928	hypothetical protein	Hypothetical		2	1.50E-02
sll0454	1959	2077	1959	1145	1210	0.084163516	-0.000150806	-0.775414965	-0.695087689	phenylalanyl-tRNA synthetase alpha chain	Translation	Aminoacyl tRNA synthetases and tRNA modification	2	1.10E-01
sll0455	1201	1413	1535	1309	1806	0.235023723	0.353956999	0.124772067	0.588945017	homoserine dehydrogenase	Amino acid biosynthesis	Aspartate family	2	2.17E-01
sll0456	983	1109	1256	792	1277	0.173172183	0.352658818	-0.312816049	0.376960731	hypothetical protein	Hypothetical		2	1.94E-01
sll0459	875	687	773	723	712	-0.349889897	-0.180173312	-0.276667531	-0.297323528	excinuclease ABC subunit B	DNA replication, restriction, modification, recombination, and repair		1	4.81E-01
sll0461	1909	2124	2109	2029	1571	0.153393154	0.143315765	0.087329972	-0.281764925	gamma-glutamyl phosphate reductase	Amino acid biosynthesis	Glutamate family / Nitrogen assimilation	1	2.15E-01
sll0462	1109	1110	1136	1023	612	0.00070005	0.035215223	-0.117060443	-0.857695018	hypothetical protein	Hypothetical		2	3.37E-03
sll0467	633	581	554	224	256	-0.124410029	-0.192277742	-1.499113133	-1.304356624	S-adenosylmethionine:tRNA ribosyltransferase-isomerase	Translation	Aminoacyl tRNA synthetases and tRNA modification	3	1.07E-02
sll0469	5948	6626	7591	8425	9094	0.15552399	0.35181988	0.502089386	0.612363088	ribose-phosphate pyrophosphokinase	Purines, pyrimidines, nucleosides, and nucleotides	Purine ribonucleotide biosynthesis	2	1.73E-01
sll0470	4001	4131	4713	4276	4537	0.046143782	0.236344042	0.096011012	0.181292327	hypothetical protein	Hypothetical		1	9.07E-01
sll0471	2822	2858	3239	2741	3318	0.018204454	0.198685105	-0.042296847	0.233492895	hypothetical protein	Hypothetical		1	8.02E-01
sll0473	486	615	769	1656	2459	0.338078367	0.662156595	1.767621756	2.338378426	unknown protein	Unknown		5	6.56E-03
sll0474	897	676	635	980	1071	-0.408354277	-0.499009879	0.128185584	0.255262815	two-component hybrid sensor and regulator	Regulatory functions		2	1.05E-01
sll0477	568	591	599	803	937	0.056039496	0.075051382	0.499176152	0.720673046	putative biopolymer transport ExbB-like protein	Transport and binding proteins		2	1.30E-01
sll0478	1055	1081	1337	1335	1481	0.034632674	0.340769784	0.338679417	0.488382872	unknown protein	Unknown		1	4.52E-01
sll0479	1939	1897	1703	2247	2157	-0.031748602	-0.187771319	0.212393203	0.153656734	unknown protein	Unknown		1	4.90E-02
sll0480	4374	4287	4309	1740	1188	-0.029164591	-0.021668891	-1.330292928	-1.879930415	probable aminotransferase	Other categories	Other	4	2.08E-02
sll0481	1705	1775	1593	815	557	0.058334378	-0.097339245	-1.06389057	-1.612710542	unknown protein	Unknown		3	6.40E-03
sll0482	1649	1583	1612	893	556	-0.058980314	-0.032566394	-0.884311177	-1.567888718	unknown protein	Unknown		3	1.14E-02
sll0484	980	1195	977	1609	1746	0.285867903	-0.004361857	0.715132745	0.833105853	ATP-binding protein of ABC transporter	Transport and binding proteins		2	5.79E-02
sll0485	772	1026	943	1678	2011	0.411215514	0.289041442	1.120639773	1.381980211	two-component response regulator NarL subfamily	Regulatory functions		3	7.32E-02
sll0486	565	646	687	850	772	0.19435019	0.28208506	0.588741917	0.451070565	circadian clock protein KaiB homolog	Other categories	Other	2	2.81E-01
sll0487	1522	1632	1505	752	656	0.100596848	-0.016159336	-1.016828928	-1.214786157	hypothetical protein	Hypothetical		2	4.65E-02
sll0488	776	875	1103	1018	1077	0.173841851	0.508349444	0.392090975	0.473684667	hypothetical protein	Hypothetical		1	2.47E-01
sll0489	774	752	605	179	214	-0.042337051	-0.357080175	-2.111791156	-1.857267702	ATP-binding protein of ABC transporter	Transport and binding proteins		4	1.05E-02
sll0493	2591	3138	3186	2228	2310	0.276264075	0.298013679	-0.217728065	-0.165904905	hypothetical protein	Hypothetical		1	4.11E-03
sll0494	393	437	467	257	229	0.151531643	0.247106819	-0.617162568	-0.77939147	unknown protein	Unknown		2	1.08E-01
sll0495	1084	1208	1007	749	809	0.155963635	-0.107264184	-0.532979296	-0.422673341	asparaginyl-tRNA synthetase	Translation	Aminoacyl tRNA synthetases and tRNA modification	2	2.85E-02
sll0496	953	1104	1104	264	218	0.211584198	0.211298699	-1.85225219	-2.130228911	hypothetical protein	Hypothetical		5	2.81E-03
sll0497	1867	2031	2217	1735	1622	0.121435068	0.247723588	-0.105579601	-0.202931822	hypothetical protein	Hypothetical		1	4.15E-01
sll0498	1169	1342	1294	4558	5048	0.198711258	0.146430866	1.962542793	2.110017778	hypothetical protein	Hypothetical		4	9.77E-03
sll0499	751	914	934	598	622	0.283417973	0.313814132	-0.329808667	-0.2713527	hypothetical protein	Hypothetical		2	4.13E-02
sll0501	621	653	533	178	221	0.072728045	-0.219703581	-1.802541196	-1.490942628	probable glycosyltransferase	Other categories	Other	4	2.48E-02
sll0502	1683	1527	1456	1550	1667	-0.141184413	-0.209661436	-0.118695145	-0.014431119	arginyl-tRNA-synthetase	Translation	Aminoacyl tRNA synthetases and tRNA modification	1	5.36E-01
sll0503	1720	1881	1533	1284	1275	0.129375668	-0.165561103	-0.421331504	-0.432228425	hypothetical protein	Hypothetical		1	1.89E-02
sll0504	4044	4193	4335	3203	3260	0.05213754	0.099979839	-0.336323805	-0.311133058	diaminopimelate decarboxylase	Amino acid biosynthesis	Branched chain family	1	1.26E-01
sll0505	1192	1416	1388	607	591	0.248486159	0.219273603	-0.974145037	-1.011312043	hypothetical protein	Hypothetical		2	2.19E-02
sll0506	645	711	720	1114	750	0.141104877	0.15957899	0.788390412	0.217210078	undecaprenyl pyrophosphate synthetase	Other categories	Other	2	6.05E-02
sll0507	1123	1151	1064	460	355	0.034910975	-0.07827605	-1.286243599	-1.662621993	probable cation transporter	Transport and binding proteins		3	1.32E-02
sll0508	293	313	323	249	316	0.095722287	0.144025519	-0.231479747	0.109284805	unknown protein	Unknown		1	3.63E-01
sll0509	382	436	427	498	597	0.193543993	0.160488944	0.383465297	0.644490021	similar to 5&#x27;,5&#x27;&#x27;&#x27;-P-1,P-4-tetraphosphate phosphorylase II	Purines, pyrimidines, nucleosides, and nucleotides	Purine ribonucleotide biosynthesis	2	2.62E-01
sll0513	2619	3505	4027	813	559	0.420490636	0.620690928	-1.686901485	-2.228153013	hypothetical protein	Hypothetical		7	5.09E-03
sll0514	1200	1186	1584	861	1058	-0.017831493	0.400096343	-0.479287715	-0.181804439	hypothetical protein	Hypothetical		2	1.35E-01
sll0517	19053	22523	23891	10864	15914	0.241350497	0.326452678	-0.810430988	-0.259708755	putative RNA binding protein	Translation	Nucleoproteins	2	1.42E-02
sll0518	5637	5621	5163	1021	923	-0.003976662	-0.126608523	-2.465493152	-2.610163634	unknown protein	Unknown		6	9.01E-03
sll0519	6248	7235	6849	1310	1267	0.211547746	0.13257167	-2.253656085	-2.302457697	NADH dehydrogenase subunit 1	Photosynthesis and respiration	NADH dehydrogenase	6	2.36E-03
sll0520	7932	8368	8241	1144	1021	0.077268289	0.05508943	-2.793151962	-2.958180198	NADH dehydrogenase subunit NdhI	Photosynthesis and respiration	NADH dehydrogenase	8	1.05E-03
sll0521	9317	9358	9256	1304	769	0.006298012	-0.009418352	-2.836388978	-3.599598498	NADH dehydrogenase subunit 6	Photosynthesis and respiration	NADH dehydrogenase	12	2.23E-04
sll0522	7107	7162	6561	1045	541	0.011167238	-0.115346688	-2.765806939	-3.714855846	NADH dehydrogenase subunit 4L	Photosynthesis and respiration	NADH dehydrogenase	13	2.67E-03
sll0524	844	1043	1100	1033	988	0.304701066	0.382478746	0.291276177	0.227005467	hypothetical protein	Hypothetical		1	3.40E-01
sll0525	1427	1455	1838	2570	3196	0.027699494	0.364518655	0.84831309	1.163077654	hypothetical protein	Hypothetical		2	1.65E-02
sll0528	1424	1228	1765	9090	7195	-0.213662932	0.309595477	2.674218076	2.336896214	hypothetical protein	Hypothetical		7	2.57E-02
sll0529	2433	2663	2503	889	789	0.130449176	0.040950982	-1.452807709	-1.624772778	hypothetical protein	Hypothetical		3	1.59E-02
sll0532	197	183	176	132	170	-0.10840084	-0.167179402	-0.583684054	-0.21441711	hypothetical protein	Hypothetical		1	1.60E-01
sll0533	4381	3703	3477	3356	3822	-0.242640561	-0.33362897	-0.384623481	-0.19698563	trigger factor	Cellular processes	Protein and peptide secretion	1	5.82E-01
sll0534	3186	3171	3559	2952	2928	-0.006708087	0.159787181	-0.109994419	-0.122194183	ATP-dependent Clp protease proteolytic subunit 2	Translation	Degradation of proteins, peptides, and glycopeptides	1	7.45E-01
sll0535	2480	2266	2300	1671	2101	-0.12979235	-0.108204236	-0.569494668	-0.239339441	ATP-dependent Clp protease ATPase subunit	Translation	Degradation of proteins, peptides, and glycopeptides	1	7.75E-02
sll0536	860	735	812	445	415	-0.226684026	-0.081654509	-0.951786363	-1.05173113	probable potassium channel protein	Transport and binding proteins		2	5.14E-02
sll0537	675	682	688	426	420	0.013826589	0.026791838	-0.664372669	-0.686214562	ammonium/methylammonium permease	Transport and binding proteins		2	1.72E-02
sll0539	435	445	428	1000	1261	0.035848134	-0.022539076	1.201735423	1.537023726	unknown protein	Unknown		3	5.31E-03
sll0540	871	1038	857	513	524	0.252995417	-0.024342395	-0.764394893	-0.732642518	phosphate-binding protein PstS homolog	Transport and binding proteins		2	7.52E-02
sll0541	11563	14168	13150	3814	1501	0.293086835	0.185506788	-1.600315197	-2.945692125	acyl-lipid desaturase (delta 9)	Fatty acid, phospholipid and sterol metabolism		9	4.90E-04
sll0542	2401	3050	2572	833	666	0.344783741	0.099073441	-1.527428373	-1.850666216	acetyl-coenzyme A synthetase	Energy metabolism	Pyruvate and acetyl-CoA metabolism	5	3.39E-02
sll0543	5214	12122	14316	7214	735	1.217128335	1.457070501	0.468330376	-2.826601804	hypothetical protein	Hypothetical		19	3.09E-03
sll0544	2070	1512	1837	3471	4835	-0.45352258	-0.17262923	0.745576159	1.223784758	hypothetical protein	Hypothetical		3	3.49E-03
sll0545	1261	1088	1077	567	605	-0.212664005	-0.226618937	-1.153043761	-1.059149389	hypothetical protein	Hypothetical		2	3.79E-02
sll0546	4171	4030	4318	5353	6335	-0.049334585	0.04993704	0.360021089	0.603132124	probable translation initiation factor	Translation	Protein modification and translation factors	2	9.49E-02
sll0547	1088	1097	1246	1680	2426	0.011432331	0.195271062	0.627120164	1.156700411	unknown protein	Unknown		2	1.30E-02
sll0549	724	746	906	2121	4087	0.043300351	0.324535624	1.551230512	2.497686449	hypothetical protein	Hypothetical		6	2.06E-03
sll0550	2666	3235	3914	2531	3054	0.279348828	0.5542826	-0.074994838	0.196013992	flavoprotein	Other categories	Other	2	2.41E-01
sll0552	388	437	500	347	447	0.169059017	0.365405926	-0.162959213	0.20275913	unknown protein	Unknown		1	1.94E-01
sll0553	507	602	792	1465	1745	0.2456987	0.642275338	1.52958645	1.782029176	hypothetical protein	Hypothetical		3	9.36E-03
sll0554	2849	2621	2671	3884	4134	-0.120229026	-0.093026032	0.447316213	0.537355407	ferredoxin-thioredoxin reductase, catalytic chain	Biosynthesis of cofactors, prosthetic groups, and carriers	Thioredoxin, glutaredoxin, and glutathione	2	1.40E-01
sll0555	2997	2443	2336	1357	1863	-0.295125553	-0.359342081	-1.14297194	-0.686207526	methionine aminopeptidase	Translation	Protein modification and translation factors	2	1.31E-02
sll0556	1328	1237	1276	676	534	-0.10314287	-0.058508521	-0.973852767	-1.315598193	Na+/H+ antiporter	Transport and binding proteins		2	3.06E-02
sll0558	1520	1426	1495	2411	2666	-0.092033533	-0.023353796	0.665718906	0.810864563	hypothetical protein YCF53	Hypothetical		2	1.02E-01
sll0563	1704	1423	1799	1590	1500	-0.259535399	0.078151029	-0.099426157	-0.184143501	unknown protein	Unknown		1	4.09E-01
sll0564	2189	2484	2191	962	713	0.182326017	0.000777814	-1.185787063	-1.618518313	hypothetical protein	Hypothetical		3	4.96E-02
sll0565	944	1143	1176	747	922	0.276040194	0.316826529	-0.338434555	-0.033851223	hypothetical protein	Hypothetical		2	1.14E-01
sll0567	1957	1989	1744	1841	1762	0.0231713	-0.166528692	-0.088634538	-0.151201931	ferric uptake regulation protein	Regulatory functions		1	8.86E-01
sll0569	3143	3650	4601	1652	1877	0.216105744	0.549820885	-0.927953213	-0.743730653	RecA gene product	DNA replication, restriction, modification, recombination, and repair		3	2.43E-02
sll0572	6396	6440	6107	30443	73026	0.010001373	-0.066689079	2.250941281	3.513226207	hypothetical protein	Hypothetical		12	3.00E-02
sll0573	879	1039	955	27571	64757	0.242025863	0.119977379	4.971790474	6.203679846	carbamate kinase	Energy metabolism	Amino acids and amines	74	7.05E-03
sll0574	1222	1187	976	277	277	-0.041733517	-0.324376876	-2.139113282	-2.142980973	probable permease protein of lipopolysaccharide ABC transporter	Transport and binding proteins		4	5.82E-03
sll0575	1695	1554	1519	323	383	-0.126048652	-0.158635417	-2.391509945	-2.14648828	probable lipopolysaccharide ABC transporter ATP binding subunit	Transport and binding proteins		5	5.13E-03
sll0576	8041	7518	7727	2292	1740	-0.097093058	-0.057601217	-1.811148619	-2.208602818	putative sugar-nucleotide epimerase/dehydratease	Other categories	Other	5	2.32E-03
sll0577	4448	4312	3445	1974	1598	-0.045020721	-0.368732968	-1.172105462	-1.477013558	hypothetical protein	Hypothetical		3	2.98E-02
sll0578	985	856	752	607	532	-0.202176323	-0.388916453	-0.697412469	-0.88837037	phosphoribosylaminoimidazole carboxylase ATPase subunit	Purines, pyrimidines, nucleosides, and nucleotides	Purine ribonucleotide biosynthesis	2	9.81E-02
sll0584	1535	1712	1953	2692	2145	0.157335964	0.347529508	0.810365515	0.482458514	hypothetical protein YCF36	Hypothetical		2	1.06E-01
sll0585	1751	1636	1728	1774	2022	-0.097427684	-0.019059327	0.019262557	0.207584101	hypothetical protein	Hypothetical		1	5.88E-01
sll0586	577	648	667	480	669	0.168853531	0.210822065	-0.263833273	0.214310119	hypothetical protein	Hypothetical		1	1.80E-01
sll0587	408	532	1105	771	1012	0.382588208	1.437042449	0.91800289	1.309216832	pyruvate kinase	Energy metabolism	Glycolysis	3	2.66E-02
sll0588	6298	8356	10515	5092	2634	0.407815981	0.739500888	-0.306672326	-1.257550069	unknown protein	Unknown		4	2.66E-03
sll0590	582	601	568	334	331	0.044445567	-0.037098355	-0.804133104	-0.81696831	unknown protein	Unknown		2	8.30E-03
sll0593	1011	1016	981	631	646	0.007515929	-0.04336188	-0.679411554	-0.64634253	glucokinase	Energy metabolism	Glycolysis	2	9.85E-02
sll0594	2611	3295	2088	1205	1668	0.335780796	-0.322713632	-1.1159747	-0.646835634	transcriptional regulator	Regulatory functions		3	1.36E-01
sll0595	840	927	803	609	942	0.14261642	-0.065032722	-0.462099898	0.165843359	unknown protein	Unknown		2	2.33E-01
sll0596	923	1006	1007	478	604	0.124980251	0.127134249	-0.947352454	-0.611729474	hypothetical protein	Hypothetical		2	4.60E-02
sll0597	1056	1022	1067	342	283	-0.048317632	0.014353546	-1.626231195	-1.897980958	hypothetical protein	Hypothetical		4	3.27E-03
sll0601	607	711	594	387	309	0.228308859	-0.032176656	-0.648123967	-0.975531117	nitrilase homolog	Amino acid biosynthesis	Glutamate family / Nitrogen assimilation	2	4.08E-02
sll0602	2163	2536	2793	2084	2160	0.229212469	0.368689388	-0.053604612	-0.002481742	hypothetical protein	Hypothetical		1	2.15E-01
sll0603	731	936	1142	602	439	0.356642368	0.64380244	-0.280282694	-0.736243539	menaquinone biosynthesis protein MenD	Biosynthesis of cofactors, prosthetic groups, and carriers	Menaquinone and ubiquinone	3	6.64E-03
sll0606	843	980	991	996	1042	0.217615896	0.234380156	0.240879931	0.306564833	hypothetical protein	Hypothetical		1	6.83E-01
sll0608	733	806	674	424	415	0.137442177	-0.120351261	-0.788954333	-0.821348524	hypothetical protein YCF49	Hypothetical		2	1.74E-03
sll0609	477	551	515	524	574	0.206613526	0.110051762	0.13481076	0.266747814	hypothetical protein	Hypothetical		1	7.20E-01
sll0611	1027	1290	1586	8269	26728	0.328884382	0.626899004	3.009156973	4.701758423	hypothetical protein	Hypothetical		26	1.34E-02
sll0613	510	584	649	830	1138	0.194273674	0.347023625	0.701720259	1.157159045	Holliday junction DNA helicase RuvB	DNA replication, restriction, modification, recombination, and repair		2	3.53E-02
sll0614	810	939	875	748	687	0.213195227	0.110648592	-0.116116982	-0.23825603	unknown protein	Unknown		1	5.19E-01
sll0615	2990	2576	1964	460	412	-0.215184015	-0.606367686	-2.700250642	-2.859696765	hypothetical protein	Hypothetical		7	4.34E-03
sll0616	4280	4228	4400	2279	2504	-0.017698086	0.039795946	-0.909199796	-0.773702996	preprotein translocase SecA subunit	Cellular processes	Protein and peptide secretion	2	3.39E-02
sll0617	10111	9884	10920	8049	7066	-0.032800817	0.111050332	-0.32906843	-0.517086508	plasma membrane protein essential for thylakoid formation	Hypothetical		2	2.51E-01
sll0621	1036	1146	1011	791	739	0.144963725	-0.035085922	-0.390291349	-0.488833667	putative c-type cytochrome biogenesis protein CcdA	Other categories	Other	2	2.66E-01
sll0622	2673	2689	2033	3861	3812	0.008359536	-0.394903838	0.530254296	0.512131888	quinolinate synthetase	Biosynthesis of cofactors, prosthetic groups, and carriers	Quinolinate	2	7.92E-03
sll0623	1686	1803	2127	3297	4413	0.096729272	0.334989573	0.967594801	1.388336023	unknown protein	Unknown		3	7.32E-02
sll0624	278	356	323	161	168	0.358445481	0.219070564	-0.782985143	-0.722615229	unknown protein	Unknown		2	6.02E-02
sll0625	791	824	801	599	545	0.058130797	0.018100858	-0.40111944	-0.538684758	unknown protein	Unknown		2	1.69E-01
sll0626	3084	2616	2648	3454	4635	-0.237230606	-0.220121076	0.163518161	0.587858546	putative neutral invertase	Other categories	Other	2	1.04E-01
sll0629	5946	9114	6361	3034	1651	0.616068412	0.097205756	-0.970755741	-1.848498102	alternative photosystem I reaction center subunit X	Photosynthesis and respiration	Photosystem I	6	1.55E-03
sll0630	8249	13424	9029	4179	2324	0.702459461	0.130343164	-0.981101545	-1.827600204	unknown protein	Unknown		6	4.37E-03
sll0631	691	904	952	270	221	0.386184078	0.461481104	-1.357975428	-1.644356161	L-aspartate oxidase	Biosynthesis of cofactors, prosthetic groups, and carriers	Quinolinate	4	6.54E-03
sll0634	1686	1718	1511	717	556	0.027015544	-0.158043018	-1.233338293	-1.599944836	photosystem I biogenesis protein BtpA	Photosynthesis and respiration	Photosystem I	3	2.53E-02
sll0635	2814	2050	1830	1545	1752	-0.457418812	-0.621068298	-0.864691305	-0.683874632	probable thiamine-phosphate pyrophosphorylase	Biosynthesis of cofactors, prosthetic groups, and carriers	Thiamin	2	1.14E-03
sll0638	987	1099	1061	682	1074	0.155714577	0.103998394	-0.533701588	0.121787323	periplasmic protein, function unknown	Hypothetical		2	2.60E-01
sll0639	1051	1084	1160	4109	5957	0.045234939	0.142895341	1.967253141	2.502993797	hypothetical protein	Hypothetical		6	1.04E-02
sll0640	1327	1268	1110	786	671	-0.065995376	-0.257505222	-0.756330894	-0.98328243	probable sodium/sulfate symporter	Transport and binding proteins		2	1.77E-02
sll0641	1120	1157	958	497	476	0.046822086	-0.224604366	-1.171057685	-1.234175202	unknown protein	Unknown		2	7.43E-03
sll0643	1392	1462	1951	811	789	0.0709972	0.487519252	-0.779051213	-0.818216191	urease accessory protein G	Central intermediary metabolism	Other	2	3.25E-02
sll0644	434	580	580	327	309	0.419289437	0.419937089	-0.405216244	-0.489718627	probable esterase	Other categories	Other	2	1.04E-01
sll0645	2309	2166	2293	2018	1555	-0.092635228	-0.0100683	-0.194942507	-0.570397391	unknown protein	Unknown		1	4.07E-01
sll0646	1864	1703	1605	1450	1379	-0.130914134	-0.216491656	-0.362841079	-0.435631096	guanylyl cyclase	Regulatory functions		1	1.02E-01
sll0647	930	1053	1056	1659	2580	0.17950595	0.183764973	0.835999767	1.472682241	unknown protein	Unknown		3	6.16E-02
sll0648	2554	2768	2327	896	731	0.116448129	-0.134083018	-1.511335893	-1.803710496	probable glycosyltransferase	Other categories	Drug and analog sensitivity	4	9.64E-03
sll0649	1775	1800	1607	624	676	0.020182758	-0.143494042	-1.508053532	-1.391543598	two-component response regulator OmpR subfamily	Regulatory functions		3	1.81E-02
sll0650	4473	3697	4351	4924	9765	-0.275043586	-0.039893343	0.138563021	1.126354079	putative transposase [ISY100j: 421739 - 422684]	Other categories	Transposon-related functions	3	3.58E-02
sll0651	1404	1728	1598	1983	3068	0.300091083	0.187118422	0.498453133	1.127848332	putative transposase [ISY100j: 421739 - 422684]	Other categories	Transposon-related functions	2	7.22E-03
sll0654	4206	7762	4182	1033	348	0.884093627	-0.008057493	-2.026141882	-3.59590592	alkaline phosphatase	Other categories	Other	22	4.09E-02
sll0656	1003	1931	1081	764	342	0.94441105	0.108045159	-0.392512042	-1.553036983	unknown protein	Unknown		6	7.45E-02
sll0657	4594	3729	2978	654	499	-0.300756052	-0.625527299	-2.813160019	-3.201382337	phospho-N-acetylmuramoyl-pentapeptide-transferase	Cell envelope	Murein sacculus and peptidoglycan	9	4.12E-03
sll0658	3381	3145	2695	2844	3030	-0.104665024	-0.327404232	-0.249533055	-0.158365684	hypothetical protein	Hypothetical		1	4.15E-01
sll0659	1957	1793	1606	1605	1701	-0.1259156	-0.285394715	-0.286066273	-0.202506322	hypothetical protein	Hypothetical		1	4.23E-01
sll0660	394	423	416	243	233	0.102016356	0.077836711	-0.697841446	-0.758705608	pyridoxal phosphate biosynthetic protein PdxA	Biosynthesis of cofactors, prosthetic groups, and carriers	Pyridoxine	2	3.66E-02
sll0661	11381	15510	10905	2827	2219	0.446560685	-0.061655003	-2.009250875	-2.358834732	hypothetical protein YCF35	Hypothetical		7	1.03E-03
sll0662	6193	7576	6305	2210	2202	0.290757116	0.025645943	-1.486448137	-1.49226457	4Fe-4S type iron-sulfur protein	Hypothetical		3	1.10E-03
sll0664	272	255	283	226	221	-0.093053389	0.058916095	-0.270217867	-0.296546527	unknown protein	Unknown		1	7.77E-01
sll0665	1643	1399	1758	1661	2199	-0.232332768	0.097568087	0.015652641	0.420207986	putative transposase [ISY523r: 3109761 - 3110626]	Other categories	Transposon-related functions	2	5.17E-02
sll0666	662	848	715	712	967	0.356950665	0.109564598	0.105118429	0.546002084	putative transposase [ISY523r: 3109761 - 3110626]	Other categories	Transposon-related functions	1	2.72E-02
sll0667	3399	2975	3240	10722	26360	-0.191950599	-0.069010485	1.65746418	2.955217356	putative transposase [ISY352e: 2921301 - 2921595, join 3108631 - 3109754]	Other categories	Transposon-related functions	9	2.76E-02
sll0668	358	345	330	511	1981	-0.052616237	-0.117379792	0.512546077	2.466974395	putative transposase [ISY352e: 2921301 - 2921595, join 3108631 - 3109754]	Other categories	Transposon-related functions	6	3.23E-04
sll0669	380	294	289	301	318	-0.372069096	-0.395640896	-0.334192344	-0.258610456	unknown protein	Unknown		1	7.54E-01
sll0670	289	326	300	712	889	0.172878749	0.055497721	1.300158713	1.619873406	hypothetical protein	Hypothetical		3	3.08E-02
sll0671	462	543	438	645	758	0.231085959	-0.079697721	0.480935605	0.713300975	probable cation transporter	Transport and binding proteins		2	1.65E-01
sll0672	1182	1360	1195	604	676	0.202721303	0.016467052	-0.968388705	-0.806426268	cation-transporting p-type ATPase PacL	Transport and binding proteins		2	6.52E-03
sll0676	368	438	387	188	205	0.249919695	0.071088791	-0.97414316	-0.847853836	hypothetical protein	Hypothetical		2	3.78E-02
sll0677	1339	1256	1534	1362	1817	-0.091864663	0.196690185	0.025459866	0.440864135	putative transposase [ISY523h: 3093889 - 3094759]	Other categories	Transposon-related functions	1	1.54E-01
sll0678	730	700	599	717	703	-0.060438578	-0.284843837	-0.024808577	-0.052841885	hypothetical protein	Hypothetical		1	8.67E-01
sll0679	2415	3190	2655	797	710	0.401273159	0.136534776	-1.59970502	-1.765287941	periplasmic phosphate-binding protein of ABC transporter	Transport and binding proteins		4	1.29E-01
sll0680	35584	51732	45992	13319	4794	0.539814135	0.370140661	-1.417704001	-2.891876221	phosphate-binding periplasmic protein precursor (PBP)	Transport and binding proteins		11	2.08E-02
sll0681	17952	23388	21209	5625	3238	0.381628927	0.240481041	-1.674309318	-2.470997044	phosphate transport system permease protein PstC homolog	Transport and binding proteins		7	1.53E-02
sll0682	8234	10926	9968	3105	1330	0.408185563	0.275820905	-1.40677853	-2.629715065	phosphate transport system permease protein PstA homolog	Transport and binding proteins		8	1.68E-02
sll0683	6495	8827	9022	2811	1078	0.442585758	0.474047886	-1.208151505	-2.591365006	phosphate transport ATP-binding protein PstB homolog	Transport and binding proteins		8	3.43E-02
sll0684	6107	8468	9045	3482	767	0.471637239	0.566663558	-0.810461173	-2.992965897	phosphate transport ATP-binding protein PstB homolog	Transport and binding proteins		12	5.14E-02
sll0685	2139	2615	3028	1692	627	0.289876994	0.501737836	-0.338069045	-1.769759169	hypothetical protein	Hypothetical		5	1.03E-01
sll0686	777	813	717	1036	930	0.066955477	-0.11426685	0.416051846	0.259385093	probable cytochrome c-type biogenesis protein	Other categories	Other	1	3.38E-01
sll0687	2146	2229	2487	2442	2786	0.054797499	0.212646674	0.186076006	0.37651471	RNA polymerase ECF-type (group 3) sigma factor	Transcription	RNA synthesis, modification, and DNA transcription	1	6.00E-01
sll0688	693	734	772	794	674	0.082116381	0.15670811	0.196307571	-0.039926242	unknown protein	Unknown		1	9.02E-01
sll0689	5099	4222	3528	1225	1277	-0.272443908	-0.531517067	-2.057943597	-1.998001913	Na+/H+ antiporter	Transport and binding proteins		4	8.41E-03
sll0690	270	252	278	702	1169	-0.099179023	0.037942004	1.375988725	2.11292915	probable transcription regulator	Regulatory functions		5	2.96E-03
sll0691	1497	1630	1639	1657	1663	0.122659984	0.131078592	0.146537801	0.152054804	hypothetical protein	Hypothetical		1	9.62E-01
sll0696	362	354	313	206	222	-0.032135805	-0.209363211	-0.814057983	-0.703577413	hypothetical protein	Hypothetical		2	3.01E-02
sll0698	1153	1251	1247	1086	1119	0.118224229	0.11351718	-0.086015421	-0.042195668	drug sensory protein A, low temperature sensor, two-component sensor histidine kinase	Other categories	Drug and analog sensitivity	1	7.75E-01
sll0699	3805	2980	3416	4027	7782	-0.352819504	-0.155608876	0.081875274	1.032210671	putative transposase [ISY100i: 123475 - 124420]	Other categories	Transposon-related functions	3	5.21E-02
sll0700	1562	1535	1643	2270	3724	-0.025527567	0.0721633	0.538732282	1.253026661	putative transposase [ISY100i: 123475 - 124420]	Other categories	Transposon-related functions	2	4.80E-03
sll0702	718	822	811	461	523	0.195400781	0.176758682	-0.638528865	-0.455203906	unknown protein	Unknown		2	7.41E-02
sll0703	909	971	1046	723	674	0.09492846	0.202915407	-0.330133391	-0.43163391	unknown protein	Unknown		2	2.70E-01
sll0704	880	955	1087	2293	4144	0.11798317	0.305077939	1.382234417	2.236048117	cysteine desulfurase	Amino acid biosynthesis	Glutamate family / Nitrogen assimilation	5	1.15E-02
sll0708	506	472	445	288	284	-0.098958874	-0.184297276	-0.811654059	-0.831349513	dimethyladenosine transferase	Other categories	Drug and analog sensitivity	2	3.82E-02
sll0709	1427	1315	1404	1315	1630	-0.117287763	-0.023177841	-0.117743887	0.191760603	putative endonuclease	DNA replication, restriction, modification, recombination, and repair		1	8.70E-01
sll0710	412	443	499	205	174	0.105305275	0.275489881	-1.005882855	-1.24572687	unknown protein	Unknown		3	1.32E-02
sll0711	1980	2015	2141	2376	3114	0.025211543	0.112402868	0.262794428	0.652981144	isopentenyl monophosphate kinase	Other categories	Other	2	1.23E-01
sll0712	1823	1556	1627	1461	1913	-0.228780543	-0.164310163	-0.31947258	0.06962187	cysteine synthase	Amino acid biosynthesis	Serine family / Sulfur assimilation	1	7.20E-02
sll0716	925	951	915	1024	778	0.039939413	-0.016004293	0.1473891	-0.249482967	leader peptidase I (signal peptidase I)	Cellular processes	Protein and peptide secretion	1	7.10E-01
sll0720	426	540	445	436	484	0.341832557	0.062093953	0.032285751	0.184005034	RTX toxin activating protein homolog	Cellular processes	Cell killing	1	4.22E-01
sll0721	1081	1257	1285	935	929	0.217527691	0.249159581	-0.209663851	-0.219169813	unknown protein	Unknown		1	2.71E-01
sll0722	2303	2530	2331	2180	2198	0.135703283	0.017122635	-0.079205107	-0.067191888	unknown protein	Unknown		1	1.19E-01
sll0723	2040	2445	2737	1628	1677	0.260996756	0.423775939	-0.325794816	-0.283076832	unknown protein	Unknown		2	6.01E-02
sll0726	3757	4081	3284	1215	1011	0.119040991	-0.194230919	-1.62849226	-1.894447902	phosphoglucomutase	Central intermediary metabolism	Polysaccharides and glycoproteins	4	8.48E-03
sll0727	719	583	502	427	320	-0.302881337	-0.519403412	-0.752068663	-1.168172677	hypothetical protein	Hypothetical		2	2.53E-02
sll0728	1978	1880	1722	1681	1933	-0.073194996	-0.200403322	-0.234641021	-0.033421574	acetyl-CoA carboxylase alpha subunit	Fatty acid, phospholipid and sterol metabolism		1	7.32E-01
sll0729	606	595	532	386	406	-0.02655361	-0.186251132	-0.652292004	-0.578997281	probable DNA methyltransferase	DNA replication, restriction, modification, recombination, and repair		2	9.04E-02
sll0732	184	192	202	107	128	0.058545786	0.132831761	-0.779095622	-0.524375405	hypothetical protein	Hypothetical		2	5.86E-02
sll0733	550	420	639	546	969	-0.388961623	0.216666295	-0.011079787	0.816794634	unknown protein	Unknown		2	3.06E-01
sll0735	2267	2050	1881	583	537	-0.14519271	-0.269923003	-1.95953091	-2.077925358	hypothetical protein	Hypothetical		4	3.79E-02
sll0736	1314	1203	1082	530	603	-0.127638778	-0.281282834	-1.309214048	-1.125151341	hypothetical protein	Hypothetical		2	8.52E-04
sll0737	815	969	967	481	456	0.250365459	0.247721113	-0.760300068	-0.838130917	hypothetical protein	Hypothetical		2	6.25E-04
sll0738	219	253	240	173	170	0.208404855	0.131983856	-0.33514844	-0.363742639	molybdate-binding periplasmic protein	Transport and binding proteins		1	1.11E-01
sll0739	426	461	434	417	474	0.114151447	0.029067791	-0.028183934	0.15482467	ATP-binding protein of molybdate ABC transporter	Transport and binding proteins		1	6.25E-01
sll0740	620	627	600	791	810	0.016744325	-0.047809598	0.350923744	0.384849703	hypothetical protein	Hypothetical		1	1.37E-02
sll0741	339	434	751	26619	71498	0.354101767	1.146136262	6.294396558	7.719815679	pyruvate flavodoxin oxidoreductase	Photosynthesis and respiration	Soluble electron carriers	211	2.09E-02
sll0742	458	560	843	10689	33191	0.289346664	0.88043792	4.544447612	6.179148136	hypothetical protein	Hypothetical		72	1.26E-03
sll0743	335	377	650	8391	34799	0.171015085	0.955271401	4.646725405	6.698830587	hypothetical protein	Hypothetical		104	1.22E-03
sll0744	703	740	1118	8166	45913	0.073500245	0.668225768	3.537348291	6.028489976	hypothetical protein	Hypothetical		65	1.06E-02
sll0745	773	655	844	2681	47131	-0.240054695	0.126624896	1.79330449	5.92925624	phosphofructokinase	Energy metabolism	Glycolysis	72	2.12E-06
sll0749	1354	1519	1681	3975	4202	0.166406993	0.312322716	1.553788069	1.634155634	hypothetical protein	Hypothetical		3	4.49E-02
sll0750	1343	1347	1216	1474	1784	0.004890122	-0.143548932	0.134823115	0.410005957	two-component sensor histidine kinase, KaiC-interacting protein, involved in circadian rhythm	Regulatory functions		1	3.34E-01
sll0751	1576	2060	1884	604	490	0.386634515	0.257577439	-1.383746556	-1.686383119	hypothetical protein YCF22	Hypothetical		4	1.04E-03
sll0752	1954	2200	2439	1155	1102	0.171283723	0.320203078	-0.758956837	-0.826136901	hypothetical protein	Hypothetical		2	5.91E-03
sll0753	2354	2141	2662	1906	1901	-0.136496356	0.177539968	-0.304221385	-0.308042527	FolD bifunctional protein	Biosynthesis of cofactors, prosthetic groups, and carriers	Folic acid	1	2.33E-01
sll0754	3367	3536	3692	2786	2859	0.070620978	0.133007397	-0.273418185	-0.235786631	ribosome binding factor A	Translation	Ribosomal proteins: synthesis and modification	1	2.85E-01
sll0755	2787	2631	2851	2312	2378	-0.083278917	0.032773833	-0.269669529	-0.228672467	thioredoxin peroxidase	Cellular processes	Detoxification	1	3.77E-01
sll0756	791	853	930	637	616	0.109367379	0.233339754	-0.311233463	-0.360394773	unknown protein	Unknown		2	6.09E-02
sll0757	4037	4342	4674	4468	5323	0.104992141	0.211351246	0.146067854	0.398796581	amidophosphoribosyltransferase	Purines, pyrimidines, nucleosides, and nucleotides	Purine ribonucleotide biosynthesis	1	1.98E-01
sll0759	2181	1763	1766	1526	1659	-0.307043657	-0.30450335	-0.514939167	-0.395000826	ABC transporter ATP-binding protein	Transport and binding proteins		1	7.29E-01
sll0760	4159	4086	4096	1503	1303	-0.025573228	-0.022234731	-1.468874151	-1.674004998	hypothetical protein YCF38	Hypothetical		3	7.91E-03
sll0761	5119	5273	6207	5772	5805	0.042834115	0.277956375	0.173238629	0.181511928	unknown protein	Unknown		1	8.58E-01
sll0762	4877	4743	5452	5012	5273	-0.04018631	0.16063859	0.039434882	0.112693668	unknown protein	Unknown		1	6.13E-01
sll0763	2351	2057	2210	2438	2994	-0.192187699	-0.088949993	0.052827043	0.348928957	hypothetical protein	Hypothetical		1	2.02E-01
sll0764	950	865	913	681	629	-0.135835098	-0.057242618	-0.480961207	-0.595327311	urea transport system ATP-binding protein	Transport and binding proteins		2	2.03E-01
sll0765	1539	1431	1376	1648	2468	-0.105378463	-0.161910341	0.098243917	0.681165299	hypothetical protein	Hypothetical		2	2.53E-01
sll0766	1008	981	953	1002	1663	-0.039535084	-0.080350794	-0.008552113	0.722330306	DNA repair protein RadC	DNA replication, restriction, modification, recombination, and repair		2	4.84E-02
sll0767	53423	52925	50772	15676	14448	-0.013523041	-0.073444695	-1.768872392	-1.886616973	50S ribosomal protein L20	Translation	Ribosomal proteins: synthesis and modification	4	2.31E-02
sll0771	5616	7477	6035	2591	2036	0.413105929	0.103886774	-1.115982462	-1.463483715	glucose transport protein	Transport and binding proteins		4	3.68E-02
sll0772	993	1316	1148	630	488	0.405540443	0.208321696	-0.656224689	-1.025979717	probable porin; major outer membrane protein	Cell envelope	Membranes, lipoproteins, and porins	3	2.88E-02
sll0775	386	614	1087	2592	4729	0.670842513	1.493561091	2.747993947	3.615286016	unknown protein	Unknown		12	2.51E-02
sll0776	426	515	655	1832	4241	0.273977945	0.620404827	2.10555253	3.316098592	serine/threonine kinase	Regulatory functions		10	5.45E-05
sll0777	564	682	764	791	806	0.274509795	0.439280365	0.488132515	0.515478718	putative carboxypeptidase	Other categories	Other	1	6.26E-01
sll0778	312	361	420	405	322	0.210800424	0.425860249	0.375467718	0.04473633	ABC transporter, ATP-binding protein	Transport and binding proteins		1	4.81E-01
sll0779	856	915	1101	794	1025	0.095862917	0.363072774	-0.107327585	0.260314355	unknown protein	Unknown		1	1.24E-01
sll0780	1133	1516	1899	2647	2427	0.419367731	0.744278569	1.22368098	1.098224266	unknown protein	Unknown		2	1.31E-02
sll0781	2408	3147	3507	4958	4960	0.386259463	0.542165845	1.041789255	1.042404375	hypothetical protein	Hypothetical		2	2.16E-02
sll0782	531	559	428	544	646	0.075655083	-0.309648873	0.035540895	0.283860036	transcriptional regulator	Regulatory functions		2	5.61E-01
sll0783	1922	461	444	119	140	-2.05876035	-2.114361274	-4.010788848	-3.781248075	unknown protein	Unknown		16	7.06E-02
sll0784	1362	1333	1115	1156	1157	-0.031031166	-0.288996136	-0.236530384	-0.235791325	nitrilase	Amino acid biosynthesis	Glutamate family / Nitrogen assimilation	1	3.54E-02
sll0785	475	378	360	305	314	-0.329702528	-0.399792997	-0.637584068	-0.596140581	unknown protein	Unknown		2	4.16E-01
sll0786	535	399	356	410	411	-0.421948957	-0.586770492	-0.383235947	-0.381672395	unknown protein	Unknown		2	3.69E-01
sll0787	224	197	176	132	162	-0.183971822	-0.346664234	-0.757114648	-0.466040997	hypothetical protein	Hypothetical		2	2.09E-01
sll0788	8387	7620	15108	246834	321541	-0.138255623	0.849112605	4.879310656	5.260770171	hypothetical protein	Hypothetical		42	9.81E-05
sll0789	2344	2298	4065	124499	247683	-0.028464992	0.794323396	5.731094526	6.723456839	two-component response regulator OmpR subfamily	Regulatory functions		108	3.44E-04
sll0790	549	513	788	21611	63765	-0.097171725	0.521398876	5.298266129	6.859236918	two-component sensor histidine kinase	Regulatory functions		124	3.68E-04
sll0792	468	555	517	381	327	0.247348507	0.144269411	-0.294277953	-0.517718041	Zinc-responsive repressor ZiaR	Regulatory functions		2	2.89E-01
sll0793	2578	2268	2296	2570	2646	-0.184292793	-0.166641273	-0.004266081	0.037672361	hypothetical protein	Hypothetical		1	7.55E-01
sll0794	425	492	688	777	738	0.209096412	0.693627677	0.869579888	0.796057884	cobalt-dependent transcriptional regulator	Biosynthesis of cofactors, prosthetic groups, and carriers	Cobalamin, heme, phycobilin and porphyrin	2	2.89E-02
sll0797	475	443	420	194	220	-0.100301312	-0.178568344	-1.292670428	-1.107322828	redox-responsive and/or Ni(II)-responsive regulator, two-component response regulator OmpR subfamily	Regulatory functions		2	1.38E-02
sll0798	456	423	392	241	273	-0.110948961	-0.220267358	-0.921531936	-0.742005475	Ni(II)-sensor and/or redox sensor, two-component sensor histidine kinase	Regulatory functions		2	2.88E-02
sll0800	4807	4931	5643	6800	10279	0.036537592	0.23121102	0.500239726	1.096414064	hypothetical protein	Hypothetical		2	5.49E-03
sll0802	1047	1289	1568	1023	1223	0.299540814	0.582727273	-0.034476804	0.22440251	hypothetical protein	Hypothetical		2	2.35E-01
sll0803	843	880	1013	1326	1713	0.062453649	0.265788241	0.654326729	1.023227607	hypothetical protein	Hypothetical		2	1.69E-01
sll0804	581	845	853	1231	1513	0.540818429	0.554066002	1.083353407	1.38087779	hypothetical protein	Hypothetical		3	8.55E-02
sll0807	14359	13012	11507	3399	2077	-0.142140375	-0.319533618	-2.078848504	-2.789161762	pentose-5-phosphate-3-epimerase	Energy metabolism	Pentose phosphate pathway	7	7.30E-04
sll0808	1921	1617	1585	1756	1749	-0.248436314	-0.276944535	-0.129569818	-0.135198187	putative transposase [ISY508a: 1710788 - 1711753]	Other categories	Transposon-related functions	1	6.67E-01
sll0809	1064	1141	989	1456	1463	0.101519698	-0.105120435	0.452950768	0.460095871	hypothetical protein	Hypothetical		1	2.55E-01
sll0810	1160	1210	989	722	757	0.061395387	-0.230015299	-0.683493499	-0.615276237	unknown protein	Unknown		2	1.86E-02
sll0811	165	188	166	138	176	0.187077944	0.006021216	-0.255001446	0.092993734	unknown protein	Unknown		1	4.26E-01
sll0812	1561	1491	1257	348	335	-0.066553754	-0.313243279	-2.166128463	-2.222041355	hypothetical protein	Hypothetical		5	2.68E-02
sll0813	2588	2854	2871	1164	1151	0.141147196	0.149671236	-1.152830704	-1.168516178	cytochrome c oxidase subunit II	Photosynthesis and respiration	Respiratory terminal oxidases	2	2.67E-03
sll0814	3231	2520	2824	916	903	-0.358516457	-0.194464345	-1.818069324	-1.839335171	hypothetical protein	Hypothetical		4	6.86E-02
sll0815	778	800	811	195	204	0.04013882	0.059773862	-1.99519012	-1.931448003	unknown protein	Unknown		4	9.27E-03
sll0816	711	632	657	338	570	-0.170514958	-0.114643802	-1.071682677	-0.319530215	probable oxidoreductase	Other categories	Other	2	3.15E-02
sll0817	312	283	289	172	240	-0.141767871	-0.108143793	-0.85611628	-0.377449434	tRNA delta-2-isopentenylpyrophosphate (IPP) transferase	Translation	Aminoacyl tRNA synthetases and tRNA modification	2	5.44E-02
sll0818	1433	1638	1896	1930	1816	0.192854443	0.404037975	0.42918106	0.341681516	tetrapyrrole methylase family protein	Other categories	Other	1	8.22E-02
sll0819	85486	164376	127724	106075	33769	0.943249139	0.579276279	0.311327776	-1.339963977	photosystem I reaction center subunit III precursor (PSI-F), plastocyanin (cyt c553) docking protein	Photosynthesis and respiration	Photosystem I	5	7.69E-03
sll0821	6666	3988	4103	5455	5481	-0.741143192	-0.700141747	-0.289224203	-0.282416705	phytochrome-like protein	Hypothetical		2	6.79E-01
sll0822	33604	30534	33312	5129	3360	-0.138238423	-0.012583123	-2.711846789	-3.321930327	hypothetical protein	Hypothetical		10	1.89E-03
sll0823	3583	2892	3103	2551	2521	-0.309277074	-0.207294273	-0.489932947	-0.507028915	probable succinate dehydrogenase iron-sulfur protein	Energy metabolism	TCA cycle	1	5.06E-01
sll0825	1866	1716	1795	1168	1104	-0.121135207	-0.055673009	-0.675707031	-0.757611889	polyA polymerase	Translation	Ribosomal proteins: synthesis and modification	2	1.70E-02
sll0827	1236	1402	1523	1554	1507	0.181235349	0.300492743	0.329709825	0.285716852	hypothetical protein	Hypothetical		1	3.26E-01
sll0828	1591	1676	1698	1149	1564	0.074688434	0.09349367	-0.469117157	-0.024545669	putative amidase	Cell envelope	Murein sacculus and peptidoglycan	1	1.97E-01
sll0829	1091	971	871	676	670	-0.168179055	-0.324808413	-0.690372019	-0.703031904	probable methyltransferase	Other categories	Other	2	3.69E-02
sll0830	1176	2062	2548	2816	3195	0.810152372	1.11555675	1.259736201	1.441858486	elongation factor EF-G	Translation	Protein modification and translation factors	3	7.89E-02
sll0832	1249	1207	1257	1113	1053	-0.048608848	0.009919198	-0.1667236	-0.246144508	hypothetical protein	Hypothetical		1	3.00E-01
sll0833	1056	1188	1083	614	613	0.169147244	0.036197912	-0.783394579	-0.785306331	probable oligopeptides ABC transporter permease protein	Transport and binding proteins		2	1.10E-02
sll0834	2124	2783	2285	650	496	0.39020521	0.105544792	-1.707634813	-2.098221187	low affinity sulfate transporter	Transport and binding proteins		6	2.54E-04
sll0837	4060	4442	4582	2245	2284	0.129840082	0.174550212	-0.854862761	-0.829517583	periplasmic protein, function unknown	Hypothetical		2	2.35E-02
sll0838	1837	1847	1860	843	944	0.007435103	0.017822838	-1.124758396	-0.960496866	orotidine 5&#x27; monophosphate decarboxylase	Purines, pyrimidines, nucleosides, and nucleotides	Pyrimidine ribonucleotide biosynthesis	2	1.92E-02
sll0839	954	907	892	534	576	-0.07275164	-0.096898682	-0.836226839	-0.728232015	hypothetical protein	Hypothetical		2	1.06E-02
sll0842	643	672	672	596	639	0.063959794	0.063657151	-0.110273738	-0.008245392	neopullulanase	Central intermediary metabolism	Polysaccharides and glycoproteins	1	5.94E-01
sll0843	290	384	458	7501	15225	0.404304576	0.655917758	4.690793731	5.712031849	unknown protein	Unknown		52	2.50E-02
sll0844	791	992	912	2861	4767	0.326728193	0.205115438	1.854365633	2.590855144	tRNA (5-methylaminomethyl-2-thiouridylate)-methyltransferase	Translation	Aminoacyl tRNA synthetases and tRNA modification	6	8.73E-04
sll0846	4622	1447	2340	79759	50175	-1.675667784	-0.981703589	4.109060315	3.440377434	hypothetical protein	Hypothetical		55	9.17E-04
sll0847	864	880	692	428	356	0.025478063	-0.32013018	-1.015628362	-1.281546572	unknown protein	Unknown		2	3.59E-02
sll0848	352	343	379	213	208	-0.038206481	0.106193374	-0.721625507	-0.760849392	chromosomal replication initiator protein DnaA	DNA replication, restriction, modification, recombination, and repair		2	2.02E-02
sll0849	127473	159338	105346	69079	13089	0.321895198	-0.275054727	-0.883873247	-3.283816022	photosystem II reaction center D2 protein	Photosynthesis and respiration	Photosystem II	12	1.64E-03
sll0851	126530	173359	112056	88348	44284	0.454281971	-0.175256031	-0.518212308	-1.514614197	photosystem II CP43 protein	Photosynthesis and respiration	Photosystem II	4	2.21E-02
sll0853	3839	3405	3143	2833	2543	-0.17304676	-0.288557704	-0.438290632	-0.59415194	hypothetical protein	Hypothetical		2	1.47E-01
sll0854	1180	1129	1032	509	533	-0.063052441	-0.193662396	-1.212688843	-1.147276988	hypothetical protein	Hypothetical		2	1.72E-02
sll0855	1480	1525	1367	1042	928	0.043458927	-0.11505626	-0.507079025	-0.673550515	putative channel transporter	Transport and binding proteins		2	5.24E-03
sll0856	448	627	654	1420	2563	0.486479252	0.54578874	1.665211291	2.516634792	RNA polymerase ECF-type (group 3) sigma-E factor	Transcription	RNA synthesis, modification, and DNA transcription	6	2.38E-03
sll0857	567	772	835	1677	2969	0.446191194	0.559571681	1.564908867	2.389283799	unknown protein	Unknown		5	1.88E-03
sll0858	456	731	797	1343	2950	0.679664677	0.804746929	1.558357941	2.692979064	hypothetical protein	Hypothetical		6	9.96E-04
sll0860	2673	2885	2601	2227	2156	0.109929068	-0.039544004	-0.26343009	-0.309782703	hypothetical protein	Hypothetical		1	1.41E-01
sll0861	1688	1768	1633	1204	1272	0.066320081	-0.048053273	-0.487316622	-0.408120462	hypothetical protein	Hypothetical		1	5.44E-02
sll0862	3574	3520	3401	2343	2375	-0.022027347	-0.071754191	-0.608998093	-0.589891607	hypothetical protein	Hypothetical		2	1.59E-02
sll0863	502	483	462	239	234	-0.054044908	-0.119388228	-1.070568551	-1.101060308	hypothetical protein	Hypothetical		2	1.72E-02
sll0864	278	350	294	156	155	0.332190325	0.080484612	-0.835492596	-0.842743203	hypothetical protein	Hypothetical		2	1.78E-02
sll0865	352	295	311	501	578	-0.254913136	-0.177419884	0.507166893	0.714415431	excinuclease ABC subunit C	DNA replication, restriction, modification, recombination, and repair		2	2.05E-02
sll0867	626	614	676	716	523	-0.029837065	0.10951876	0.193776017	-0.260493779	hypothetical protein	Hypothetical		1	5.25E-01
sll0868	761	670	702	634	613	-0.18467492	-0.116241631	-0.263238138	-0.311646129	lipoic acid synthetase	Biosynthesis of cofactors, prosthetic groups, and carriers	Lipoate	1	2.53E-01
sll0869	400	409	405	377	420	0.031508667	0.015469851	-0.087159954	0.068239172	Leu/Phe-tRNA-protein transferase	Translation	Protein modification and translation factors	1	6.23E-01
sll0871	468	555	531	831	1031	0.246078431	0.184091355	0.829053491	1.140902601	hypothetical protein	Hypothetical		2	8.82E-03
sll0872	4882	7243	8254	3747	1631	0.569023999	0.757625038	-0.38169215	-1.581536303	unknown protein	Unknown		5	1.09E-03
sll0873	827	815	855	432	510	-0.021369457	0.047022855	-0.935776944	-0.696425788	carboxynorspermidine decarboxylase	Other categories	Other	2	4.21E-02
sll0875	3714	3836	3716	3056	3672	0.046449852	0.000775409	-0.281439653	-0.016430928	hypothetical protein	Hypothetical		1	2.82E-01
sll0876	2503	1845	1775	1711	1788	-0.439755801	-0.496156941	-0.548664495	-0.485327639	Holliday junction DNA helicase RuvA	DNA replication, restriction, modification, recombination, and repair		1	2.37E-01
sll0877	2975	2718	2885	7728	9392	-0.130254162	-0.044317275	1.377338151	1.658764194	hypothetical protein	Hypothetical		3	9.90E-03
sll0886	1136	1234	1100	741	627	0.119561474	-0.04613081	-0.616457594	-0.856405566	hypothetical protein	Hypothetical		2	5.86E-02
sll0887	2482	2471	2633	3620	4414	-0.006382655	0.085015762	0.544142077	0.830248612	putative modulator of DNA gyrase; PmbA homolog	DNA replication, restriction, modification, recombination, and repair		2	2.59E-02
sll0888	621	634	794	618	631	0.028333722	0.353302436	-0.00790157	0.022590338	hypothetical protein	Hypothetical		1	6.46E-01
sll0891	2645	2800	2939	8834	11246	0.082372186	0.152152858	1.740039527	2.088274517	malate dehydrogenase	Energy metabolism	TCA cycle	4	1.98E-02
sll0892	930	1034	1093	2919	4122	0.153357393	0.233693997	1.650849127	2.148809316	aspartate 1-decarboxylase	Biosynthesis of cofactors, prosthetic groups, and carriers	Pantothenate	4	2.46E-03
sll0895	1261	1197	1248	735	554	-0.074572612	-0.014347719	-0.77876943	-1.185997095	CysQ protein homolog	Transport and binding proteins		2	1.12E-02
sll0896	468	454	449	223	184	-0.043764489	-0.059048902	-1.070645737	-1.347082711	Holliday juction resolvase RuvC	DNA replication, restriction, modification, recombination, and repair		3	6.35E-03
sll0897	4237	3550	3317	4566	3848	-0.254907339	-0.353218547	0.10816864	-0.138630935	DnaJ protein, heat shock protein 40, molecular chaperone	Cellular processes	Chaperones	1	2.19E-01
sll0898	1714	1603	1444	1634	1107	-0.096901875	-0.247605677	-0.069045925	-0.630590318	hypothetical protein	Hypothetical		2	4.24E-01
sll0899	3050	3004	2753	696	689	-0.021854898	-0.147804828	-2.131911243	-2.145829694	UDP-N-acetylglucosamine pyrophosphorylase	Cell envelope	Murein sacculus and peptidoglycan	4	4.67E-03
sll0900	2082	1719	1599	1063	1122	-0.276972966	-0.380778481	-0.969992336	-0.892224348	ATP phosphoribosyltransferase	Amino acid biosynthesis	Aromatic amino acid family	2	2.02E-01
sll0901	1981	1830	1724	690	779	-0.114920697	-0.200697606	-1.522411149	-1.347487589	phosphoribosylaminoimidazole carboxylase	Purines, pyrimidines, nucleosides, and nucleotides	Purine ribonucleotide biosynthesis	3	2.41E-02
sll0902	3539	3584	3496	1873	1830	0.018088142	-0.017930214	-0.918106054	-0.951580963	ornithine carbamoyltransferase	Amino acid biosynthesis	Glutamate family / Nitrogen assimilation	2	1.46E-02
sll0905	411	481	478	1473	1499	0.228953417	0.220717098	1.842994492	1.867685386	hypothetical protein	Hypothetical		4	8.26E-04
sll0909	317	321	367	496	525	0.020182464	0.21271795	0.647185182	0.730259204	unknown protein	Unknown		2	1.35E-01
sll0910	450	514	576	595	510	0.190920778	0.354543738	0.40075172	0.179159526	unknown protein	Unknown		1	3.39E-01
sll0911	1302	1138	1346	1129	1196	-0.193823233	0.047734908	-0.204893092	-0.12170441	unknown protein	Unknown		1	3.32E-01
sll0912	2986	2883	2995	4165	5043	-0.050760858	0.004253483	0.480200355	0.756176487	ABC transporter ATP binding protein	Transport and binding proteins		2	1.10E-01
sll0913	674	737	725	897	1092	0.129540159	0.10621263	0.412746962	0.695857338	hypothetical protein	Hypothetical		2	1.11E-01
sll0914	268	295	283	88	99	0.137760307	0.076059167	-1.610423495	-1.432680284	unknown protein	Unknown		3	4.77E-03
sll0915	2333	2196	1963	807	808	-0.087448091	-0.248968357	-1.531343029	-1.529117527	periplasmic protease	Other categories	Other	3	1.37E-02
sll0916	409	380	318	145	184	-0.103717361	-0.364330721	-1.499577607	-1.153283969	precorrin isomerase, precorrin-8X methylmutase	Biosynthesis of cofactors, prosthetic groups, and carriers	Cobalamin, heme, phycobilin and porphyrin	3	1.26E-03
sll0920	2142	2290	2551	468	615	0.096491522	0.252161733	-2.193201354	-1.799554087	phosphoenolpyruvate carboxylase	Energy metabolism	Pyruvate and acetyl-CoA metabolism	5	8.19E-03
sll0921	2238	2400	2206	2021	1841	0.101077329	-0.020542235	-0.146672866	-0.281876748	two-component response regulator NarL subfamily	Regulatory functions		1	3.52E-01
sll0922	171	184	159	162	165	0.112221309	-0.105057728	-0.073174343	-0.049345809	unknown protein	Unknown		1	8.38E-01
sll0923	1694	2607	3516	1169	1274	0.622145685	1.053701797	-0.534652907	-0.411011078	unknown protein	Unknown		3	1.28E-03
sll0924	451	552	631	633	358	0.29265712	0.484646488	0.489274888	-0.332302152	hypothetical protein	Hypothetical		2	1.18E-01
sll0925	645	791	1095	1908	3052	0.294819852	0.763942149	1.565328806	2.243010169	hypothetical protein	Hypothetical		5	2.34E-02
sll0926	445	485	528	746	1293	0.122474916	0.245164144	0.743606951	1.53730816	hypothetical protein	Hypothetical		3	2.07E-02
sll0927	8276	7869	8970	1641	1701	-0.072848009	0.116162643	-2.334586468	-2.28297865	S-adenosylmethionine synthetase	Translation	Aminoacyl tRNA synthetases and tRNA modification	5	3.03E-03
sll0928	26450	41441	29858	10496	9563	0.647814619	0.174883947	-1.333366347	-1.46767661	allophycocyanin-B	Photosynthesis and respiration	Phycobilisome	4	7.56E-04
sll0930	3269	3406	3300	3609	3292	0.059123341	0.01356308	0.142700237	0.010168251	unknown protein	Unknown		1	6.92E-01
sll0931	2535	2352	2253	638	543	-0.108061397	-0.170034113	-1.989587073	-2.223867567	hypothetical protein	Hypothetical		5	8.76E-03
sll0932	887	831	730	250	165	-0.09363765	-0.281900289	-1.829348866	-2.425155044	hypothetical protein	Hypothetical		5	6.00E-03
sll0933	10781	10038	11199	6312	8526	-0.103012685	0.05481204	-0.772306547	-0.338499945	hypothetical protein	Hypothetical		2	2.44E-01
sll0934	8352	9022	9678	6025	7538	0.11136976	0.21273029	-0.471188048	-0.147849336	carboxysome formation protein CcmA	Photosynthesis and respiration	CO2 fixation	2	2.95E-02
sll0936	1560	1513	1447	913	835	-0.044874908	-0.108985913	-0.773372704	-0.901313816	putative oxidoreductase	Other categories	Other	2	2.24E-03
sll0938	507	637	586	401	387	0.331069749	0.210063638	-0.336112515	-0.389447572	aspartate transaminase	Energy metabolism	Amino acids and amines	2	3.48E-02
sll0939	223	259	251	110	140	0.213043959	0.170283903	-1.023256466	-0.668490091	hypothetical protein	Hypothetical		2	1.60E-02
sll0943	542	620	688	353	326	0.193651984	0.3434267	-0.618764763	-0.736364914	unknown protein	Unknown		2	2.18E-02
sll0944	762	863	850	364	462	0.17932086	0.15707919	-1.065382829	-0.72295779	hypothetical protein	Hypothetical		2	6.97E-02
sll0945	2373	2562	2397	484	487	0.11046318	0.014140505	-2.294513516	-2.285833041	glycogen synthase	Central intermediary metabolism	Polysaccharides and glycoproteins	5	6.49E-03
sll0947	11312	16986	15420	96430	96917	0.58647936	0.446933856	3.091575119	3.098842641	light repressed protein A homolog	Other categories	Adaptations and atypical conditions	9	1.17E-02
sll0980	932	1083	1015	2102	4390	0.216043403	0.122648177	1.172496633	2.23499972	unknown protein	Unknown		5	7.49E-03
sll0981	649	782	843	1439	2978	0.270241889	0.378809701	1.150068083	2.199068046	unknown protein	Unknown		5	2.82E-03
sll0982	2219	2005	1914	1879	2522	-0.146048125	-0.213439951	-0.239645707	0.18514542	unknown protein	Unknown		1	6.91E-01
sll0983	634	520	577	737	710	-0.284323044	-0.13552737	0.21804094	0.164597426	hypothetical protein	Hypothetical		1	2.23E-01
sll0984	338	367	354	382	367	0.117653338	0.068309726	0.177856638	0.119839083	hypothetical protein	Hypothetical		1	8.04E-01
sll0985	1449	1531	1370	1187	1239	0.079206385	-0.080822639	-0.288365599	-0.226762266	unknown protein	Unknown		1	5.01E-03
sll0986	1381	1414	1514	2357	4679	0.034055007	0.132432144	0.771316859	1.760542202	putative transposase [ISY120f(partial copy): 664387 - 664775]	Other categories	Transposon-related functions	3	4.75E-03
sll0990	908	981	1085	3499	3913	0.110741913	0.256872119	1.945885656	2.107492845	glutathione-dependent formaldehyde dehydrogenase	Other categories	Other	4	1.13E-04
sll0992	1107	1208	1313	2740	3956	0.125526669	0.246442143	1.307228794	1.837306087	putative esterase	Other categories	Other	4	3.30E-03
sll0993	570	630	650	372	405	0.144862311	0.190499341	-0.615312238	-0.493527053	potassium channel	Transport and binding proteins		2	2.56E-02
sll0994	442	477	490	380	382	0.109848476	0.147293971	-0.218865397	-0.212371932	hypothetical protein	Hypothetical		1	3.91E-01
sll0995	905	951	1197	707	653	0.071514296	0.403277276	-0.355269931	-0.470703469	hypothetical protein	Hypothetical		2	9.40E-02
sll0996	3373	2773	2972	3913	2928	-0.282724194	-0.182709363	0.214101378	-0.203969368	hypothetical protein	Hypothetical		1	8.72E-01
sll0997	778	1305	1574	2800	2494	0.746429492	1.01671898	1.847618446	1.680995386	hypothetical protein	Hypothetical		4	4.76E-02
sll0998	1925	1989	1937	2587	2236	0.04663302	0.008477586	0.426070014	0.215928009	LysR family transcriptional regulator	Regulatory functions		1	4.92E-01
sll1001	656	560	832	678	817	-0.227239394	0.343814878	0.047267272	0.316022005	ATP-binding protein of ABC transporter	Transport and binding proteins		1	6.84E-02
sll1002	1100	1280	1320	1111	1298	0.219057351	0.263616389	0.015259583	0.239069253	hypothetical protein YCF22	Hypothetical		1	1.26E-01
sll1003	1420	1467	1468	2325	3128	0.047229547	0.048514892	0.711364404	1.139278213	two-component sensor histidine kinase	Regulatory functions		2	8.54E-03
sll1004	3824	2817	2703	3223	3104	-0.440908581	-0.500357732	-0.246587939	-0.301102933	hypothetical protein	Hypothetical		1	2.17E-01
sll1005	319	316	294	161	182	-0.014978669	-0.115633544	-0.986185632	-0.80762171	MazG protein homolog	Regulatory functions		2	3.66E-02
sll1006	261	296	257	137	128	0.185118577	-0.020666086	-0.922961321	-1.025029763	unknown protein	Unknown		2	1.45E-02
sll1009	10874	20642	32841	195366	303614	0.92477478	1.59465802	4.167269903	4.803331625	unknown protein	Unknown		28	1.10E-03
sll1011	1149	1329	1512	2252	2889	0.208994749	0.395304273	0.969967723	1.329823807	hypothetical protein	Hypothetical		3	5.43E-02
sll1017	4921	2319	2374	610	520	-1.085393135	-1.051258308	-3.012450637	-3.241963933	ammonium/methylammonium permease	Transport and binding proteins		9	1.06E-02
sll1018	2993	2830	2521	2158	2139	-0.080741993	-0.247977404	-0.472177093	-0.484566146	dihydroorotase	Purines, pyrimidines, nucleosides, and nucleotides	Pyrimidine ribonucleotide biosynthesis	1	1.52E-02
sll1019	1163	726	694	579	534	-0.680890072	-0.744672409	-1.006371251	-1.122090974	hydroxyacylglutathione hydrolase	Energy metabolism	Pyruvate and acetyl-CoA metabolism	2	1.10E-01
sll1020	890	901	777	414	494	0.016625698	-0.196070703	-1.103104776	-0.850100007	probable glycosyltransferase	Other categories	Other	2	1.71E-02
sll1021	2505	2373	3224	29673	38778	-0.078437637	0.363809558	3.566045418	3.95213428	hypothetical protein	Hypothetical		16	2.85E-02
sll1022	3110	2443	1863	7586	5133	-0.348149195	-0.739726028	1.286184767	0.72285002	hypothetical protein	Hypothetical		4	2.42E-02
sll1023	1343	1047	1065	1769	1323	-0.359067492	-0.33435279	0.397589005	-0.021471183	succinyl-CoA synthetase beta chain	Energy metabolism	TCA cycle	2	1.19E-01
sll1024	371	280	274	163	224	-0.404212716	-0.435471752	-1.186595582	-0.725237225	hypothetical protein	Hypothetical		2	7.50E-03
sll1025	856	659	778	703	740	-0.375792793	-0.136711686	-0.283587828	-0.20945042	hypothetical protein	Hypothetical		1	2.68E-01
sll1027	3452	4288	6265	3746	3894	0.312846596	0.859824047	0.11778831	0.173665349	NADH-dependent glutamate synthase small subunit	Amino acid biosynthesis	Glutamate family / Nitrogen assimilation	2	7.24E-03
sll1028	17892	26082	26035	7437	4198	0.543784408	0.541184275	-1.266551397	-2.091676952	carbon dioxide concentrating mechanism protein CcmK	Photosynthesis and respiration	CO2 fixation	6	5.36E-04
sll1029	24678	36299	35922	11601	6632	0.556721905	0.541646302	-1.08896721	-1.895778833	carbon dioxide concentrating mechanism protein CcmK	Photosynthesis and respiration	CO2 fixation	5	3.76E-04
sll1030	23022	28073	28261	12471	10349	0.286137061	0.295789805	-0.884493594	-1.153506132	carbon dioxide concentrating mechanism protein CcmL, putative carboxysome assembly protein	Photosynthesis and respiration	CO2 fixation	3	7.03E-03
sll1031	9303	11693	11533	2080	1253	0.329759315	0.309986001	-2.161156626	-2.892658199	carbon dioxide concentrating mechanism protein CcmM, putative carboxysome structural protein	Photosynthesis and respiration	CO2 fixation	9	2.46E-03
sll1032	4138	4767	4840	1047	695	0.204012197	0.225994691	-1.982972375	-2.573752254	carbon dioxide concentrating mechanism protein CcmN, putative carboxysome assembly protein	Other categories	Other	7	3.68E-03
sll1033	2906	3518	3871	1608	1854	0.275775725	0.413904971	-0.853811055	-0.648166396	probable protein phosphatase	Other categories	Other	2	2.73E-02
sll1035	2261	2348	2251	1920	2097	0.05420023	-0.006513655	-0.235735037	-0.108522717	uracil phosphoribosyltransferase	Purines, pyrimidines, nucleosides, and nucleotides	Interconversions and salvage of nucleosides and nucleotides	1	5.30E-01
sll1036	3634	2682	2899	3406	3844	-0.438499982	-0.325997704	-0.093324911	0.081095675	hypothetical protein	Hypothetical		1	7.38E-01
sll1037	1211	1373	1423	1385	1255	0.180478692	0.23223602	0.193150802	0.051145856	unknown protein	Unknown		1	5.99E-01
sll1039	1007	1016	1237	813	901	0.014100811	0.296874197	-0.307454516	-0.159500335	hypothetical protein	Hypothetical		2	2.38E-01
sll1040	884	877	910	660	579	-0.012067793	0.041797159	-0.421471579	-0.612053953	unknown protein	Unknown		2	1.84E-02
sll1041	4794	2482	2371	7416	4928	-0.949606221	-1.015603494	0.629473549	0.039655806	similar to sulfate transport ATP-binding protein CysA	Transport and binding proteins		3	6.08E-01
sll1043	7793	8157	8311	4061	5106	0.065845468	0.092739281	-0.940578615	-0.609982012	polyribonucleotide nucleotidyltransferase	Transcription	RNA synthesis, modification, and DNA transcription	2	1.17E-02
sll1045	550	553	617	300	244	0.007347584	0.166521337	-0.876920916	-1.172536916	mutator MutT protein	DNA replication, restriction, modification, recombination, and repair		3	1.56E-02
sll1049	2841	2598	2877	3476	3131	-0.12881425	0.018262381	0.291025482	0.140253732	hypothetical protein	Hypothetical		1	7.34E-01
sll1051	915	882	766	416	404	-0.052796338	-0.256587745	-1.135220804	-1.178108628	phycocyanin alpha-subunit phycocyanobilin lyase	Photosynthesis and respiration	Phycobilisome	2	1.47E-02
sll1052	3639	2401	2223	2529	2849	-0.599983933	-0.710996732	-0.524744428	-0.353125109	hypothetical protein	Hypothetical		2	8.58E-01
sll1053	4123	4440	4598	3951	3850	0.10673853	0.157257522	-0.06161499	-0.099072435	hypothetical protein	Hypothetical		1	3.61E-01
sll1054	1613	1443	1551	1053	1088	-0.16028022	-0.05649747	-0.614631445	-0.568317734	hypothetical protein	Hypothetical		2	6.74E-02
sll1056	2014	2115	2131	901	1056	0.07085527	0.081755268	-1.160203922	-0.930919933	phosphoribosylformyl glycinamidine synthetase II	Purines, pyrimidines, nucleosides, and nucleotides	Purine ribonucleotide biosynthesis	2	5.02E-02
sll1057	1603	1809	1777	2055	2348	0.174061251	0.148013088	0.357718422	0.550239528	thioredoxin M	Biosynthesis of cofactors, prosthetic groups, and carriers	Thioredoxin, glutaredoxin, and glutathione	1	4.04E-01
sll1058	1862	1675	1604	1482	1640	-0.152951746	-0.215313233	-0.32990036	-0.183336091	dihydrodipicolinate reductase	Amino acid biosynthesis	Aspartate family	1	8.41E-01
sll1059	613	694	645	361	364	0.179205048	0.073260285	-0.761888928	-0.752995025	adenylate kinase	Purines, pyrimidines, nucleosides, and nucleotides	Purine ribonucleotide biosynthesis	2	1.03E-01
sll1060	1369	1553	1567	1357	1948	0.181826609	0.195199944	-0.01309923	0.509224314	hypothetical protein	Hypothetical		1	2.44E-01
sll1061	582	676	577	525	440	0.215345254	-0.011941105	-0.14815348	-0.404116416	unknown protein	Unknown		2	2.40E-01
sll1062	839	674	644	633	384	-0.31610837	-0.382632844	-0.406008758	-1.127381005	unknown protein	Unknown		2	7.20E-02
sll1063	963	975	939	782	707	0.018376172	-0.036376576	-0.300096301	-0.4461613	hypothetical protein	Hypothetical		1	2.71E-02
sll1064	472	549	469	2803	3285	0.217226448	-0.008624111	2.569830592	2.798486091	hypothetical protein	Hypothetical		7	6.25E-03
sll1068	596	566	501	247	259	-0.076183877	-0.250965191	-1.274004259	-1.20156251	unknown protein	Unknown		2	2.80E-02
sll1069	5575	5604	5345	1924	1369	0.007579933	-0.060863008	-1.534793531	-2.025459547	3-oxoacyl-[acyl-carrier-protein] synthase II	Fatty acid, phospholipid and sterol metabolism		4	6.60E-03
sll1070	24929	29700	22302	12125	9974	0.252649457	-0.160638869	-1.039884826	-1.321644507	transketolase	Energy metabolism	Pentose phosphate pathway	3	9.31E-04
sll1071	4207	4111	4514	6231	7958	-0.033309259	0.101499149	0.566694117	0.919656503	hypothetical protein	Hypothetical		2	1.67E-02
sll1072	368	430	493	674	932	0.226400611	0.421653983	0.873233271	1.341786432	hypothetical protein	Hypothetical		3	4.27E-02
sll1074	1807	2049	2153	606	646	0.181406413	0.252470082	-1.575682813	-1.484597027	leucyl-tRNA synthetase	Translation	Aminoacyl tRNA synthetases and tRNA modification	4	7.76E-03
sll1076	502	568	565	360	386	0.178518262	0.1723603	-0.479807085	-0.376520524	cation-transporting ATPase PacL	Transport and binding proteins		2	2.48E-02
sll1077	1245	1512	1415	738	535	0.280067304	0.184603051	-0.754508825	-1.219307808	agmatinase	Energy metabolism	Amino acids and amines	3	4.01E-02
sll1078	455	575	576	295	162	0.33995977	0.340319043	-0.623470925	-1.491390382	putative hydrogenase expression/formation protein HypA	Other categories	Hydrogenase	4	3.02E-02
sll1079	710	825	901	747	979	0.216190658	0.343684885	0.074046585	0.462835026	putative hydrogenase expression/formation protein HypB	Other categories	Hydrogenase	1	4.35E-01
sll1080	1777	1936	1896	2079	2299	0.123560968	0.093467195	0.225952728	0.371047958	ABC transport system substrate-binding protein	Hypothetical		1	6.07E-01
sll1081	343	340	396	400	428	-0.014025302	0.207732071	0.224183643	0.320051363	ABC transport system permease protein	Transport and binding proteins		1	4.86E-01
sll1082	1258	921	942	1238	1263	-0.451023651	-0.417030443	-0.023471456	0.004998073	ABC transport system ATP-binding protein	Transport and binding proteins		1	1.35E-01
sll1084	975	1116	1063	993	1119	0.195878169	0.125332119	0.026584702	0.199193472	hypothetical protein	Hypothetical		1	2.51E-01
sll1085	552	702	689	582	532	0.346990936	0.318947751	0.076521934	-0.054268167	glycerol-3-phosphate dehydrogenase	Fatty acid, phospholipid and sterol metabolism		1	3.15E-01
sll1086	2046	3010	3610	23478	40998	0.557081479	0.819425925	3.520639059	4.324888544	unknown protein	Unknown		20	9.34E-03
sll1087	1225	1742	1924	2602	2355	0.5079885	0.650984437	1.086482842	0.942341321	similar to sodium/glucose cotransporter	Transport and binding proteins		2	3.42E-02
sll1089	3311	4714	5183	5378	4187	0.50959792	0.646266466	0.699542434	0.338368613	periplasmic protein, function unknown	Unknown		2	4.50E-02
sll1091	26122	38134	28268	3059	1412	0.545782673	0.11389522	-3.09410494	-4.209555355	geranylgeranyl hydrogenase	Biosynthesis of cofactors, prosthetic groups, and carriers	Cobalamin, heme, phycobilin and porphyrin	27	2.56E-04
sll1092	620	775	782	233	223	0.321768395	0.333969192	-1.411130238	-1.475112061	hypothetical protein	Hypothetical		4	8.19E-03
sll1094	500	509	451	437	829	0.026751196	-0.148475297	-0.192692569	0.730354769	putative transposase	Other categories	Transposon-related functions	2	1.06E-01
sll1095	513	588	549	303	365	0.196662547	0.098742149	-0.757505144	-0.492085392	hypothetical protein	Hypothetical		2	2.49E-02
sll1096	18808	19323	22653	17160	24843	0.038963755	0.268384348	-0.132309639	0.401538916	30S ribosomal protein S12	Translation	Ribosomal proteins: synthesis and modification	1	6.07E-01
sll1097	12609	12254	13744	6900	9401	-0.041219183	0.124261543	-0.869840843	-0.423559291	30S ribosomal protein S7	Translation	Ribosomal proteins: synthesis and modification	2	3.64E-01
sll1098	12609	12683	13044	8690	5450	0.008411131	0.048895968	-0.537001901	-1.210156251	elongation factor EF-G	Translation	Protein modification and translation factors	2	3.88E-03
sll1099	75740	57648	61031	26468	7483	-0.393802544	-0.311524229	-1.516812682	-3.33932123	elongation factor Tu	Translation	Protein modification and translation factors	10	1.22E-02
sll1101	6558	6328	7547	1924	430	-0.05134804	0.202730343	-1.76928553	-3.931181801	30S ribosomal protein S10	Translation	Ribosomal proteins: synthesis and modification	18	1.08E-02
sll1102	3425	3595	4179	3650	3044	0.069996384	0.287171221	0.091851689	-0.1702123	integral membrane protein (small) of a TRAP-type permease that mediates sodium-dependent glutamate transport GtrA	Transport and binding proteins		1	5.96E-01
sll1103	1004	1540	1830	1172	705	0.616722866	0.865235078	0.222906935	-0.510419692	integral membrane protein (large) of a TRAP-type permease that mediates sodium-dependent glutamate transport GtrB	Transport and binding proteins		3	5.47E-02
sll1104	5816	4226	4582	5224	5703	-0.460824796	-0.343939571	-0.154730873	-0.02838136	periplasmic substrate-binding protein of a TRAP-type permease that mediates sodium-dependent glutamate transport GtrC	Transport and binding proteins		1	7.51E-01
sll1106	18099	16021	16352	14594	8623	-0.175894767	-0.146466661	-0.310482313	-1.069617105	hypothetical protein	Hypothetical		2	1.37E-01
sll1107	2454	1768	1954	1853	1606	-0.473350038	-0.32898636	-0.405155147	-0.611919653	type IV pilus biogenesis protein PilI homolog	Cellular processes	Chemotaxis	2	2.42E-01
sll1108	1462	1545	1322	430	329	0.07936812	-0.145559206	-1.765212174	-2.150493424	stationary-phase survival protein SurE homolog	Other categories	Other	5	8.21E-03
sll1109	7493	6613	5076	1427	1240	-0.180226519	-0.561829985	-2.392308908	-2.595092548	hypothetical protein	Hypothetical		6	1.01E-02
sll1110	4369	3286	3219	3714	3721	-0.411105193	-0.440863677	-0.234511714	-0.231586589	peptide chain release factor 1	Translation	Protein modification and translation factors	1	5.25E-01
sll1112	2034	2271	2659	4993	6368	0.159448521	0.38715263	1.295965928	1.646962518	3-dehydroquinate dehydratase	Amino acid biosynthesis	Aromatic amino acid family	3	3.04E-03
sll1118	1449	1295	1508	930	1029	-0.162024646	0.057613753	-0.639515514	-0.494069907	hypothetical protein	Hypothetical		2	1.78E-01
sll1119	815	716	901	670	1123	-0.188056693	0.143456132	-0.28307187	0.461309254	hypothetical protein	Hypothetical		2	7.48E-01
sll1120	784	852	814	461	450	0.119663574	0.053741986	-0.764573398	-0.800545699	chromosome segregation protein SMC1	Translation	Nucleoproteins	2	1.98E-02
sll1121	582	456	426	455	433	-0.351738324	-0.450644769	-0.354726241	-0.426040188	hypothetical protein	Hypothetical		1	4.72E-01
sll1123	530	550	886	1531	1704	0.053031775	0.740737605	1.529393477	1.684534258	hypothetical protein	Hypothetical		3	2.48E-03
sll1124	758	784	881	798	953	0.049000349	0.217259946	0.074361721	0.329670772	two-component sensor histidine kinase, phytochrome-like protein	Regulatory functions		1	5.70E-02
sll1127	1038	898	795	410	435	-0.208761334	-0.38420751	-1.34000915	-1.253655753	1,4-dihydroxy-2-naphthoate synthase	Biosynthesis of cofactors, prosthetic groups, and carriers	Menaquinone and ubiquinone	3	2.32E-02
sll1129	641	834	919	1420	1241	0.381411829	0.519940739	1.148744529	0.953481199	2-hydroxy-6-oxohepta-2,4-dienoate hydrolase	Other categories	Other	2	1.52E-02
sll1130	18948	21118	18316	5941	2732	0.156426923	-0.048978614	-1.673231628	-2.794283937	unknown protein	Unknown		8	2.05E-04
sll1131	1145	1271	1169	278	176	0.150655476	0.029219602	-2.044417848	-2.706109421	unknown protein	Unknown		7	1.65E-03
sll1132	651	796	728	186	157	0.291166419	0.162094652	-1.808508683	-2.047134908	unknown protein	Unknown		5	2.64E-03
sll1135	2129	2230	2278	4457	5292	0.066429324	0.097433289	1.065806069	1.313439244	unknown protein	Unknown		2	1.48E-02
sll1138	1268	1354	1332	1979	2839	0.093900832	0.07086879	0.642041999	1.162570519	hypothetical protein	Hypothetical		2	1.82E-02
sll1142	851	944	1010	1223	1188	0.149949518	0.247923613	0.52347548	0.481448128	hypothetical protein	Hypothetical		1	4.45E-01
sll1143	1173	1201	1478	510	595	0.033194137	0.333112382	-1.20145894	-0.978854846	ATP-dependent helicase PcrA	DNA replication, restriction, modification, recombination, and repair		3	1.12E-02
sll1144	700	924	953	1027	1237	0.400090431	0.444240579	0.552254773	0.820965661	hypothetical protein	Hypothetical		2	7.77E-02
sll1147	1604	1158	1105	1496	1537	-0.469341048	-0.537020387	-0.099994942	-0.061240993	glutathione S-transferase	Biosynthesis of cofactors, prosthetic groups, and carriers	Thioredoxin, glutaredoxin, and glutathione	1	3.18E-01
sll1150	20763	20241	16678	27070	40878	-0.036744802	-0.316126827	0.382660303	0.977275367	hypothetical protein	Hypothetical		2	2.81E-03
sll1151	29759	35149	27929	25660	32516	0.240171999	-0.091547326	-0.213768181	0.127863948	unknown protein	Unknown		1	8.19E-01
sll1154	904	736	944	1574	2036	-0.296483153	0.062865462	0.801044168	1.172297587	putative antibiotic efflux protein	Other categories	Drug and analog sensitivity	3	5.96E-03
sll1155	3035	3094	3236	9468	15971	0.027858021	0.092549638	1.641363804	2.395582854	hypothetical protein	Hypothetical		5	7.48E-03
sll1156	2096	1995	2285	5367	10994	-0.071302764	0.124574101	1.356351114	2.390727715	putative transposase [ISY120b: 1385747 - 1386548]	Other categories	Transposon-related functions	6	7.41E-03
sll1157	1012	1006	1018	1933	4508	-0.009195617	0.007966737	0.933475956	2.155072569	putative transposase [ISY120b: 1385747 - 1386548]	Other categories	Transposon-related functions	4	1.54E-03
sll1158	309	308	258	114	156	-0.005151174	-0.260990533	-1.439803444	-0.991894236	hypothetical protein	Hypothetical		3	4.56E-03
sll1159	441	463	452	455	561	0.069389737	0.036677514	0.044549902	0.3479505	probable bacterioferritin comigratory protein	Other categories	Drug and analog sensitivity	1	3.36E-01
sll1160	968	1079	1069	820	941	0.156293174	0.143021006	-0.239825328	-0.041084216	hypothetical protein	Hypothetical		1	3.25E-01
sll1161	375	424	412	206	311	0.178966816	0.135987444	-0.864703294	-0.267624894	probable adenylate cyclase	Regulatory functions		2	8.46E-02
sll1162	3169	2795	3750	3192	3436	-0.181136989	0.242838535	0.010701279	0.116755473	hypothetical protein	Hypothetical		1	7.31E-01
sll1163	837	900	953	786	608	0.104123696	0.187823053	-0.091098377	-0.460940653	unknown protein	Unknown		2	3.31E-01
sll1164	553	634	606	486	426	0.199044996	0.132177768	-0.184405083	-0.376339414	hypothetical protein	Hypothetical		1	3.74E-01
sll1165	530	447	418	241	228	-0.244767694	-0.341228886	-1.136930111	-1.216779589	DNA mismatch repair protein	DNA replication, restriction, modification, recombination, and repair		2	2.10E-02
sll1166	905	1059	1177	1261	1198	0.227148235	0.380396585	0.479189598	0.405601093	hypothetical protein	Hypothetical		1	1.11E-01
sll1167	506	588	627	543	890	0.217780173	0.309529786	0.100765142	0.814132136	unknown protein	Unknown		2	4.93E-02
sll1169	361	378	403	410	453	0.065911363	0.159121228	0.182934155	0.327352477	hypothetical protein	Hypothetical		1	2.48E-01
sll1170	1389	1588	1443	1680	1625	0.193153483	0.054540356	0.274600511	0.226502024	unknown protein	Unknown		1	2.01E-01
sll1172	1951	2192	2114	965	899	0.167716802	0.115809102	-1.015110151	-1.118070132	threonine synthase	Amino acid biosynthesis	Aspartate family	2	6.65E-02
sll1173	424	413	357	129	163	-0.037433262	-0.248065288	-1.721608819	-1.383476777	hypothetical protein	Hypothetical		3	6.72E-03
sll1174	441	493	446	223	228	0.161567134	0.01786605	-0.983775091	-0.953160415	unknown protein	Unknown		2	1.13E-02
sll1178	2281	2438	2153	555	579	0.095671402	-0.083220489	-2.039641281	-1.977416708	probable carbamoyl transferase	Energy metabolism	Amino acids and amines	4	2.04E-03
sll1180	5885	6088	5960	1592	1041	0.049001941	0.018256756	-1.886339036	-2.499528086	toxin secretion ABC transporter ATP-binding protein	Transport and binding proteins		6	1.44E-03
sll1181	6782	8153	9664	3759	3560	0.265541358	0.51094052	-0.851263668	-0.92998839	similar to hemolysin secretion protein	Cellular processes	Cell killing	3	4.81E-03
sll1182	3002	3009	3417	2078	1942	0.003370995	0.186818114	-0.530920738	-0.628722269	cytochrome b6-f complex alternative iron-sulfur subunit (Rieske iron sulfur protein)	Photosynthesis and respiration	Cytochrome b6/f complex	2	1.68E-01
sll1184	32505	65402	47848	14558	7618	1.008681728	0.557782353	-1.158867229	-2.093159108	heme oxygenase	Biosynthesis of cofactors, prosthetic groups, and carriers	Cobalamin, heme, phycobilin and porphyrin	9	9.46E-03
sll1185	3762	4933	4911	1175	987	0.391083359	0.384704048	-1.678412378	-1.929630979	coproporphyrinogen III oxidase, aerobic (oxygen-dependent)	Biosynthesis of cofactors, prosthetic groups, and carriers	Cobalamin, heme, phycobilin and porphyrin	5	7.31E-03
sll1186	1392	1755	1966	1414	1660	0.333787484	0.498223425	0.022278704	0.253959759	hypothetical protein	Hypothetical		1	2.35E-01
sll1187	1011	1153	1191	453	607	0.189588586	0.236715727	-1.1575777	-0.736876835	prolipoprotein diacylglyceryl transferase	Cell envelope	Membranes, lipoproteins, and porins	3	1.57E-02
sll1188	2007	2170	2222	1411	1338	0.112279591	0.146736284	-0.50810754	-0.584884515	hypothetical protein	Hypothetical		2	1.81E-02
sll1189	1794	1725	1604	2699	2576	-0.056289118	-0.161242154	0.589423593	0.522104207	glycolate oxidase subunit GlcE	Energy metabolism	Glycolate pathway	2	4.11E-02
sll1191	2210	2324	2247	2377	2483	0.072546686	0.023479359	0.104897592	0.167981709	hypothetical protein	Hypothetical		1	4.97E-01
sll1192	666	686	620	679	757	0.042474715	-0.103476171	0.027479576	0.184334463	hypothetical protein	Hypothetical		1	6.25E-01
sll1193	4093	2987	2980	9998	9989	-0.454114378	-0.457795154	1.288622364	1.287289893	hypothetical protein	Hypothetical		3	7.23E-03
sll1194	29921	45293	30242	10373	5549	0.598102999	0.01536363	-1.528292262	-2.430938861	photosystem II 12 kDa extrinsic protein	Photosynthesis and respiration	Photosystem II	8	4.95E-03
sll1196	2135	2657	3989	8783	11563	0.315711423	0.902238181	2.040834549	2.437516787	phosphofructokinase	Energy metabolism	Glycolysis	5	5.03E-02
sll1198	4191	6441	5409	1440	1462	0.619917106	0.367882113	-1.541268299	-1.51973726	tRNA (guanine-N1)-methyltransferase	Translation	Aminoacyl tRNA synthetases and tRNA modification	4	2.69E-02
sll1200	758	894	754	226	191	0.237731136	-0.008914594	-1.74409621	-1.988171809	hypothetical protein	Hypothetical		5	2.13E-03
sll1201	3295	3604	4459	7879	11687	0.129158879	0.436173878	1.257515906	1.826408568	hypothetical protein	Hypothetical		4	1.04E-02
sll1202	160	166	161	101	114	0.048215202	0.010713298	-0.671402249	-0.484474908	iron(III) dicitrate-binding protein of ABC transporter, FecB homolog	Transport and binding proteins		2	1.24E-02
sll1203	1205	1082	1011	1227	972	-0.155836295	-0.253100373	0.026153412	-0.311142764	hypothetical protein	Hypothetical		1	7.90E-01
sll1204	374	459	411	330	350	0.296542246	0.134538229	-0.178536459	-0.0962617	similar to macrolide efflux protein	Transport and binding proteins		1	2.49E-01
sll1205	348	346	322	166	181	-0.009980394	-0.111549086	-1.064577105	-0.939588184	transcriptional regulator	Regulatory functions		2	6.73E-03
sll1206	1362	1958	2378	3169	2547	0.52383447	0.804033454	1.218360004	0.902880634	ferric aerobactin receptor, FhuA homolog	Transport and binding proteins		2	4.40E-02
sll1209	1137	1031	1101	580	695	-0.14050815	-0.04667386	-0.972050512	-0.710910229	DNA ligase	DNA replication, restriction, modification, recombination, and repair		2	3.98E-02
sll1212	5114	4997	5093	960	1007	-0.033386579	-0.005874415	-2.412818094	-2.343825923	GDP-mannose 4,6-dehydratase	Energy metabolism	Sugars	5	1.04E-02
sll1213	3003	3277	3417	715	647	0.126038345	0.18634786	-2.069877378	-2.214932483	GDP-fucose synthetase	Cell envelope	Surface polysaccharides, lipopolysaccharides and antigens	5	2.27E-03
sll1214	18756	26560	22085	3456	2023	0.501911682	0.23573275	-2.440099762	-3.212814241	hypothetical protein YCF59	Hypothetical		13	8.95E-06
sll1217	1677	1834	1690	2167	2525	0.129505598	0.011139745	0.370216623	0.590390822	unknown protein	Unknown		2	4.18E-01
sll1218	1197	1447	1705	618	659	0.274105349	0.51054342	-0.952797624	-0.860465164	hypothetical protein YCF39	Hypothetical		3	3.09E-02
sll1219	3934	3985	3814	829	963	0.018359095	-0.044734548	-2.245855975	-2.030896686	hypothetical protein	Hypothetical		5	8.57E-03
sll1220	1321	1593	2550	17093	26954	0.270267247	0.94909464	3.693854628	4.350956843	putative diaphorase subunit of the bidirectional hydrogenase	Other categories	Hydrogenase	20	6.72E-03
sll1221	1995	1985	2660	14658	29242	-0.007179456	0.415258964	2.87730323	3.873669943	diaphorase subunit of the bidirectional hydrogenase	Other categories	Hydrogenase	15	1.03E-01
sll1222	865	1073	1953	11477	23392	0.311079233	1.174824612	3.73005796	4.7573644	hypothetical protein	Hypothetical		27	3.89E-02
sll1223	863	1038	1781	7551	11787	0.265365778	1.044748779	3.128667601	3.771107252	diaphorase subunit of the bidirectional hydrogenase	Other categories	Hydrogenase	14	1.71E-02
sll1224	694	816	1370	4688	7203	0.234465451	0.982445495	2.756907057	3.376553817	hydrogenase subunit of the bidirectional hydrogenase	Other categories	Hydrogenase	10	1.77E-02
sll1225	397	469	748	1958	4124	0.24080442	0.914448945	2.303574509	3.37813345	unknown protein	Unknown		10	3.97E-02
sll1226	869	1019	1550	1590	5010	0.229736534	0.834978654	0.871508408	2.527091872	hydrogenase subunit of the bidirectional hydrogenase	Other categories	Hydrogenase	6	3.84E-02
sll1228	585	654	715	532	856	0.159179956	0.288573287	-0.138826903	0.54886149	two-component hybrid sensor and regulator	Regulatory functions		2	1.36E-01
sll1229	1311	1295	1399	1152	1276	-0.017087865	0.093713098	-0.185839032	-0.03815772	two-component hybrid sensor and regulator	Regulatory functions		1	4.36E-01
sll1231	586	496	536	458	529	-0.238813815	-0.128142614	-0.354380462	-0.146732592	mannosyltransferase	Energy metabolism	Sugars	1	2.29E-01
sll1232	260	250	274	153	171	-0.058726013	0.07676402	-0.766382291	-0.603867468	hypothetical protein	Hypothetical		2	1.65E-02
sll1233	784	697	704	490	549	-0.169334727	-0.155274119	-0.677078079	-0.512920345	hypothetical protein	Hypothetical		2	2.06E-01
sll1234	20614	17545	14195	2603	1268	-0.232541177	-0.5382186	-2.985617182	-4.022859328	adenosylhomocysteinase	Energy metabolism	Amino acids and amines	16	7.03E-05
sll1236	252	259	294	313	363	0.038495854	0.223546515	0.313620243	0.528461952	unknown protein	Unknown		1	2.03E-01
sll1237	463	506	390	294	262	0.127683046	-0.247484882	-0.655802756	-0.821997017	N(5)-glutamine methyltransferase	Biosynthesis of cofactors, prosthetic groups, and carriers	Cobalamin, heme, phycobilin and porphyrin	2	6.06E-02
sll1239	1480	1963	2742	4121	6535	0.407073185	0.889044107	1.477095587	2.142152845	unknown protein	Unknown		4	7.99E-02
sll1240	506	571	732	1160	1953	0.174568371	0.533574701	1.197265845	1.949312226	unknown protein	Unknown		4	1.66E-01
sll1241	1420	1309	2152	2289	3912	-0.117686869	0.599849245	0.688854808	1.462194932	unknown protein	Unknown		3	1.53E-01
sll1242	2752	2698	2750	1211	1312	-0.028258817	-0.000775872	-1.183697999	-1.068441246	hypothetical protein	Hypothetical		2	2.50E-02
sll1244	19535	17268	16135	4056	2888	-0.177936435	-0.275857367	-2.267995622	-2.757826084	50S ribosomal protein L9	Translation	Ribosomal proteins: synthesis and modification	7	2.36E-03
sll1245	1591	1656	1683	1499	1498	0.05787077	0.080985146	-0.085677324	-0.086600948	cytochrome cM	Photosynthesis and respiration	Soluble electron carriers	1	7.88E-01
sll1247	820	1086	954	4263	6459	0.405111941	0.217405385	2.377373961	2.976787196	hypothetical protein	Hypothetical		8	1.20E-02
sll1249	1177	1057	1075	288	267	-0.155108803	-0.130609829	-2.030597465	-2.141958747	pantothenate synthetase/cytidylate kinase	Biosynthesis of cofactors, prosthetic groups, and carriers	Pantothenate	4	1.88E-03
sll1250	430	446	511	282	320	0.051744098	0.247817533	-0.607915845	-0.426234428	hypothetical protein	Hypothetical		2	6.61E-03
sll1251	426	498	852	1567	2153	0.22559132	1.000421392	1.878686657	2.337259923	hypothetical protein	Hypothetical		5	8.75E-03
sll1252	2327	2262	1945	1894	1828	-0.040988335	-0.25844145	-0.296997119	-0.348005313	hypothetical protein	Hypothetical		1	3.23E-01
sll1253	558	618	552	388	469	0.145541713	-0.015748747	-0.526651781	-0.25115154	similar to polyA polymerase	Other categories	Other	2	9.40E-03
sll1254	1890	1863	1855	2008	2629	-0.020496861	-0.026502468	0.087739253	0.476142501	hypothetical protein	Hypothetical		1	3.88E-01
sll1255	1028	932	836	987	1413	-0.142431652	-0.298236797	-0.059125176	0.458688096	putative transposase [ISY203c: 1728942 - 1730115]	Other categories	Transposon-related functions	2	2.46E-02
sll1256	3755	3360	3626	4445	8406	-0.160131106	-0.050164215	0.243649592	1.162740933	putative transposase [ISY100p: 1725405 - 1726350]	Other categories	Transposon-related functions	3	6.21E-02
sll1257	1386	1501	1533	1933	3249	0.11531064	0.145886028	0.479752836	1.229096363	putative transposase [ISY100p: 1725405 - 1726350]	Other categories	Transposon-related functions	2	2.61E-03
sll1258	2438	1713	1596	730	723	-0.508571408	-0.611082828	-1.739893663	-1.752664045	dCTP deaminase	Purines, pyrimidines, nucleosides, and nucleotides	Pyrimidine ribonucleotide biosynthesis	3	6.87E-03
sll1260	15013	11947	13225	5570	4238	-0.329528608	-0.183018206	-1.430489395	-1.824914164	30S ribosomal protein S2	Translation	Ribosomal proteins: synthesis and modification	4	2.90E-02
sll1261	11248	8934	8669	2574	2432	-0.332247166	-0.375727449	-2.127804944	-2.209392888	elongation factor TS	Translation	Protein modification and translation factors	5	1.12E-02
sll1262	8279	8864	7554	2550	2111	0.09851029	-0.132119873	-1.698729278	-1.971448028	hypothetical protein	Hypothetical		4	7.66E-03
sll1263	2059	2055	1778	599	522	-0.002329094	-0.211322154	-1.782272696	-1.979596392	cation efflux system protein	Transport and binding proteins		4	8.92E-03
sll1265	861	1172	1461	1038	669	0.444786761	0.762434237	0.269676803	-0.364795228	unknown protein	Unknown		2	7.55E-04
sll1267	11886	14218	13987	2080	1261	0.258473303	0.234824475	-2.514904233	-3.237099984	unknown protein	Unknown		11	2.06E-04
sll1268	784	1099	1282	3205	5370	0.486175959	0.709191785	2.03089734	2.775424661	unknown protein	Unknown		7	4.25E-02
sll1270	2647	2816	3232	430	317	0.089385335	0.288014516	-2.620935446	-3.060289027	periplasmic substrate-binding and integral membrane protein of the ABC-type Bgt permease for basic amino acids and glutamine BgtB	Transport and binding proteins		10	4.78E-04
sll1271	1929	1976	2283	1460	1121	0.034959727	0.243104022	-0.40205226	-0.782550706	probable porin; major outer membrane protein	Cell envelope	Membranes, lipoproteins, and porins	2	1.79E-02
sll1272	966	929	1053	817	776	-0.057062656	0.123514021	-0.24245009	-0.316066679	unknown protein	Unknown		1	5.72E-01
sll1273	1287	1343	1871	2942	2516	0.06148863	0.540076419	1.192787434	0.967269192	unknown protein	Unknown		2	1.01E-01
sll1274	972	1077	1185	665	642	0.147708742	0.285574196	-0.548013097	-0.598571536	hypothetical protein	Hypothetical		2	4.30E-02
sll1275	1642	1865	1722	762	1122	0.183831593	0.069013843	-1.10839191	-0.548597853	pyruvate kinase 2	Energy metabolism	Glycolysis	2	3.54E-02
sll1276	1311	1227	1160	1032	1228	-0.096123419	-0.177267527	-0.345937707	-0.094830076	ATP-binding protein of ABC transporter	Transport and binding proteins		1	4.82E-01
sll1277	1305	1143	1203	976	1071	-0.192000628	-0.118470163	-0.419087485	-0.285355378	RecF protein	DNA replication, restriction, modification, recombination, and repair		1	1.85E-01
sll1280	1043	1207	1277	1031	1368	0.211186725	0.292392432	-0.017148249	0.391495539	hypothetical protein	Hypothetical		1	5.34E-01
sll1281	11446	17472	12340	3565	1732	0.610177287	0.108428079	-1.682760362	-2.724207588	photosystem II PsbZ protein	Hypothetical		10	2.49E-03
sll1282	4732	5664	4275	1704	962	0.259314353	-0.14668877	-1.473599769	-2.298688691	riboflavin synthase beta subunit	Biosynthesis of cofactors, prosthetic groups, and carriers	Riboflavin	6	2.10E-02
sll1283	4042	3959	4427	1036	842	-0.030203666	0.131026401	-1.964068888	-2.263974833	similar to stage II sporulation protein D	Other categories	Adaptations and atypical conditions	5	7.81E-03
sll1284	1791	1942	2184	390	285	0.116934267	0.286539436	-2.198638783	-2.650924142	esterase	Other categories	Other	8	5.10E-03
sll1285	570	607	637	185	191	0.091076253	0.160542364	-1.621556483	-1.579586184	hypothetical protein	Hypothetical		3	2.35E-03
sll1286	2233	2985	3861	5633	10261	0.418638626	0.78986023	1.334786994	2.199824805	transcriptional regulator	Regulatory functions		5	1.21E-01
sll1289	997	874	798	273	258	-0.190633301	-0.321380524	-1.868629685	-1.951604799	hypothetical protein	Hypothetical		4	1.01E-02
sll1290	1423	1357	1330	742	770	-0.06850007	-0.097212686	-0.938925045	-0.886425821	probable ribonuclease II	Transcription	Degradation of RNA	2	2.08E-02
sll1291	2937	2920	3034	2403	2991	-0.008142461	0.046788472	-0.289357657	0.02604361	two-component response regulator PatA subfamily	Regulatory functions		1	8.61E-01
sll1292	6882	6398	6474	1741	1723	-0.105198481	-0.0881026	-1.982646725	-1.998323527	two-component response regulator CheY subfamily	Regulatory functions		4	1.82E-02
sll1293	2637	2378	2541	1081	1001	-0.149343806	-0.053546892	-1.286774844	-1.398069471	unknown protein	Unknown		3	1.08E-02
sll1294	3647	3577	4255	937	687	-0.027712066	0.222730696	-1.961132973	-2.409163791	methyl-accepting chemotaxis protein	Cellular processes	Chemotaxis	6	1.74E-02
sll1296	1835	2029	2066	1032	776	0.144824501	0.170981584	-0.831057049	-1.242774298	two-component hybrid sensor and regulator	Regulatory functions		3	1.05E-02
sll1297	374	407	342	432	194	0.121048952	-0.12863606	0.208176376	-0.944844194	probable dioxygenase, Rieske iron-sulfur component	Other categories	Other	2	1.25E-01
sll1298	1867	1948	2208	1313	1148	0.060742839	0.242002681	-0.508620759	-0.70131695	putative carboxymethylenebutenolidase	Other categories	Other	2	8.38E-02
sll1299	937	849	953	846	852	-0.14237839	0.02436215	-0.147734874	-0.137347608	acetate kinase	Energy metabolism	Pyruvate and acetyl-CoA metabolism	1	9.01E-01
sll1300	713	571	617	720	858	-0.320310652	-0.210046711	0.01276918	0.265574264	putative methyltransferase	Other categories	Other	2	3.10E-02
sll1304	2673	3463	4837	2500	802	0.373441503	0.855445963	-0.096631055	-1.737426435	unknown protein	Unknown		6	2.73E-02
sll1305	2206	3172	4473	1931	329	0.523507111	1.019409239	-0.192181142	-2.747146419	probable hydrolase	Other categories	Other	14	1.24E-02
sll1306	2853	4115	6564	4009	495	0.528414612	1.202320392	0.490928329	-2.525514467	periplasmic protein, function unknown	Unknown		13	7.82E-03
sll1307	3866	4283	5796	6507	3153	0.147786431	0.584154561	0.751183839	-0.293995094	periplasmic protein, function unknown	Hypothetical		2	1.70E-02
sll1308	2075	2475	2281	524	480	0.253966546	0.136354173	-1.986752922	-2.112476954	probable oxidoreductase	Other categories	Other	5	1.93E-02
sll1314	818	1122	2262	356	319	0.456252896	1.468115243	-1.198863004	-1.358333322	putative C4-dicarboxylase binding protein, periplasmic protein	Hypothetical		7	3.98E-03
sll1315	1127	1251	1860	555	553	0.151186	0.723186835	-1.021465061	-1.025914269	unknown protein	Unknown		3	5.28E-03
sll1316	17764	19981	15607	2590	1917	0.169685494	-0.186746679	-2.778070492	-3.212109083	cytochrome b6-f complex iron-sulfur subunit (Rieske iron sulfur protein)	Photosynthesis and respiration	Cytochrome b6/f complex	10	1.10E-04
sll1317	22597	25641	19443	2999	1789	0.182281821	-0.21693176	-2.913629815	-3.658801222	apocytochrome f, component of cytochrome b6/f complex	Photosynthesis and respiration	Cytochrome b6/f complex	14	1.16E-05
sll1318	607	435	475	408	389	-0.482681586	-0.35498202	-0.572561505	-0.642858982	hypothetical protein	Hypothetical		2	4.92E-01
sll1319	227	213	210	115	130	-0.089728598	-0.11400502	-0.976034122	-0.802209448	hypothetical protein	Hypothetical		2	5.77E-03
sll1321	87580	77784	56335	23526	4503	-0.171128728	-0.636571333	-1.896324148	-4.281501602	hypothetical protein	Photosynthesis and respiration	ATP synthase	19	2.68E-03
sll1322	92939	82141	61949	28590	5876	-0.178182754	-0.585214004	-1.700802279	-3.98327366	ATP synthase A chain of CF(0)	Photosynthesis and respiration	ATP synthase	16	4.17E-03
sll1323	36751	45899	38563	14861	944	0.320672751	0.06943442	-1.306281053	-5.283114109	ATP synthase subunit b&#x27; of CF(0)	Photosynthesis and respiration	ATP synthase	49	3.32E-03
sll1324	24294	27916	25026	12140	2367	0.200463889	0.042815956	-1.000838771	-3.359763002	ATP synthase B chain (subunit I) of CF(0)	Photosynthesis and respiration	ATP synthase	12	2.53E-03
sll1325	27465	34485	31500	15461	3151	0.328361483	0.197743562	-0.82898112	-3.123932299	ATP synthase delta chain of CF(1)	Photosynthesis and respiration	ATP synthase	11	2.66E-04
sll1326	21046	25929	24073	10839	2104	0.301036723	0.193894129	-0.957250107	-3.322027188	ATP synthase alpha chain	Photosynthesis and respiration	ATP synthase	12	8.12E-05
sll1327	22745	26267	22638	12667	3262	0.207733147	-0.006761921	-0.844466536	-2.801658604	ATP synthase gamma chain	Photosynthesis and respiration	ATP synthase	8	2.16E-05
sll1329	1378	1489	1369	1237	1174	0.112012472	-0.00889193	-0.155758801	-0.230419476	inositol monophosphate family protein	Regulatory functions		1	4.22E-01
sll1330	1797	2413	3154	693	634	0.424973881	0.811275094	-1.375759455	-1.50385588	two-component system response regulator OmpR subfamily	Regulatory functions		5	2.22E-03
sll1333	1296	1628	1845	1133	901	0.328968532	0.50901498	-0.194088468	-0.525603775	unknown protein	Unknown		2	5.69E-02
sll1334	1654	1880	1837	3463	5957	0.185005775	0.151819785	1.066037949	1.848815728	two-component sensor histidine kinase	Regulatory functions		4	8.07E-03
sll1336	5498	5363	5208	3889	3827	-0.035719929	-0.078155311	-0.499554689	-0.522697112	hypothetical protein	Hypothetical		1	1.49E-01
sll1338	26539	44271	54912	80369	56079	0.738255469	1.049013476	1.598533817	1.079352927	unknown protein	Unknown		3	1.68E-02
sll1340	4164	4742	5082	4441	4844	0.187610652	0.287274969	0.093036607	0.218094159	hypothetical protein	Hypothetical		1	6.62E-01
sll1341	5777	6668	7612	2649	2683	0.206865862	0.397805495	-1.125005297	-1.106344807	bacterioferritin	Transport and binding proteins		3	8.46E-03
sll1342	19371	23722	19872	4316	3226	0.292333775	0.036903483	-2.166246102	-2.586193701	NAD(P)-dependent glyceraldehyde-3-phosphate dehydrogenase	Photosynthesis and respiration	CO2 fixation	7	2.12E-04
sll1343	996	1119	1082	608	514	0.168525664	0.119629053	-0.710515828	-0.952698884	aminopeptidase	Translation	Degradation of proteins, peptides, and glycopeptides	2	3.59E-02
sll1344	1485	1726	1777	754	744	0.216865087	0.259191757	-0.977460696	-0.997094285	unknown protein	Unknown		2	3.22E-02
sll1348	1694	1854	1526	979	674	0.130762657	-0.149975821	-0.790658746	-1.328875615	hypothetical protein	Hypothetical		3	2.28E-03
sll1349	520	708	642	559	583	0.445200144	0.304492274	0.105520512	0.166955481	phosphoglycolate phosphatase	Energy metabolism	Glycolate pathway	1	4.56E-01
sll1350	5970	5558	5671	4290	4050	-0.103340901	-0.074218526	-0.476972878	-0.55983177	hypothetical protein	Hypothetical		1	1.96E-01
sll1352	457	435	367	213	279	-0.072558154	-0.315519751	-1.102586065	-0.709915508	unknown protein	Unknown		2	2.18E-02
sll1353	1476	1117	1257	1164	1194	-0.402751435	-0.231366642	-0.342718908	-0.306430832	two-component sensor histidine kinase	Regulatory functions		1	4.43E-01
sll1354	938	786	927	823	784	-0.254387533	-0.016405986	-0.188813693	-0.259126649	single-strand-DNA-specific exonuclease RecJ	DNA replication, restriction, modification, recombination, and repair		1	3.44E-01
sll1355	1962	2417	2454	2635	3377	0.301039515	0.323078999	0.42589634	0.78348768	hypothetical protein	Hypothetical		2	4.40E-02
sll1356	1926	2465	2633	3043	3386	0.356136761	0.451228232	0.660156325	0.814252005	glycogen phosphorylase	Central intermediary metabolism	Polysaccharides and glycoproteins	2	5.15E-02
sll1358	2533	2884	3959	4799	4238	0.18709854	0.643832264	0.921606658	0.742323624	putative oxalate decarboxylase, periplasmic protein	Hypothetical		2	6.98E-02
sll1359	446	580	652	561	432	0.378391719	0.545916121	0.328905539	-0.04797524	unknown protein	Unknown		2	2.95E-01
sll1360	623	643	708	439	527	0.044647527	0.185006696	-0.506854465	-0.242699527	DNA polymerase III subunit gamma/tau [Contains: Ssp dnaX intein]	DNA replication, restriction, modification, recombination, and repair		2	6.90E-03
sll1362	3486	3311	2995	1442	1030	-0.074392245	-0.219214615	-1.273251858	-1.758493028	isoleucyl-tRNA synthetase	Translation	Aminoacyl tRNA synthetases and tRNA modification	3	9.21E-03
sll1363	14628	15086	17481	3813	3282	0.044542672	0.257086842	-1.939852955	-2.155967007	ketol-acid reductoisomerase	Amino acid biosynthesis	Branched chain family	5	9.25E-04
sll1365	1615	1398	1223	1288	1392	-0.208173267	-0.401069727	-0.325897914	-0.214329882	unknown protein	Unknown		1	7.58E-01
sll1366	568	714	761	757	1373	0.330946601	0.422677641	0.414936647	1.273192327	putative SNF2 helicase	DNA replication, restriction, modification, recombination, and repair		2	2.90E-02
sll1367	1464	1447	1468	1463	1417	-0.016020301	0.004668243	-0.000861704	-0.046254037	hypothetical protein	Hypothetical		1	9.99E-01
sll1369	621	654	785	457	496	0.074035814	0.339075761	-0.442132065	-0.323836065	putative peptidase	Other categories	Other	2	2.53E-02
sll1370	1562	1655	1513	566	553	0.082987602	-0.046277057	-1.464404032	-1.499260732	mannose-1-phosphate guanylyltransferase	Energy metabolism	Sugars	3	1.69E-02
sll1371	1158	1382	1382	559	472	0.255480794	0.255097944	-1.051181719	-1.293649999	cAMP receptor protein, essential for motility	Regulatory functions		3	2.33E-02
sll1372	1240	1356	1297	891	827	0.129032838	0.064773093	-0.4763518	-0.584924455	hypothetical protein	Hypothetical		2	3.58E-02
sll1373	725	548	468	363	240	-0.404268615	-0.630502275	-0.999971156	-1.592417476	unknown protein	Unknown		3	2.09E-02
sll1374	1424	1565	1575	1900	1936	0.135699356	0.144767124	0.415650114	0.443005105	probable sugar transporter	Transport and binding proteins		1	4.69E-01
sll1376	5644	4399	4514	4827	4809	-0.359378388	-0.32231808	-0.225614836	-0.23077801	hypothetical protein	Hypothetical		1	3.53E-01
sll1377	3695	3712	3510	1846	1606	0.006708271	-0.073940956	-1.001323043	-1.202156175	probable glycosyltransferase	Other categories	Other	2	6.53E-03
sll1378	719	657	620	200	166	-0.129592031	-0.21419961	-1.842762618	-2.113401401	periplasmic protein, function unknown	Hypothetical		4	1.68E-02
sll1380	1646	1820	2205	1544	1813	0.144537144	0.421657124	-0.092811473	0.138758702	periplasmic protein, function unknown	Hypothetical		1	3.83E-01
sll1381	2729	2669	2790	2906	3395	-0.032146977	0.031829013	0.090614705	0.315301582	hypothetical protein	Hypothetical		1	9.75E-02
sll1382	2435	2584	3639	16612	35252	0.085521017	0.579637975	2.770173028	3.855640375	ferredoxin, petF-like protein	Photosynthesis and respiration	Soluble electron carriers	14	2.68E-02
sll1383	751	689	820	7533	12078	-0.124241217	0.126925685	3.326008005	4.007002512	probable myo-inositol-1(or 4)-monophosphatase	Regulatory functions		18	6.34E-03
sll1384	4629	5961	7416	13151	26359	0.364720959	0.679906549	1.50633593	2.509497606	similar to DnaJ protein	Cellular processes	Chaperones	6	1.23E-01
sll1386	553	606	620	738	654	0.131481484	0.166043566	0.416560622	0.242403366	hypothetical protein	Hypothetical		1	1.74E-01
sll1387	1470	1394	1712	2731	3453	-0.076205752	0.220001847	0.894156693	1.23213226	serine/threonine protein phosphatase PppA	Regulatory functions		2	4.62E-03
sll1388	1220	1289	1403	2377	3164	0.079639197	0.202181173	0.962325329	1.375282393	hypothetical protein	Hypothetical		3	3.62E-03
sll1389	354	395	436	1118	1514	0.156468668	0.300127834	1.657335395	2.095687244	hypothetical protein	Hypothetical		4	9.23E-03
sll1390	4197	4296	3389	2855	3108	0.0337352	-0.30839035	-0.555759246	-0.433273572	hypothetical protein	Hypothetical		2	3.12E-01
sll1392	294	291	344	318	486	-0.014806967	0.223711158	0.113052554	0.723271976	transcriptional regulator	Regulatory functions		2	1.30E-01
sll1393	2268	2520	2337	767	808	0.151793188	0.043352013	-1.563831286	-1.489654093	glycogen (starch) synthase	Central intermediary metabolism	Polysaccharides and glycoproteins	3	1.60E-02
sll1394	1724	1753	1791	457	451	0.024352971	0.055135331	-1.914274542	-1.934537826	peptide methionine sulfoxide reductase	Translation	Protein modification and translation factors	4	1.47E-02
sll1395	1462	1417	1323	683	617	-0.045389959	-0.144647428	-1.098458365	-1.245843105	dTDP-6-deoxy-L-mannose-dehydrogenase	Cell envelope	Surface polysaccharides, lipopolysaccharides and antigens	2	8.12E-03
sll1396	587	619	657	2583	3598	0.076466439	0.162730264	2.1375052	2.616119228	unknown protein	Unknown		6	5.31E-05
sll1397	1371	1200	1352	1581	3115	-0.192523521	-0.020556271	0.205617324	1.183726075	putative transposase [ISY100a: 52234 - 53180]	Other categories	Transposon-related functions	3	1.03E-02
sll1398	6519	6873	8284	1190	972	0.076421871	0.345765131	-2.453922228	-2.745110848	photosystem II reaction center 13 kDa protein	Photosynthesis and respiration	Photosystem II	9	6.19E-03
sll1399	2672	2467	2977	2358	2016	-0.115217712	0.155939095	-0.180184537	-0.406434807	hypothetical protein	Hypothetical		1	7.70E-01
sll1400	546	704	859	353	452	0.367132673	0.655696184	-0.629195366	-0.26991457	hypothetical protein	Hypothetical		2	1.89E-02
sll1401	538	758	567	784	642	0.494268762	0.074919178	0.543009547	0.254583207	unknown protein	Unknown		1	7.93E-01
sll1404	191	212	213	171	184	0.150466655	0.159841367	-0.156739099	-0.055240729	biopolymer transport ExbB protein homolog	Transport and binding proteins		1	1.13E-01
sll1405	363	385	352	379	353	0.085755747	-0.045177974	0.062808989	-0.041079884	biopolymer transport ExbD protein homolog	Transport and binding proteins		1	6.12E-01
sll1406	640	793	655	606	724	0.309521708	0.032932107	-0.079412716	0.178300449	ferrichrome-iron receptor	Transport and binding proteins		1	6.73E-01
sll1407	161	157	164	106	119	-0.032350187	0.027236001	-0.597444111	-0.437119199	probable methyltransferase	Other categories	Other	2	8.15E-03
sll1408	151	177	191	109	119	0.236883888	0.345172689	-0.46213566	-0.334180781	transcriptional regulator	Regulatory functions		2	3.85E-02
sll1409	144	163	173	108	143	0.178021332	0.264440348	-0.410221392	-0.010805022	ferrichrome-iron receptor	Transport and binding proteins		2	2.31E-02
sll1411	311	274	258	165	220	-0.18307805	-0.270655884	-0.916330149	-0.498366323	hypothetical protein	Hypothetical		2	1.27E-01
sll1414	4066	3423	3139	4538	4020	-0.248039559	-0.37332462	0.158424754	-0.016353692	hypothetical protein	Hypothetical		1	4.90E-01
sll1415	623	623	568	641	860	0.00123363	-0.131982025	0.040691686	0.465149561	hypothetical protein	Hypothetical		2	1.63E-01
sll1418	3845	3894	3551	3878	4234	0.018221862	-0.114840568	0.0123669	0.13910132	photosystem II oxygen-evolving complex 23K protein PsbP homolog	Photosynthesis and respiration	Photosystem II	1	7.50E-01
sll1423	3371	3250	3400	2271	2221	-0.052701279	0.012160647	-0.569624037	-0.60225401	global nitrogen regulator	Regulatory functions		2	1.13E-01
sll1424	1862	1367	1419	1475	1574	-0.445866757	-0.392466956	-0.336608306	-0.242782637	hypothetical protein	Hypothetical		1	6.56E-01
sll1425	3235	3417	3441	3946	5392	0.078951217	0.089141145	0.286440184	0.736961117	proline-tRNA ligase	Translation	Aminoacyl tRNA synthetases and tRNA modification	2	5.09E-02
sll1426	2333	2735	3054	5687	6827	0.229307462	0.388706308	1.285469574	1.5491092	unknown protein	Unknown		3	5.21E-03
sll1427	3458	3017	3016	4588	5361	-0.197072372	-0.197433951	0.407914025	0.632271051	protease	Translation	Degradation of proteins, peptides, and glycopeptides	2	4.66E-03
sll1428	824	1021	922	631	631	0.308520501	0.162264281	-0.385305286	-0.385912495	probable sodium-dependent transporter	Transport and binding proteins		2	6.42E-05
sll1429	1666	2001	2144	2469	1979	0.264091149	0.36385422	0.567042378	0.248298185	unknown protein	Unknown		1	3.37E-01
sll1430	3055	2806	3436	1891	3174	-0.122572995	0.169390852	-0.692498575	0.055019437	adenine phosphoribosyltransferase	Purines, pyrimidines, nucleosides, and nucleotides	Interconversions and salvage of nucleosides and nucleotides	2	1.65E-01
sll1432	1073	1375	2818	2966	3241	0.357936723	1.393710687	1.467540196	1.5953269	putative hydrogenase expression/formation protein HypB	Other categories	Hydrogenase	3	5.33E-03
sll1433	373	325	603	510	525	-0.199103719	0.695133352	0.451146235	0.493332535	hypothetical protein	Hypothetical		2	1.12E-02
sll1434	2150	2098	2187	1691	2876	-0.035124646	0.024538528	-0.346024789	0.419911741	penicillin-binding protein	Other categories	Drug and analog sensitivity	2	2.94E-01
sll1435	2321	2463	2523	3008	4785	0.085568071	0.120188084	0.374066133	1.04378812	glutamyl-tRNA(Gln) amidotransferase subunit B	Translation	Aminoacyl tRNA synthetases and tRNA modification	2	2.36E-02
sll1436	4114	3217	3618	4317	8200	-0.354960976	-0.185232717	0.069479082	0.995250398	putative transposase [ISY100q: 1901359 - 1902304]	Other categories	Transposon-related functions	3	2.41E-02
sll1437	1537	1492	1628	2222	3699	-0.042897243	0.082633752	0.531138066	1.266744186	putative transposase [ISY100q: 1901359 - 1902304]	Other categories	Transposon-related functions	2	1.06E-03
sll1439	479	514	438	368	404	0.101725032	-0.130280401	-0.380522	-0.247929903	unknown protein	Unknown		1	1.76E-01
sll1440	2365	2224	2153	1437	1137	-0.088810795	-0.135426579	-0.718723135	-1.056402505	pyridoxamine 5&#x27;-phosphate oxidase	Biosynthesis of cofactors, prosthetic groups, and carriers	Pyridoxine	2	2.68E-02
sll1441	1107	646	565	210	168	-0.777882802	-0.971929514	-2.400105	-2.724571712	acyl-lipid desaturase (omega-3)	Fatty acid, phospholipid and sterol metabolism		7	1.58E-04
sll1442	1035	1048	1163	814	745	0.017409723	0.167889433	-0.346095239	-0.474380298	hypothetical protein	Hypothetical		2	1.73E-01
sll1443	1534	1709	2073	648	598	0.156281362	0.434908159	-1.241741916	-1.358848678	CTP synthetase	Purines, pyrimidines, nucleosides, and nucleotides	Pyrimidine ribonucleotide biosynthesis	3	2.25E-02
sll1444	2599	2913	2976	1044	917	0.164197574	0.195167666	-1.315767414	-1.503679893	3-isopropylmalate dehydratase small subunit	Amino acid biosynthesis	Branched chain family	3	2.74E-02
sll1446	1449	1811	2039	2023	2074	0.321592024	0.492773018	0.48154471	0.517819252	hypothetical protein	Hypothetical		1	9.66E-02
sll1447	1816	2290	2429	3190	3690	0.334149542	0.419188709	0.812574242	1.022850154	hypothetical protein	Hypothetical		2	2.87E-02
sll1450	7302	5262	7150	1264	2311	-0.47271622	-0.030176347	-2.530278497	-1.65959195	nitrate/nitrite transport system substrate-binding protein	Transport and binding proteins		6	3.78E-02
sll1451	7144	6633	8630	721	1186	-0.107058704	0.272645173	-3.308692212	-2.590576935	nitrate/nitrite transport system permease protein	Transport and binding proteins		12	1.91E-03
sll1452	9626	8720	10872	495	492	-0.142593596	0.175677828	-4.281083188	-4.289124429	nitrate/nitrite transport system ATP-binding protein	Transport and binding proteins		22	4.20E-04
sll1453	6143	5810	7375	375	377	-0.080538804	0.263763062	-4.034273961	-4.024722427	nitrate/nitrite transport system ATP-binding protein	Transport and binding proteins		20	4.33E-04
sll1454	1711	1370	1558	254	234	-0.321493746	-0.135862339	-2.751831126	-2.870423322	ferredoxin-nitrate reductase	Amino acid biosynthesis	Glutamate family / Nitrogen assimilation	7	9.89E-04
sll1455	354	431	500	162	180	0.280647428	0.495711653	-1.130908294	-0.98132894	hypothetical protein	Hypothetical		3	5.24E-02
sll1456	1168	1229	1065	265	261	0.07337136	-0.132524637	-2.142257889	-2.162055205	unknown protein	Unknown		5	2.99E-02
sll1457	1684	1176	1068	1046	1008	-0.518018405	-0.656060656	-0.686577164	-0.73983839	probable glycosyltransferase	Cell envelope	Surface polysaccharides, lipopolysaccharides and antigens	2	4.28E-01
sll1459	6288	5503	5886	8282	8632	-0.192313293	-0.095253512	0.3973644	0.457126421	stationary-phase survival protein SurE homolog	Other categories	Other	2	2.09E-01
sll1461	1252	1475	1636	1454	1701	0.236563343	0.385796588	0.215487683	0.442246598	hypothetical protein	Hypothetical		1	6.80E-01
sll1462	2053	1752	1821	1854	2089	-0.228659585	-0.173291844	-0.147450501	0.024974196	putative hydrogenase expression/formation protein HypE	Other categories	Hydrogenase	1	7.72E-02
sll1463	7831	7348	7522	6427	7555	-0.092007474	-0.058077655	-0.285117109	-0.051857424	cell division protein FtsH	Cellular processes	Cell division	1	5.89E-01
sll1464	1337	1382	1291	1144	1060	0.047501158	-0.050136596	-0.22474675	-0.335539678	hypothetical protein	Hypothetical		1	2.05E-01
sll1466	707	715	690	595	686	0.014752775	-0.036092697	-0.249946495	-0.043448022	probable glycosyltransferase	Other categories	Other	1	4.61E-01
sll1468	4548	4338	4092	1724	1027	-0.068235928	-0.152140292	-1.399223233	-2.147184384	beta-carotene hydroxylase	Biosynthesis of cofactors, prosthetic groups, and carriers	Carotenoid	4	7.94E-03
sll1469	1346	1305	883	357	291	-0.044795797	-0.60920121	-1.915317107	-2.212359392	hypothetical protein	Hypothetical		5	1.34E-03
sll1470	2014	2160	2420	3347	5551	0.100915324	0.265037418	0.732747412	1.462598921	3-isopropylmalate dehydratase large subunit	Amino acid biosynthesis	Branched chain family	3	5.09E-03
sll1471	3197	8810	9402	2346	1603	1.462296	1.556037948	-0.446579388	-0.996142661	phycobilisome rod-core linker polypeptide	Photosynthesis and respiration	Phycobilisome	6	2.31E-01
sll1472	554	1330	1451	512	468	1.263955128	1.389445383	-0.112890303	-0.243907607	unknown protein	Unknown		3	2.82E-01
sll1473	1391	1280	1561	1163	1092	-0.120150577	0.16612912	-0.258836895	-0.349136291	a part of phytochrome-like sensor histidine kinase gene (disrupted by insertion of IS)	Hypothetical		1	7.64E-01
sll1474	996	965	963	1047	1362	-0.045763202	-0.048822817	0.071372657	0.450832711	putative transposase [ISY203g: 3400332 - 3401505]	Other categories	Transposon-related functions	1	5.30E-02
sll1475	410	655	735	282	288	0.674982991	0.842582631	-0.540257488	-0.511765053	a part of phytochrome-like sensor histidine kinase gene (disrupted by insertion of IS)	Regulatory functions		3	2.11E-01
sll1476	828	1059	895	960	787	0.355737086	0.11165096	0.214175201	-0.073385292	unknown protein	Unknown		1	6.90E-01
sll1477	1219	910	940	1354	1353	-0.421280567	-0.374580801	0.152124053	0.150503365	hypothetical protein	Hypothetical		1	2.14E-02
sll1479	1329	2116	3194	1086	740	0.670465194	1.264751695	-0.291890637	-0.844776692	6-phosphogluconolactonase	Energy metabolism	Pentose phosphate pathway	4	6.57E-03
sll1481	1469	1262	1371	1424	1977	-0.219586478	-0.099476805	-0.045108204	0.428232861	ABC-transporter membrane fusion protein	Transport and binding proteins		2	2.91E-01
sll1482	688	658	731	370	628	-0.062599459	0.088989534	-0.893955744	-0.131214594	ABC transporter permease protein	Transport and binding proteins		2	2.11E-01
sll1483	2343	749	715	350	406	-1.644410267	-1.712848653	-2.741462145	-2.527341401	periplasmic protein, similar to transforming growth factor induced protein	Hypothetical		7	1.21E-01
sll1484	1578	1815	2521	1381	1237	0.202474913	0.676532886	-0.191502774	-0.351383177	type 2 NADH dehydrogenase	Photosynthesis and respiration	NADH dehydrogenase	2	2.37E-02
sll1485	1929	2104	3227	928	641	0.125880139	0.742441761	-1.055977447	-1.590163138	hypothetical protein	Hypothetical		5	1.30E-03
sll1486	2711	2886	3890	1803	1476	0.090398296	0.520939445	-0.588232076	-0.876658183	hypothetical protein	Hypothetical		3	2.39E-03
sll1488	2134	2424	2981	1056	545	0.184096666	0.482486159	-1.015170658	-1.969040942	hypothetical protein	Hypothetical		5	8.47E-03
sll1489	2113	1879	2252	1531	1361	-0.169170475	0.092083178	-0.465091165	-0.634006648	circadian phase modifier CpmA homolog	Other categories	Other	2	1.96E-02
sll1491	1175	1777	1733	1393	1413	0.596638422	0.560158479	0.245590221	0.266098436	periplasmic WD-repeat protein	Other categories	WD repeat proteins	2	1.00E-01
sll1495	1184	1091	1024	255	232	-0.117941549	-0.20893209	-2.212672974	-2.348256038	hypothetical protein	Hypothetical		5	6.62E-03
sll1496	1103	1182	1347	917	1089	0.099684332	0.288665151	-0.266750739	-0.018311865	mannose-1-phosphate guanyltransferase	Energy metabolism	Sugars	1	7.54E-02
sll1498	2138	2308	2876	1428	1164	0.11087273	0.428279831	-0.58166717	-0.877458034	carbamoyl-phosphate synthase small chain	Energy metabolism	Amino acids and amines	2	1.55E-02
sll1499	2304	2457	2680	721	645	0.092874873	0.218455691	-1.67662863	-1.836775616	ferredoxin-dependent glutamate synthase	Amino acid biosynthesis	Glutamate family / Nitrogen assimilation	4	4.72E-03
sll1500	388	409	365	248	340	0.074787774	-0.086092466	-0.642565777	-0.18987294	hypothetical protein	Hypothetical		2	3.88E-02
sll1501	22331	27439	26769	6606	4747	0.297165755	0.261477225	-1.757167173	-2.233999387	cobyrinic acid a,c-diamide synthase	Biosynthesis of cofactors, prosthetic groups, and carriers	Cobalamin, heme, phycobilin and porphyrin	6	2.55E-03
sll1502	1951	2784	3960	1944	2476	0.512835708	1.021106803	-0.005216393	0.343947491	NADH-dependent glutamate synthase large subunit	Amino acid biosynthesis	Glutamate family / Nitrogen assimilation	2	7.93E-03
sll1503	719	698	802	1342	1386	-0.042492509	0.157560818	0.900819695	0.9475471	unknown protein	Unknown		2	6.94E-02
sll1504	517	417	500	358	408	-0.308961033	-0.047316984	-0.530455501	-0.34064679	hypothetical protein	Hypothetical		1	3.78E-01
sll1505	407	325	353	213	246	-0.32634935	-0.208234503	-0.934018754	-0.727612849	hypothetical protein	Hypothetical		2	1.46E-01
sll1507	2314	2014	2381	3001	2457	-0.200319982	0.040959759	0.374829987	0.08631631	salt-induced periplasmic protein	Hypothetical		1	2.63E-02
sll1508	1013	955	970	450	396	-0.085583924	-0.062058314	-1.17107727	-1.354652121	UDP-3-0-acyl N-acetylglcosamine deacetylase	Cell envelope	Surface polysaccharides, lipopolysaccharides and antigens	3	5.96E-03
sll1509	629	744	695	427	403	0.241698536	0.143432368	-0.557966322	-0.642085648	hypothetical protein YCF20	Hypothetical		2	7.34E-02
sll1510	572	601	585	263	255	0.07016634	0.032126482	-1.120470958	-1.164086122	unknown protein	Unknown		2	1.51E-02
sll1511	335	302	301	183	166	-0.148523967	-0.156573872	-0.874632466	-1.014545388	unknown protein	Unknown		2	1.28E-02
sll1512	766	873	883	1569	2340	0.187754494	0.205720905	1.034599165	1.610898564	hypothetical protein	Hypothetical		3	1.23E-02
sll1513	4433	4363	4311	7171	7875	-0.022677182	-0.040172979	0.693963601	0.829154727	c-type cytochrome synthesis protein	Other categories	Other	2	1.91E-03
sll1514	6993	1958	3102	266033	357067	-1.836493199	-1.172577602	5.24947016	5.674055286	16.6 kDa small heat shock protein, molecular chaperone	Cellular processes	Chaperones	182	3.97E-05
sll1515	7569	22407	8310	68269	51533	1.565723245	0.134670478	3.173020838	2.76728802	glutamine synthetase inactivating factor IF17	Unknown		9	7.86E-05
sll1516	526	546	657	1295	1669	0.051522469	0.319584377	1.298094695	1.664868954	hypothetical protein	Hypothetical		3	1.74E-03
sll1520	1505	1245	1154	1410	1292	-0.273342782	-0.383412322	-0.094605093	-0.22047058	DNA repair protein RecN	DNA replication, restriction, modification, recombination, and repair		1	3.80E-01
sll1521	1855	1857	1731	1964	2259	0.001341525	-0.099821361	0.082415788	0.283849347	flavoprotein	Other categories	Other	1	2.24E-01
sll1522	416	366	306	197	276	-0.183976573	-0.443648737	-1.078437899	-0.590338016	CDP-diacylglycerol--glycerol-3-phosphate 3-phosphatidyltransferase	Fatty acid, phospholipid and sterol metabolism		2	5.79E-02
sll1524	1498	1440	1512	605	536	-0.056422118	0.013770992	-1.308710848	-1.482080351	hypothetical protein	Hypothetical		3	4.37E-02
sll1525	24134	31265	28350	4925	2714	0.373520628	0.232290399	-2.292719939	-3.152480789	phosphoribulokinase	Photosynthesis and respiration	CO2 fixation	12	5.02E-04
sll1526	3837	4431	3816	683	802	0.207645501	-0.007806042	-2.489868234	-2.257417948	hypothetical protein	Hypothetical		6	2.16E-03
sll1527	1036	748	629	400	362	-0.469285337	-0.719665673	-1.372285873	-1.5186667	unknown protein	Unknown		3	3.14E-03
sll1528	6660	6751	7529	7356	8599	0.019454178	0.176834963	0.14330418	0.368552115	unknown protein	Unknown		1	8.25E-01
sll1530	2472	2814	2910	338	214	0.187119676	0.235460342	-2.870077142	-3.527940804	unknown protein	Unknown		14	3.50E-03
sll1531	2454	2300	2074	664	147	-0.093162777	-0.242483999	-1.884636545	-4.060937034	unknown protein	Unknown		17	2.05E-03
sll1532	2986	2509	2382	1157	973	-0.251087028	-0.325676691	-1.367452659	-1.617790575	hypothetical protein	Hypothetical		3	1.47E-02
sll1533	2226	3087	3117	4162	2322	0.471992913	0.485933233	0.903052263	0.060778332	twitching mobility protein	Cellular processes	Chemotaxis	2	3.47E-01
sll1534	771	781	802	1369	720	0.018519742	0.056134367	0.828802173	-0.097728832	probable glycosyltransferase	Other categories	Other	2	2.67E-01
sll1535	18775	28132	30432	15447	11386	0.583375036	0.696787145	-0.281495147	-0.721577092	putative sugar transferase	Cell envelope	Surface polysaccharides, lipopolysaccharides and antigens	3	4.19E-03
sll1536	4548	5561	5758	2564	2083	0.290240602	0.34054217	-0.826454159	-1.126568676	molybdopterin biosynthesis MoeB protein	Biosynthesis of cofactors, prosthetic groups, and carriers	Molybdopterin	3	3.38E-02
sll1537	2362	2730	2172	1612	1643	0.208768688	-0.120911731	-0.55101028	-0.524260555	similar to mutator MutT protein	DNA replication, restriction, modification, recombination, and repair		2	2.27E-02
sll1538	600	587	518	147	141	-0.032951788	-0.213957053	-2.026426264	-2.087902116	similar to beta-hexosaminidase a precursor	Energy metabolism	Sugars	4	2.88E-03
sll1540	580	605	734	406	405	0.062636933	0.340671591	-0.513082088	-0.516831214	dolichyl-phosphate-mannose synthase	Central intermediary metabolism	Polysaccharides and glycoproteins	2	2.83E-02
sll1541	394	306	330	270	490	-0.364709728	-0.253044093	-0.544220934	0.315289334	hypothetical protein	Hypothetical		2	2.73E-01
sll1542	1226	1206	1385	856	814	-0.023445105	0.175848394	-0.517725994	-0.591234867	hypothetical protein	Hypothetical		2	4.76E-02
sll1543	241	265	258	255	256	0.133417518	0.096173729	0.081324981	0.085870584	hypothetical protein	Hypothetical		1	9.73E-01
sll1544	302	287	313	605	474	-0.070880908	0.054125139	1.004307882	0.65274271	two-component response regulator NarL subfamily	Regulatory functions		2	2.05E-04
sll1545	1511	1588	1639	1289	1346	0.071504829	0.117124046	-0.228966505	-0.16734246	glutathione S-transferase	Biosynthesis of cofactors, prosthetic groups, and carriers	Thioredoxin, glutaredoxin, and glutathione	1	4.53E-01
sll1546	2341	2060	2165	1946	2283	-0.184937378	-0.113042944	-0.266458392	-0.036127537	exopolyphosphatase	Central intermediary metabolism	Phosphorus compounds	1	3.90E-01
sll1547	425	445	399	368	638	0.0668276	-0.091697603	-0.206825202	0.584987167	hypothetical protein	Hypothetical		2	4.94E-01
sll1549	3318	2244	1944	3164	2875	-0.564371252	-0.771214766	-0.068541834	-0.206619443	salt-enhanced periplasmic protein	Hypothetical		2	1.08E-01
sll1550	431	501	430	299	309	0.218555361	-0.004271591	-0.52809773	-0.480018579	probable porin; major outer membrane protein	Cell envelope	Membranes, lipoproteins, and porins	2	2.80E-02
sll1552	198	356	231	120	131	0.844723608	0.221020424	-0.720576382	-0.600480616	unknown protein	Unknown		3	1.28E-01
sll1553	3188	3547	3400	1199	1392	0.153921986	0.092931636	-1.410697043	-1.195504765	phenylalanyl-tRNA synthetase	Translation	Aminoacyl tRNA synthetases and tRNA modification	3	1.41E-02
sll1555	1650	1862	1713	2250	2595	0.174366124	0.054042771	0.447945801	0.653410111	two-component hybrid sensor and regulator	Regulatory functions		2	6.50E-02
sll1556	1098	1048	1355	1522	2164	-0.067069246	0.303348942	0.471032721	0.978449901	isopentenyl-dephosphate delta-isomerase	Other categories	Other	2	3.10E-02
sll1557	922	1062	903	469	607	0.203972313	-0.029103753	-0.976042552	-0.603527064	succinyl-CoA synthetase alpha chain	Energy metabolism	TCA cycle	2	1.09E-01
sll1558	1736	1881	1926	1696	2173	0.115661585	0.149767381	-0.033337368	0.323960192	mannose-1-phosphate guanyltransferase	Energy metabolism	Sugars	1	3.34E-01
sll1559	13456	13447	12694	4202	3043	-0.000964933	-0.084091695	-1.679250612	-2.144445773	soluble hydrogenase 42 kD subunit	Other categories	Hydrogenase	4	3.14E-03
sll1560	1036	881	773	952	1374	-0.235016304	-0.423056089	-0.12247227	0.406970302	putative transposase [ISY203d: 1970882 - 1972055]	Other categories	Transposon-related functions	2	7.10E-03
sll1561	2171	2143	2054	1714	2089	-0.018949041	-0.0798459	-0.340986327	-0.05519184	proline oxidase	Energy metabolism	Amino acids and amines	1	6.26E-01
sll1562	1617	1594	1633	1193	886	-0.020790885	0.013894684	-0.439319478	-0.867601739	unknown protein	Unknown		2	1.79E-01
sll1563	803	694	693	210	244	-0.210012049	-0.213304903	-1.932502537	-1.71564891	unknown protein	Unknown		4	3.06E-03
sll1564	1132	1192	1261	5946	8432	0.074113845	0.155393721	2.392587819	2.896466317	putative lyase	Amino acid biosynthesis	Branched chain family	7	6.90E-04
sll1566	2667	1480	1836	1750	1801	-0.849557037	-0.538154443	-0.607866255	-0.56645331	glucosylglycerolphosphate synthase	Central intermediary metabolism	Polysaccharides and glycoproteins	2	2.91E-01
sll1568	926	1188	1167	1789	1911	0.358670759	0.33403531	0.949892392	1.044843815	fibrillin	Cell envelope	Surface structures	2	7.54E-02
sll1570	601	792	838	384	243	0.397079256	0.479352815	-0.645035033	-1.304297428	unknown protein	Unknown		3	2.74E-02
sll1571	4763	5344	6277	4557	4236	0.165968572	0.398088518	-0.063727855	-0.169309619	hypothetical protein	Hypothetical		1	7.28E-02
sll1572	1237	1308	1838	944	1264	0.081284607	0.57145053	-0.390022203	0.031206697	DNA polymerase III alpha subunit [Contains: Ssp dnaE intein]	DNA replication, restriction, modification, recombination, and repair		2	4.81E-02
sll1573	663	839	1262	1431	2122	0.340444846	0.929531875	1.110441916	1.678639781	hypothetical protein	Hypothetical		3	9.31E-02
sll1574	1492	1852	2095	2584	4396	0.311989803	0.489973271	0.792460042	1.559078391	a part of spkA: serine/threonine protein kinase, regulates cellular motility ( disrupted by frameshift mutation)	Regulatory functions		3	4.64E-02
sll1575	596	597	665	1064	1690	0.002736803	0.159009198	0.836396522	1.504309384	a part of spkA: serine/threonine protein kinase, regulates cellular motility ( disrupted by frameshift mutation)	Regulatory functions		3	6.01E-03
sll1577	196675	349830	279640	209031	55261	0.830842851	0.507759311	0.087906361	-1.831468158	phycocyanin beta subunit	Photosynthesis and respiration	Phycobilisome	6	3.61E-03
sll1578	257512	470490	385279	296647	122920	0.869526183	0.581266658	0.204110337	-1.066921044	phycocyanin alpha subunit	Photosynthesis and respiration	Phycobilisome	4	5.13E-03
sll1579	35002	139450	110241	67556	37442	1.994249428	1.655161038	0.948646738	0.097233776	phycobilisome rod linker polypeptide	Photosynthesis and respiration	Phycobilisome	4	1.52E-02
sll1580	42014	151626	119948	88470	43024	1.851590152	1.513489647	1.074342949	0.034280397	phycobilisome rod linker polypeptide	Photosynthesis and respiration	Phycobilisome	4	2.63E-02
sll1581	1694	2408	3212	1211	1317	0.507666681	0.923223378	-0.484051227	-0.362959547	hypothetical protein	Hypothetical		3	8.21E-03
sll1582	884	992	1059	936	688	0.166751798	0.26132652	0.083249301	-0.360322338	unknown protein	Unknown		2	5.53E-01
sll1583	5659	7175	6586	5592	5678	0.342464378	0.21888744	-0.01710361	0.004914798	unknown protein	Unknown		1	6.37E-01
sll1584	686	802	919	581	722	0.225450426	0.422528864	-0.238377525	0.074883582	ferredoxin like protein	Photosynthesis and respiration	Soluble electron carriers	2	4.40E-01
sll1586	1522	1602	1943	1585	1502	0.073683415	0.351800417	0.057621895	-0.019327176	unknown protein	Unknown		1	4.31E-01
sll1590	899	1115	1135	1855	1442	0.311635225	0.336977775	1.045674515	0.682114697	two-component sensor histidine kinase	Regulatory functions		2	1.14E-02
sll1592	774	745	705	756	703	-0.05496831	-0.134164045	-0.033228575	-0.139714833	two-component response regulator NarL subfamily	Regulatory functions		1	5.79E-01
sll1594	919	775	672	700	713	-0.245599635	-0.451602271	-0.393634401	-0.366727594	ndhF3 operon transcriptional regulator, LysR family protein	Regulatory functions		1	6.26E-01
sll1595	812	779	722	241	268	-0.059121982	-0.169706725	-1.749607244	-1.598673731	circadian clock protein KaiC homolog	Other categories	Other	3	1.58E-02
sll1596	1103	1185	1049	239	246	0.10367445	-0.07226838	-2.208634259	-2.165557124	circadian clock protein KaiB homolog	Other categories	Other	5	1.12E-02
sll1598	312	241	300	413	547	-0.373744681	-0.053515942	0.404734792	0.811534198	Mn transporter MntC	Transport and binding proteins		2	2.56E-02
sll1599	126	136	142	171	388	0.112377529	0.174633048	0.440541379	1.622669972	manganese transport system ATP-binding protein MntA	Transport and binding proteins		3	1.21E-03
sll1600	204	231	216	193	349	0.183036644	0.083288348	-0.079226988	0.778513103	manganese transport system membrane protein MntB	Transport and binding proteins		2	2.28E-02
sll1601	1678	1586	1573	1502	1424	-0.081723662	-0.093656096	-0.15974937	-0.23695123	hypothetical protein	Hypothetical		1	5.42E-01
sll1605	2025	2431	1964	755	625	0.263905138	-0.043929461	-1.423578608	-1.694978281	(3R)-hydroxymyristol acyl carrier protein dehydrase	Fatty acid, phospholipid and sterol metabolism		4	2.13E-02
sll1606	752	855	737	442	469	0.186326917	-0.029659909	-0.76708954	-0.679555202	hypothetical protein	Hypothetical		2	2.11E-02
sll1608	1529	1526	1540	950	842	-0.002522598	0.01066632	-0.685931738	-0.860222066	hypothetical protein	Hypothetical		2	1.66E-03
sll1609	961	1126	1640	1345	1776	0.229317407	0.771447457	0.485215497	0.886590436	hypothetical protein	Hypothetical		2	7.03E-02
sll1611	1484	1383	1425	755	717	-0.101526218	-0.058655474	-0.974486939	-1.049737353	unknown protein	Unknown		2	5.21E-03
sll1612	1847	1519	1462	1235	1184	-0.281343579	-0.337332562	-0.580538317	-0.641442	folylpolyglutamate synthase	Biosynthesis of cofactors, prosthetic groups, and carriers	Folic acid	2	1.24E-01
sll1613	1254	1260	1185	407	398	0.007966912	-0.080845396	-1.623540589	-1.655166549	unknown protein	Unknown		3	1.28E-02
sll1614	333	447	340	145	144	0.426362709	0.031514676	-1.195044679	-1.209251006	cation-transporting P-type ATPase	Transport and binding proteins		3	3.43E-03
sll1615	995	993	1019	867	1055	-0.003090596	0.033596522	-0.199265965	0.084593425	thiophen and furan oxidation protein	Cellular processes	Detoxification	1	4.79E-01
sll1618	1516	1647	1609	563	358	0.1193566	0.086010593	-1.428183647	-2.08323362	hypothetical protein	Hypothetical		5	1.76E-02
sll1620	3281	3019	2449	917	952	-0.120386342	-0.421886102	-1.839135516	-1.786006496	hypothetical protein	Hypothetical		4	4.03E-03
sll1621	23335	20989	10183	4639	2141	-0.152890142	-1.196374547	-2.330569359	-3.446243181	AhpC/TSA family protein	Other categories	Other	11	4.13E-04
sll1623	968	1024	1365	1283	1407	0.081741778	0.496630843	0.407320717	0.539745245	ABC transporter ATP-binding protein	Transport and binding proteins		1	1.70E-01
sll1624	4258	4805	4052	5188	5021	0.174094333	-0.071816877	0.284959092	0.237667912	two-component response regulator	Regulatory functions		1	2.93E-01
sll1625	1480	1651	1961	1275	1357	0.157665393	0.406621631	-0.214460488	-0.124429634	succinate dehydrogenase iron- sulphur protein subunit	Energy metabolism	TCA cycle	2	5.45E-02
sll1626	18497	33701	67180	127763	110335	0.865486168	1.86072034	2.788089015	2.576506397	LexA repressor	Regulatory functions		7	1.13E-02
sll1628	1414	1328	1253	546	508	-0.090505607	-0.175098104	-1.372083087	-1.477217056	hypothetical protein	Hypothetical		3	1.77E-02
sll1629	536	544	538	353	365	0.022298341	0.007804298	-0.599765921	-0.553703356	bacterial cryptochrome	DNA replication, restriction, modification, recombination, and repair		2	6.80E-02
sll1630	595	475	460	359	459	-0.323469223	-0.37134014	-0.730100278	-0.374243705	unknown protein	Unknown		2	2.46E-01
sll1631	1255	1201	1108	1415	1067	-0.063974805	-0.17972825	0.172959554	-0.234198226	putative cytidine and deoxycytidylate deaminase	Purines, pyrimidines, nucleosides, and nucleotides	Pyrimidine ribonucleotide biosynthesis	1	7.27E-01
sll1632	1260	2017	1880	1265	1198	0.679373893	0.577937467	0.006280656	-0.072467995	hypothetical protein	Hypothetical		2	2.86E-02
sll1633	6625	7402	7828	2317	1905	0.159959847	0.240799989	-1.515359415	-1.798236019	cell division protein FtsZ	Cellular processes	Cell division	4	3.22E-03
sll1634	260	263	294	213	168	0.012132957	0.174830326	-0.286559492	-0.635184321	hypothetical protein	Hypothetical		2	1.03E-01
sll1635	1401	1264	1090	712	749	-0.148622976	-0.36224561	-0.975922571	-0.903769945	Thy1 protein homolog	Purines, pyrimidines, nucleosides, and nucleotides	Pyrimidine ribonucleotide biosynthesis	2	1.21E-03
sll1636	1706	1724	1584	1105	1236	0.015729279	-0.106917858	-0.626441066	-0.464369343	ferripyochelin binding protein	Other categories	Other	2	1.05E-03
sll1638	31442	38469	32161	11427	2846	0.291020606	0.032632247	-1.46030024	-3.465561895	hypothetical protein	Hypothetical		14	3.54E-03
sll1639	3192	2887	2825	1524	807	-0.144919826	-0.176102349	-1.066874091	-1.984053123	urease accessory protein D	Central intermediary metabolism	Other	4	1.84E-02
sll1640	737	746	802	376	266	0.018502605	0.122951095	-0.969883301	-1.470372058	hypothetical protein	Hypothetical		3	1.35E-02
sll1641	909	1000	1757	761	743	0.138311678	0.950782426	-0.255747024	-0.289663108	glutamate decarboxylase	Energy metabolism	Amino acids and amines	2	6.83E-03
sll1642	958	1138	941	1273	2363	0.248354161	-0.024778843	0.410255926	1.302991101	hypothetical protein	Hypothetical		3	8.48E-02
sll1643	462	501	600	777	978	0.116583903	0.376563959	0.748879787	1.079960703	hypothetical protein	Hypothetical		2	1.24E-03
sll1647	679	606	628	621	653	-0.164514897	-0.111930685	-0.129665937	-0.057424475	probable phosphinothricin N-acetyltransferase	Other categories	Other	1	8.20E-01
sll1651	1881	2124	2216	2384	3514	0.175380665	0.236689149	0.34216843	0.901840253	hypothetical protein	Hypothetical		2	1.22E-01
sll1652	1123	1146	1372	1598	2711	0.029182887	0.288647761	0.508770664	1.271467706	hypothetical protein	Hypothetical		2	4.12E-02
sll1653	3145	3045	3103	3496	4064	-0.046716756	-0.019665855	0.152485139	0.369787574	2-phytyl-1,4-benzoquinone methyltransferase	Other categories	Other	1	7.36E-02
sll1654	6765	8321	6991	27295	40548	0.298750743	0.047464386	2.012489064	2.583516938	hypothetical protein	Hypothetical		6	4.00E-03
sll1655	2282	2474	2192	17992	44521	0.116506112	-0.058332215	2.978693288	4.28581845	similar to biotin [acetyl-CoA-carboxylase] ligase	Fatty acid, phospholipid and sterol metabolism		20	5.40E-04
sll1656	2113	2154	2028	4491	8281	0.027717819	-0.058779098	1.087806705	1.970686106	hypothetical protein	Hypothetical		4	6.14E-03
sll1658	737	805	976	1370	1901	0.127390444	0.405562811	0.895485879	1.367815113	hypothetical protein	Hypothetical		3	1.88E-02
sll1659	996	1207	1364	1083	1426	0.277371194	0.454221154	0.12150541	0.518268339	hypothetical protein	Hypothetical		1	3.66E-01
sll1660	615	678	720	392	624	0.140321934	0.227761783	-0.652015259	0.02159473	hypothetical protein	Hypothetical		2	1.21E-01
sll1662	1345	1417	1285	803	605	0.075172355	-0.066379411	-0.744772502	-1.151847675	probable prephenate dehydratase	Amino acid biosynthesis	Aromatic amino acid family	2	1.60E-02
sll1663	2585	2983	2761	1243	927	0.206787229	0.095274483	-1.056069974	-1.479734294	phycocyanin alpha phycocyanobilin lyase related protein	Photosynthesis and respiration	Phycobilisome	3	2.22E-02
sll1664	1375	1594	1486	471	377	0.213735143	0.111907066	-1.545679289	-1.867360782	probable glycosyl transferase	Other categories	Other	4	1.55E-02
sll1665	8186	10568	12711	3285	1422	0.368555764	0.634897641	-1.317155556	-2.525461115	unknown protein	Unknown		9	6.89E-04
sll1666	617	740	1027	720	576	0.262017139	0.733772926	0.222509974	-0.09969099	DnaJ-like protein	Cellular processes	Chaperones	2	2.56E-02
sll1667	970	1068	1305	538	513	0.138589256	0.427857289	-0.849660898	-0.917887778	periplasmic protein, similar to mitochondrial outer membrane 72K protein	Hypothetical		3	1.45E-02
sll1669	1381	1256	1205	615	366	-0.137101909	-0.197272768	-1.168384634	-1.916303715	shikimate kinase	Amino acid biosynthesis	Aromatic amino acid family	4	1.53E-02
sll1670	1421	1580	1572	373	408	0.152947768	0.145607122	-1.931476137	-1.801743253	heat-inducible transcription repressor HrcA homolog	Regulatory functions		4	1.18E-02
sll1671	600	713	722	563	629	0.250349052	0.267520728	-0.091704199	0.068599988	hypothetical protein	Hypothetical		1	1.06E-01
sll1672	946	862	1049	238	278	-0.134521519	0.149521492	-1.988533365	-1.766028648	two-component hybrid sensor and regulator	Regulatory functions		4	4.20E-03
sll1673	1251	1302	1386	1287	1839	0.05720642	0.147645568	0.040450318	0.555489181	two-component response regulator	Regulatory functions		1	2.16E-01
sll1675	614	717	647	320	268	0.223444675	0.074428497	-0.941942268	-1.196229365	hypothetical protein	Hypothetical		3	1.79E-02
sll1676	1066	1087	1471	758	662	0.028235858	0.464600691	-0.491336684	-0.686858194	4-alpha-glucanotransferase	Central intermediary metabolism	Polysaccharides and glycoproteins	2	4.26E-02
sll1677	2710	3677	3936	2189	1405	0.440352302	0.53852118	-0.307618312	-0.947877817	similar to spore maturation protein B	Other categories	Adaptations and atypical conditions	3	1.26E-02
sll1678	729	984	1117	765	446	0.432886181	0.616629263	0.069517522	-0.708245625	similar to spore maturation protein A	Other categories	Adaptations and atypical conditions	3	5.13E-02
sll1679	2827	2380	2849	2324	1618	-0.248155151	0.01133328	-0.28261224	-0.804978514	periplasmic protease HhoA	Translation	Degradation of proteins, peptides, and glycopeptides	2	9.34E-02
sll1680	3184	2402	3227	8920	6239	-0.406500682	0.019119305	1.486103871	0.970356316	hypothetical protein	Hypothetical		4	7.94E-04
sll1681	2237	2302	2261	3068	3367	0.041493647	0.01525378	0.455896818	0.589781736	unknown protein	Unknown		2	1.42E-03
sll1682	936	916	856	533	515	-0.031725902	-0.12797408	-0.811327579	-0.862230287	alanine dehydrogenase	Energy metabolism	Amino acids and amines	2	5.82E-02
sll1683	330	309	289	173	212	-0.092470771	-0.189396501	-0.930600544	-0.639435572	lysine decarboxylase	Energy metabolism	Amino acids and amines	2	4.68E-02
sll1685	177	188	237	194	231	0.080999241	0.415314207	0.129724724	0.378390933	protein involved in light-induced Na+-dependent proton extrusion	Biosynthesis of cofactors, prosthetic groups, and carriers	Cobalamin, heme, phycobilin and porphyrin	1	2.45E-01
sll1686	637	616	620	555	603	-0.048255709	-0.038710477	-0.199318131	-0.079079092	hypothetical protein	Hypothetical		1	7.80E-01
sll1687	352	351	369	1404	2658	-0.000988469	0.071620233	1.997999682	2.918352854	unknown protein	Unknown		8	1.20E-02
sll1688	6527	9708	11525	9888	7610	0.572852764	0.820338067	0.599417208	0.2215811	threonine synthase	Amino acid biosynthesis	Aspartate family	2	2.03E-03
sll1689	1504	3399	6045	722	611	1.176350636	2.007119906	-1.058245454	-1.29908808	group2 RNA polymerase sigma factor SigE	Transcription	RNA synthesis, modification, and DNA transcription	10	4.32E-03
sll1691	5084	4976	5505	6766	7477	-0.031053114	0.114740543	0.412250792	0.556539509	hypothetical protein	Hypothetical		2	2.39E-01
sll1692	3259	3751	4505	3871	5574	0.202548225	0.467108856	0.248276785	0.774199778	hypothetical protein	Hypothetical		2	5.97E-02
sll1693	1555	1680	1470	1891	2323	0.111317442	-0.081775068	0.282001151	0.57880112	hypothetical protein	Hypothetical		2	1.04E-01
sll1694	44598	78806	74322	92876	129610	0.821322161	0.736807111	1.058313862	1.5391146	pilin polypeptide PilA1	Cellular processes	Chemotaxis	3	7.03E-02
sll1695	1667	2839	2768	8042	13485	0.768389092	0.731709588	2.270465612	3.016123602	pilin polypeptide PilA2	Cellular processes	Chemotaxis	8	8.39E-03
sll1696	475	645	558	1370	2651	0.442096567	0.234890238	1.529749731	2.482122125	hypothetical protein	Hypothetical		6	9.67E-03
sll1697	4326	3151	3302	2716	3265	-0.457317654	-0.389775639	-0.671354553	-0.406146039	hypothetical protein	Hypothetical		2	2.18E-01
sll1698	1002	966	944	582	588	-0.052190465	-0.086162823	-0.784269325	-0.769761337	hypothetical protein	Hypothetical		2	1.70E-02
sll1699	1178	1061	1027	315	373	-0.151090355	-0.197644835	-1.905136026	-1.659124777	oligopeptide-binding protein of oligopeptide ABC transporter	Transport and binding proteins		4	2.86E-03
sll1702	3663	3101	2432	704	526	-0.240324501	-0.590932086	-2.379805247	-2.800491458	hypothetical protein YCF51	Hypothetical		7	1.60E-03
sll1703	1480	987	860	534	529	-0.583521953	-0.782013992	-1.470560936	-1.485068178	protease IV	Translation	Degradation of proteins, peptides, and glycopeptides	3	1.61E-03
sll1704	640	683	624	304	337	0.0924758	-0.037705454	-1.074128598	-0.926882815	probable short chain dehydrogenase	Other categories	Other	2	1.05E-02
sll1708	1182	1434	1267	889	988	0.279123453	0.099473668	-0.411250271	-0.258767132	two-component response regulator NarL subfamily	Regulatory functions		2	1.36E-01
sll1709	1997	1662	1643	748	829	-0.264535986	-0.281323269	-1.417203541	-1.267731736	3-ketoacyl-acyl carrier protein reductase	Energy metabolism	Pentose phosphate pathway	3	1.23E-02
sll1710	588	668	660	584	842	0.183308867	0.16556077	-0.012070601	0.516384132	putative transposase [ISY523b: 1275354 - 1276224]	Other categories	Transposon-related functions	1	1.74E-01
sll1712	51775	83329	86630	77932	40691	0.686542142	0.742605993	0.589939876	-0.347573705	DNA binding protein HU	Translation	Nucleoproteins	2	3.57E-02
sll1713	3009	3552	4083	4561	2901	0.239075435	0.440025984	0.599910435	-0.053055952	histidinol-phosphate aminotransferase	Amino acid biosynthesis	Aromatic amino acid family	2	1.20E-01
sll1714	591	556	654	1071	1125	-0.090404572	0.145538084	0.856484371	0.927967445	unknown protein	Unknown		2	7.59E-04
sll1715	353	323	405	736	746	-0.127192239	0.201239637	1.061212137	1.081567107	hypothetical protein	Hypothetical		2	2.24E-02
sll1716	915	741	832	874	1230	-0.304245296	-0.137272545	-0.066360268	0.426806504	putative transposase [ISY523a: 967549 - 968419]	Other categories	Transposon-related functions	2	3.97E-02
sll1717	495	464	462	388	369	-0.09457464	-0.098744255	-0.350055987	-0.424825656	unknown protein	Unknown		1	4.16E-02
sll1721	3143	3511	3422	1587	1344	0.159513059	0.122653009	-0.98580934	-1.225460769	pyruvate dehydrogenase E1 component, beta subunit	Energy metabolism	Pyruvate dehydrogenase	3	2.52E-02
sll1722	326	375	435	403	365	0.201507615	0.413892594	0.303923635	0.161775901	hypothetical protein	Hypothetical		1	3.59E-01
sll1723	1094	936	914	1044	1268	-0.22530718	-0.25846484	-0.067000118	0.212809906	probable glycosyltransferase	Other categories	Other	1	7.18E-02
sll1724	373	244	271	316	298	-0.615064858	-0.460657814	-0.238582797	-0.325704404	probable glycosyltransferase	Cell envelope	Surface polysaccharides, lipopolysaccharides and antigens	2	6.29E-01
sll1725	998	956	1003	725	750	-0.063118162	0.006279311	-0.461102937	-0.413600902	ATP-binding protein of ABC transporter	Transport and binding proteins		1	7.07E-02
sll1726	290	289	322	293	232	-0.00989025	0.148319593	0.014634671	-0.324481372	hypothetical protein	Hypothetical		1	2.43E-02
sll1730	4456	4245	4344	4959	4821	-0.070011026	-0.036551468	0.154306655	0.113504885	unknown protein	Unknown		1	7.92E-01
sll1732	718	911	966	506	311	0.341865015	0.427848965	-0.505761814	-1.208687513	NADH dehydrogenase subunit 5 (involved in low CO2-inducible, high affinity CO2 uptake)	Photosynthesis and respiration	NADH dehydrogenase	3	1.77E-02
sll1733	1084	1446	1406	1198	910	0.415500837	0.374761551	0.143955243	-0.252753971	NADH dehydrogenase subunit 4 (involved in low CO2-inducible, high affinity CO2 uptake)	Photosynthesis and respiration	NADH dehydrogenase	2	6.30E-02
sll1734	992	1174	1226	746	431	0.242780136	0.305166961	-0.410925119	-1.203172039	protein involved in low CO2-inducible, high affinity CO2 uptake	Hypothetical		3	8.89E-03
sll1735	1174	1415	1522	532	282	0.269631008	0.374868943	-1.141711729	-2.055619408	hypothetical protein	Hypothetical		5	2.65E-02
sll1736	2209	1905	1806	2388	2420	-0.213146132	-0.29056797	0.112428168	0.131568849	hypothetical protein	Hypothetical		1	1.13E-01
sll1737	2306	2027	1868	4672	2947	-0.186309496	-0.30437136	1.018378404	0.353865326	hypothetical protein YCF60	Hypothetical		3	8.04E-02
sll1738	2357	2662	2665	3823	2807	0.175056417	0.176777312	0.697409558	0.251591477	hypothetical protein	Hypothetical		2	7.46E-02
sll1739	1438	1338	1665	2210	3344	-0.104325012	0.211540286	0.620246341	1.217400525	unknown protein	Unknown		2	9.25E-03
sll1740	14242	12346	14375	4541	3404	-0.206147338	0.013339309	-1.649131168	-2.06506388	50S ribosomal protein L19	Translation	Ribosomal proteins: synthesis and modification	4	1.80E-02
sll1742	2995	3174	3903	2303	3057	0.083824816	0.382055698	-0.379061131	0.029744247	transcription antitermination protein NusG	Regulatory functions		2	6.92E-01
sll1743	11860	11102	12552	7512	2740	-0.095279548	0.081814939	-0.658817169	-2.113927914	50S ribosomal protein L11	Translation	Ribosomal proteins: synthesis and modification	5	1.19E-02
sll1744	23387	22391	22573	20625	10879	-0.062785863	-0.051110943	-0.181315551	-1.104184488	50S ribosomal protein L1	Translation	Ribosomal proteins: synthesis and modification	2	5.03E-03
sll1745	49937	49935	49928	49939	49937	-3.69226E-05	-0.000236049	5.95913E-05	1.85389E-05	50S ribosomal protein L10	Translation	Ribosomal proteins: synthesis and modification	1	6.57E-01
sll1746	45506	45057	41169	37282	42311	-0.014286427	-0.144490282	-0.287576154	-0.105036649	50S ribosomal protein L12	Translation	Ribosomal proteins: synthesis and modification	1	5.95E-01
sll1747	3767	3854	3624	3177	3139	0.033020123	-0.055917525	-0.245884318	-0.262917449	chorismate synthase	Amino acid biosynthesis	Aromatic amino acid family	1	3.04E-01
sll1749	2595	2675	2471	1631	1650	0.043826928	-0.070448115	-0.669976419	-0.653008106	hypothetical protein	Hypothetical		2	5.77E-02
sll1750	2133	2264	2857	548	689	0.086239148	0.421762525	-1.960275609	-1.630167324	urease alpha subunit	Central intermediary metabolism	Other	5	5.36E-03
sll1751	772	964	1073	215	270	0.320276204	0.475005674	-1.845515375	-1.514740457	hypothetical protein	Hypothetical		5	2.00E-02
sll1752	285	356	472	1229	1567	0.322645209	0.72976836	2.111114013	2.46146586	hypothetical protein	Hypothetical		6	5.74E-04
sll1755	799	863	738	471	570	0.110049274	-0.115454826	-0.763546933	-0.487476675	unknown protein	Unknown		2	2.43E-02
sll1757	4076	3883	3739	2595	2937	-0.069965657	-0.124489763	-0.651335917	-0.473181202	hypothetical protein	Hypothetical		2	2.07E-01
sll1758	2567	2903	3418	2578	2853	0.177114724	0.412913763	0.005648861	0.152118254	MrsA protein homolog	Other categories	Other	1	2.20E-01
sll1760	1783	2110	1689	937	489	0.242475658	-0.078225947	-0.928881806	-1.866039575	homoserine kinase	Amino acid biosynthesis	Aspartate family	4	2.26E-02
sll1761	245	299	321	274	308	0.291146092	0.390778722	0.165678687	0.333758331	unknown protein	Unknown		1	6.63E-01
sll1762	7321	8120	8094	5247	4677	0.149368875	0.144801834	-0.480483701	-0.646625974	periplasmic protein, putative polar amino acid transport system substrate-binding protein	Transport and binding proteins		2	1.15E-01
sll1763	4245	4869	5109	3390	3598	0.197861161	0.267278917	-0.324503554	-0.238736494	unknown protein	Unknown		2	2.27E-01
sll1764	2058	2565	3090	2687	3173	0.31822035	0.586698398	0.38487825	0.624713829	unknown protein	Unknown		2	1.20E-01
sll1765	1741	2156	2752	1956	2226	0.30830019	0.660822826	0.167698229	0.354830761	unknown protein	Unknown		2	2.23E-01
sll1766	1263	1639	2199	1237	1211	0.37534416	0.799341198	-0.030455283	-0.060705554	hypothetical protein	Hypothetical		2	1.30E-01
sll1767	11240	9192	9179	3391	3598	-0.290097061	-0.292269744	-1.72884699	-1.643271502	30S ribosomal protein S6	Translation	Ribosomal proteins: synthesis and modification	3	1.91E-02
sll1768	789	834	700	533	548	0.079971597	-0.173041173	-0.564954394	-0.525123501	probable oligopeptides ABC transporter permease protein	Transport and binding proteins		2	7.48E-03
sll1769	3385	2889	3001	2707	3264	-0.22858793	-0.17351438	-0.32239857	-0.052642153	hypothetical protein	Hypothetical		1	6.77E-01
sll1770	2668	1710	1683	1452	1392	-0.641478271	-0.664540742	-0.877741685	-0.938742319	hypothetical protein	Hypothetical		2	8.61E-02
sll1771	5525	4512	4899	3390	4391	-0.292295678	-0.173598245	-0.704714614	-0.331420122	protein serin-threonin phosphatase	Regulatory functions		2	1.87E-01
sll1772	685	536	560	238	323	-0.35382343	-0.290296051	-1.524856892	-1.082609201	DNA mismatch repair protein MutS	DNA replication, restriction, modification, recombination, and repair		3	5.21E-03
sll1773	1174	1370	1611	1671	1475	0.223546918	0.456793818	0.509437086	0.329856024	hypothetical protein	Hypothetical		1	9.33E-02
sll1774	3016	3059	3712	4382	7004	0.020508381	0.299731027	0.53911259	1.215465011	hypothetical protein	Hypothetical		2	1.19E-03
sll1775	2378	2246	2057	2287	4627	-0.0826702	-0.209559426	-0.056243571	0.960216885	hypothetical protein	Hypothetical		2	5.47E-04
sll1776	1691	1482	1435	678	769	-0.189807471	-0.236331639	-1.318997248	-1.13645756	deoxyribose-phosphate aldolase	Purines, pyrimidines, nucleosides, and nucleotides	Interconversions and salvage of nucleosides and nucleotides	2	1.08E-02
sll1780	928	892	812	887	1234	-0.05614438	-0.193082122	-0.065682433	0.411777438	putative transposase [ISY203b: 1200306 - 1201479]	Other categories	Transposon-related functions	2	1.01E-01
sll1783	9658	12265	13644	6356	4893	0.344732544	0.498524215	-0.603701436	-0.981006396	hypothetical protein	Hypothetical		3	6.91E-03
sll1784	6607	8437	10094	4555	2556	0.352724108	0.611488234	-0.536500425	-1.370159099	periplasmic protein, function unknown	Unknown		4	1.79E-02
sll1785	6251	7422	9144	6265	2903	0.247645312	0.54878212	0.003110359	-1.106580288	periplasmic protein, function unknown	Unknown		3	1.75E-02
sll1786	6598	6322	7802	5697	4692	-0.061619072	0.24178382	-0.211669576	-0.491661691	putative deoxyribonuclease, tatD homolog	Other categories	Other	2	1.48E-01
sll1787	6249	6208	8009	3680	2341	-0.009402404	0.358055123	-0.763802235	-1.416220534	RNA polymerase beta subunit	Transcription	RNA synthesis, modification, and DNA transcription	3	2.00E-02
sll1789	5350	5488	6986	4687	1265	0.036785682	0.384955608	-0.191037335	-2.080252594	RNA polymerase beta prime subunit	Transcription	RNA synthesis, modification, and DNA transcription	6	2.18E-02
sll1791	1033	1184	1124	2076	3671	0.19608397	0.121438499	1.006701262	1.828704891	putative transposase [ISY802a: 852462 - 853369]	Other categories	Transposon-related functions	4	1.08E-02
sll1792	545	671	614	936	1846	0.301838587	0.172337924	0.78149705	1.761308806	putative transposase [ISY802a: 852462 - 853369]	Other categories	Transposon-related functions	3	1.24E-02
sll1796	3984	14997	6456	2736	674	1.912499549	0.696645608	-0.541981535	-2.564251852	cytochrome c553	Photosynthesis and respiration	Soluble electron carriers	22	1.87E-03
sll1797	574	455	541	542	551	-0.334455582	-0.087070952	-0.083888782	-0.059053168	hypothetical protein YCF21	Hypothetical		1	4.14E-01
sll1799	6044	9307	12982	4356	5131	0.622706958	1.102820469	-0.472728197	-0.236391755	50S ribosomal protein L3	Translation	Ribosomal proteins: synthesis and modification	3	1.35E-01
sll1800	8999	13682	19804	7250	6000	0.604427491	1.137966151	-0.31176666	-0.584790231	50S ribosomal protein L4	Translation	Ribosomal proteins: synthesis and modification	3	4.69E-02
sll1801	8075	13213	19464	6012	2654	0.710391339	1.269260071	-0.425650578	-1.605521675	50S ribosomal protein L23	Translation	Ribosomal proteins: synthesis and modification	7	1.91E-02
sll1802	4681	8470	12155	4641	1031	0.855594214	1.376785024	-0.012375251	-2.183249731	50S ribosomal protein L2	Translation	Ribosomal proteins: synthesis and modification	12	2.32E-02
sll1803	5593	10668	15796	12638	983	0.931579429	1.497839344	1.176031835	-2.50812184	50S ribosomal protein L22	Translation	Ribosomal proteins: synthesis and modification	16	7.31E-03
sll1804	5060	9587	14017	14042	718	0.922064841	1.469990669	1.472629507	-2.816553863	30S ribosomal protein S3	Translation	Ribosomal proteins: synthesis and modification	20	3.73E-03
sll1805	4593	9194	13853	16798	1001	1.001218359	1.592619528	1.870656903	-2.197567553	50S ribosomal protein L16	Translation	Ribosomal proteins: synthesis and modification	17	4.68E-04
sll1806	4252	8678	13608	17870	2661	1.029277747	1.67833427	2.07137381	-0.676164132	50S ribosomal protein L14	Translation	Ribosomal proteins: synthesis and modification	7	1.21E-03
sll1807	5353	10703	17210	21563	4500	0.999687631	1.684944189	2.010232076	-0.25040061	50S ribosomal protein L24	Translation	Ribosomal proteins: synthesis and modification	5	1.34E-03
sll1808	4037	8371	13008	18323	3934	1.052293541	1.68819941	2.18242616	-0.037229518	50S ribosomal protein L5	Translation	Ribosomal proteins: synthesis and modification	5	2.23E-04
sll1809	6162	11458	16937	21905	8668	0.894747697	1.458595001	1.829682536	0.492260503	30S ribosomal protein S8	Translation	Ribosomal proteins: synthesis and modification	4	1.12E-03
sll1810	6009	11413	15916	19306	6439	0.925452533	1.405205123	1.683767551	0.099739587	50S ribosomal protein L6	Translation	Ribosomal proteins: synthesis and modification	3	3.09E-03
sll1811	7506	14039	19559	22079	6645	0.903212562	1.381622765	1.556484985	-0.175753334	50S ribosomal protein L18	Translation	Ribosomal proteins: synthesis and modification	3	8.35E-04
sll1812	9300	16681	21255	22717	7440	0.842879163	1.192495062	1.28847566	-0.32199463	30S ribosomal protein S5	Translation	Ribosomal proteins: synthesis and modification	3	3.39E-03
sll1813	9634	15502	18143	19213	7241	0.686138608	0.913117965	0.995801857	-0.412033644	50S ribosomal protein L15	Translation	Ribosomal proteins: synthesis and modification	3	4.08E-03
sll1814	10165	11313	11459	9743	4063	0.154273751	0.172831409	-0.061280497	-1.322854291	preprotein translocase SecY subunit	Cellular processes	Protein and peptide secretion	3	2.01E-02
sll1815	3369	3830	4795	3522	3079	0.184900788	0.509021372	0.063963899	-0.13024644	adenylate kinase	Purines, pyrimidines, nucleosides, and nucleotides	Purine ribonucleotide biosynthesis	2	1.34E-01
sll1816	11859	12561	16613	13261	13237	0.082933978	0.486301549	0.161113558	0.158559142	30S ribosomal protein S13	Translation	Ribosomal proteins: synthesis and modification	1	2.61E-01
sll1817	9167	9353	12510	7010	6197	0.028904965	0.44848277	-0.387132352	-0.564848862	30S ribosomal protein S11	Translation	Ribosomal proteins: synthesis and modification	2	9.59E-02
sll1818	10732	10651	14688	6329	3107	-0.010916895	0.45269171	-0.761881403	-1.78842057	RNA polymerase alpha subunit	Transcription	RNA synthesis, modification, and DNA transcription	5	1.19E-02
sll1819	10523	10938	13701	7609	2843	0.055845271	0.380799869	-0.467687674	-1.888280017	50S ribosomal protein L17	Translation	Ribosomal proteins: synthesis and modification	5	2.15E-02
sll1820	9491	10053	12443	7074	1639	0.082943442	0.390642074	-0.424064433	-2.53359874	tRNA pseudouridine synthase 1	Translation	Aminoacyl tRNA synthetases and tRNA modification	8	8.51E-03
sll1821	12445	12629	16531	10824	1873	0.021139808	0.40960534	-0.201311755	-2.731814433	50S ribosomal protein L13	Translation	Ribosomal proteins: synthesis and modification	9	5.11E-03
sll1822	17875	17802	23146	17970	3861	-0.005892805	0.372813409	0.00761904	-2.21086548	30S ribosomal protein S9	Translation	Ribosomal proteins: synthesis and modification	6	1.11E-03
sll1823	5589	4384	5475	3516	2506	-0.350264204	-0.029649229	-0.668453767	-1.157151082	adenylosuccinate synthetase	Purines, pyrimidines, nucleosides, and nucleotides	Purine ribonucleotide biosynthesis	2	5.58E-02
sll1824	6183	5065	5666	2313	1169	-0.287643285	-0.125763958	-1.418171441	-2.402626604	50S ribosomal protein L25	Translation	Ribosomal proteins: synthesis and modification	5	2.41E-03
sll1825	1126	1449	1244	1595	1774	0.363691644	0.144113562	0.501791395	0.655220591	hypothetical protein	Hypothetical		2	1.34E-01
sll1830	3110	3281	4727	2710	2915	0.07738073	0.604021546	-0.198597837	-0.093138473	unknown protein	Unknown		2	6.41E-02
sll1831	1715	1508	1621	724	833	-0.185320339	-0.080872551	-1.244613582	-1.041989038	glycolate oxidase subunit, (Fe-S)protein	Energy metabolism	Glycolate pathway	2	2.35E-02
sll1832	7155	8442	9616	4741	3747	0.238543006	0.426479672	-0.593848057	-0.933299418	hypothetical protein	Hypothetical		3	1.14E-02
sll1833	3310	3815	4052	2059	2461	0.204811094	0.291908217	-0.684849024	-0.427507725	penicillin-binding protein	Other categories	Drug and analog sensitivity	2	2.08E-02
sll1834	1483	2006	2040	1332	1480	0.435949697	0.459938748	-0.154488469	-0.002590064	hypothetical protein	Hypothetical		2	9.55E-02
sll1835	5880	5350	5287	1133	734	-0.136271543	-0.153442045	-2.375279347	-3.00142486	periplasmic protein, function unknown	Hypothetical		8	1.80E-02
sll1837	8046	9017	10181	5235	3759	0.164413006	0.339577055	-0.619970592	-1.098072454	periplasmic protein, function unknown	Unknown		3	9.46E-04
sll1841	5427	5919	5330	1956	1386	0.125197246	-0.026127296	-1.472446227	-1.969424894	pyruvate dehydrogenase dihydrolipoamide acetyltransferase component (E2)	Energy metabolism	Pyruvate dehydrogenase	4	8.35E-03
sll1845	1022	1070	908	409	393	0.065078052	-0.171967007	-1.323227805	-1.379666552	hypothetical protein	Hypothetical		3	9.91E-03
sll1848	2968	1682	1647	1554	2006	-0.818770804	-0.849304582	-0.93284749	-0.564983617	putative acyltransferas	Other categories	Other	2	1.21E-01
sll1849	469	561	508	490	626	0.257728338	0.116074931	0.062315658	0.417910946	probable dioxygenase Rieske iron-sulfur component	Other categories	Other	1	2.91E-01
sll1851	132	140	150	125	276	0.082192456	0.17963426	-0.083204583	1.062785899	unknown protein	Unknown		2	3.26E-03
sll1852	3222	1745	1500	977	775	-0.884574068	-1.102885794	-1.721156094	-2.055822303	nucleoside diphosphate kinase	Purines, pyrimidines, nucleosides, and nucleotides	Interconversions and salvage of nucleosides and nucleotides	4	2.25E-02
sll1853	2779	2291	2034	2443	3252	-0.278732709	-0.449987273	-0.186076241	0.226564533	unknown protein	Unknown		2	7.18E-02
sll1854	664	452	463	412	392	-0.555720178	-0.519999801	-0.689754199	-0.759526803	exodeoxyribonuclease III	DNA replication, restriction, modification, recombination, and repair		2	2.25E-01
sll1858	1322	1416	1545	406	418	0.098291375	0.224147386	-1.7030651	-1.662184418	unknown protein	Unknown		4	5.76E-03
sll1860	1729	1626	2068	1732	2523	-0.088651229	0.258491424	0.002636519	0.545621782	putative transposase [ISY523d: 2226601 - 2227471]	Other categories	Transposon-related functions	2	1.48E-01
sll1861	341	379	353	381	437	0.154654281	0.051988055	0.161904829	0.360111671	putative transposase [ISY523o(partial copy): 2225804 - 2226597]	Other categories	Transposon-related functions	1	4.47E-01
sll1862	3412	3046	6013	10390	32056	-0.163504556	0.817596986	1.606645291	3.232070178	unknown protein	Unknown		11	1.54E-03
sll1863	1553	1398	1861	6452	16922	-0.152347069	0.260948472	2.05437393	3.4455183	unknown protein	Unknown		12	3.37E-04
sll1864	401	379	389	336	334	-0.083275106	-0.045275872	-0.257396037	-0.266395926	probable chloride channel protein	Transport and binding proteins		1	1.67E-01
sll1865	1492	1359	1191	1320	1343	-0.134407436	-0.324474496	-0.176400308	-0.151879265	peptide chain release factor 2	Translation	Protein modification and translation factors	1	7.48E-01
sll1866	2281	1924	1561	1386	1811	-0.245609803	-0.54758722	-0.718619375	-0.333450364	hypothetical protein	Hypothetical		2	3.27E-01
sll1867	365840	384910	290254	272780	210954	0.073305136	-0.333896418	-0.423476831	-0.794286501	photosystem II D1 protein	Photosynthesis and respiration	Photosystem II	2	4.70E-02
sll1868	494	519	495	469	515	0.072672291	0.004167727	-0.073423535	0.061338593	DNA primase	DNA replication, restriction, modification, recombination, and repair		1	7.18E-01
sll1869	664	799	802	180	166	0.266586725	0.272593501	-1.885643799	-1.996736371	probable dioxygenase, Rieske iron-sulfur component	Other categories	Other	5	9.47E-03
sll1870	808	770	773	324	354	-0.070291105	-0.064081614	-1.319583152	-1.190859696	ATP-binding protein of ABC transporter	Transport and binding proteins		2	9.40E-04
sll1871	1613	1769	1887	2028	2160	0.133162272	0.225995015	0.32998644	0.42139124	two-component system sensory histidine kinase	Regulatory functions		1	5.37E-01
sll1872	1841	1453	1318	553	550	-0.341490941	-0.481981756	-1.735377725	-1.742962042	transcriptional regulator	Regulatory functions		3	1.13E-02
sll1873	16863	28580	18687	3060	2390	0.761146979	0.148170961	-2.462151554	-2.818966943	unknown protein	Unknown		12	1.05E-03
sll1874	853	924	901	1565	429	0.115384634	0.079055059	0.875100309	-0.993261864	hypothetical protein	Hypothetical		4	8.22E-02
sll1875	1286	1170	1023	2900	960	-0.136990569	-0.330661222	1.172966558	-0.422215183	heme oxygenase	Biosynthesis of cofactors, prosthetic groups, and carriers	Cobalamin, heme, phycobilin and porphyrin	3	1.73E-01
sll1876	503	731	634	930	233	0.539775496	0.334823225	0.886531511	-1.110906037	coproporphyrinogen III oxidase, anaerobic (oxygen-independent)	Biosynthesis of cofactors, prosthetic groups, and carriers	Cobalamin, heme, phycobilin and porphyrin	4	4.27E-01
sll1878	1400	1403	1470	994	839	0.004015316	0.070570426	-0.493877563	-0.737543498	iron(III)-transport ATP-binding protein	Transport and binding proteins		2	2.26E-02
sll1879	1482	1621	1916	1226	1156	0.12978065	0.371161328	-0.273129776	-0.358199644	two-component response regulator	Regulatory functions		2	6.07E-02
sll1880	1103	1228	1360	482	387	0.155293583	0.302309168	-1.192838802	-1.509807248	hypothetical protein	Hypothetical		4	2.03E-02
sll1882	1275	1920	2456	8071	24248	0.590713989	0.946021519	2.662446562	4.249466013	unknown protein	Unknown		19	1.75E-01
sll1883	3104	3304	4595	3796	11805	0.090047264	0.565894537	0.290528439	1.927210489	arginine biosynthesis bifunctional protein ArgJ	Amino acid biosynthesis	Glutamate family / Nitrogen assimilation	4	1.10E-01
sll1884	2018	1618	2285	2501	4015	-0.318420827	0.179380459	0.309428808	0.992630597	hypothetical protein	Hypothetical		2	9.42E-02
sll1885	1442	1649	2240	948	980	0.193196302	0.635432442	-0.605907847	-0.55811949	unknown protein	Unknown		2	3.34E-03
sll1886	1793	1866	2255	1286	1059	0.058008851	0.330865354	-0.479572268	-0.759645647	hypothetical protein	Hypothetical		2	6.53E-02
sll1888	3243	3408	3692	8546	10218	0.0717175	0.186930352	1.397753419	1.655689604	two-component sensor histidine kinase	Regulatory functions		3	2.96E-04
sll1890	639	870	814	556	583	0.445206163	0.349717311	-0.200156348	-0.132507828	cobalt-chelatase subunit CobN-like protein	Biosynthesis of cofactors, prosthetic groups, and carriers	Cobalamin, heme, phycobilin and porphyrin	2	1.11E-01
sll1891	5360	5715	6243	6224	7294	0.092510827	0.219903733	0.21554501	0.444377325	unknown protein	Unknown		1	1.85E-01
sll1892	1391	1866	2037	854	1184	0.423958026	0.55070004	-0.704094803	-0.231766951	unknown protein	Unknown		2	4.97E-02
sll1893	2065	1755	1897	1288	1393	-0.23470642	-0.122232743	-0.680516673	-0.568101939	cyclase	Amino acid biosynthesis	Aromatic amino acid family	2	1.09E-01
sll1894	696	620	704	1389	2750	-0.166447308	0.015579194	0.996853257	1.981878859	riboflavin biosynthesis protein RibA	Biosynthesis of cofactors, prosthetic groups, and carriers	Riboflavin	4	2.10E-04
sll1895	659	627	716	922	996	-0.071223805	0.121339142	0.485647796	0.596564945	hypothetical protein	Hypothetical		2	1.37E-01
sll1897	505	617	632	799	805	0.289427766	0.323894502	0.662740852	0.672499602	hypothetical protein	Hypothetical		2	1.65E-01
sll1898	3293	6218	7599	2288	1232	0.916827593	1.206238011	-0.525633622	-1.41812873	hypothetical protein	Hypothetical		6	6.33E-03
sll1899	2510	3350	5734	1187	621	0.41622746	1.191542619	-1.080874858	-2.014124642	cytochrome c oxidase folding protein	Photosynthesis and respiration	Respiratory terminal oxidases	9	5.45E-03
sll1900	1268	1357	1438	1309	1424	0.097875014	0.181271508	0.045470814	0.167627116	acetyltransferase	Other categories	Other	1	6.23E-01
sll1902	813	509	560	811	774	-0.675427141	-0.539491489	-0.00478876	-0.071454399	hypothetical protein	Hypothetical		2	6.55E-01
sll1905	568	677	830	690	694	0.253697153	0.54862334	0.28194571	0.290665648	two-component hybrid sensor and regulator	Regulatory functions		1	1.45E-01
sll1906	2361	2182	1737	618	347	-0.11345106	-0.442891945	-1.934156233	-2.767629452	hypothetical protein	Hypothetical		7	9.76E-03
sll1908	4196	4393	4431	1870	1506	0.065975637	0.078665584	-1.165948816	-1.478781056	D-3-phosphoglycerate dehydrogenase	Amino acid biosynthesis	Serine family / Sulfur assimilation	3	2.78E-02
sll1909	2191	2252	2274	1132	1028	0.039809925	0.053583114	-0.952472269	-1.092013407	probable methyltransferase	Translation	Ribosomal proteins: synthesis and modification	2	8.34E-03
sll1910	2105	2336	2389	1989	2581	0.150098801	0.182031745	-0.082428444	0.294018282	protein conferring resistance to acetazolamide Zam	Other categories	Drug and analog sensitivity	1	5.90E-01
sll1911	1812	718	579	356	439	-1.336320315	-1.645949917	-2.347968156	-2.044681263	hypothetical protein	Hypothetical		5	3.17E-02
sll1912	431	470	386	866	1474	0.12491575	-0.158007944	1.006323672	1.773529057	hypothetical protein	Hypothetical		4	1.21E-02
sll1913	354	356	364	423	820	0.007914318	0.039640188	0.256167751	1.211506465	hypothetical protein	Hypothetical		2	3.40E-03
sll1915	2253	2242	2031	3614	3447	-0.006930962	-0.149616926	0.681677574	0.613696518	hypothetical protein	Hypothetical		2	3.65E-02
sll1916	389	403	364	731	1022	0.052645968	-0.095235838	0.910883821	1.394126467	hypothetical protein	Hypothetical		3	8.22E-03
sll1917	363	409	387	496	688	0.171954316	0.089365276	0.450467232	0.920391823	coproporphyrinogen III oxidase, anaerobic (oxygen-independent)	Biosynthesis of cofactors, prosthetic groups, and carriers	Cobalamin, heme, phycobilin and porphyrin	2	3.78E-02
sll1920	1194	1276	1286	889	1023	0.09665083	0.107042838	-0.425151867	-0.222338735	copper-transporting P-type ATPase PacS	Transport and binding proteins		1	5.00E-02
sll1921	3134	3943	4268	2051	3268	0.331566817	0.445700907	-0.611228461	0.06070613	hypothetical protein	Hypothetical		2	4.53E-02
sll1924	320	379	303	219	208	0.247096644	-0.076103679	-0.546487136	-0.617250889	cAMP receptor protein sycrp1 homolog	Regulatory functions		2	2.78E-02
sll1925	3494	3153	2819	1624	1374	-0.147850874	-0.30968748	-1.105131792	-1.346637401	hypothetical protein	Hypothetical		3	2.85E-02
sll1926	3454	4848	6853	1881	711	0.489251301	0.988435087	-0.876973597	-2.281311271	hypothetical protein	Hypothetical		10	2.91E-02
sll1927	943	906	929	581	488	-0.057705385	-0.021429987	-0.698522123	-0.949237554	ABC transporter ATP-binding protein	Transport and binding proteins		2	1.80E-02
sll1929	646	772	809	512	371	0.256906642	0.323601281	-0.335127171	-0.799914897	competence protein ComE	Cellular processes	Transformation	2	2.71E-04
sll1930	1367	1498	1576	1945	3161	0.131872797	0.204986556	0.508713265	1.209235394	putative transposase [ISY100k: 605515 - 606460]	Other categories	Transposon-related functions	2	6.22E-03
sll1931	6699	6735	6823	6558	5833	0.00774291	0.026427496	-0.03088144	-0.199757125	serine hydroxymethyltransferase	Amino acid biosynthesis	Serine family / Sulfur assimilation	1	8.34E-01
sll1932	1625	1620	1611	600	912	-0.004235862	-0.012281345	-1.43792127	-0.832828681	DnaK protein	Cellular processes	Chaperones	3	1.44E-02
sll1933	1000	907	1013	527	535	-0.141777715	0.018124323	-0.924276668	-0.904284186	DnaJ protein, heat shock protein 40, molecular chaperone	Cellular processes	Chaperones	2	9.57E-03
sll1934	1519	1434	1486	1177	1228	-0.083632906	-0.031574165	-0.367829045	-0.306672929	hypothetical protein	Hypothetical		1	4.31E-01
sll1937	958	1113	946	787	1018	0.216447263	-0.018310625	-0.284029545	0.087208093	ferric uptake regulation protein	Regulatory functions		1	3.63E-01
sll1938	522	637	749	1252	1557	0.286931836	0.519625309	1.260578966	1.575755976	hypothetical protein	Hypothetical		3	4.23E-02
sll1939	1893	1813	1895	1420	1141	-0.062434755	0.001405324	-0.41486768	-0.731136478	unknown protein	Unknown		2	3.31E-01
sll1940	1228	1083	1124	619	547	-0.181144175	-0.127435679	-0.986859743	-1.165384706	hypothetical protein	Hypothetical		2	9.27E-02
sll1941	438	524	516	155	148	0.260136779	0.236687843	-1.500990196	-1.56045974	DNA gyrase A subunit	DNA replication, restriction, modification, recombination, and repair		4	3.02E-03
sll1942	4626	5577	5567	1652	1305	0.269859072	0.267242914	-1.485191447	-1.825108641	unknown protein	Unknown		4	6.45E-03
sll1945	3714	3890	3427	1556	1660	0.066649836	-0.116108572	-1.2555838	-1.162163175	1-deoxyxylulose-5-phosphate synthase	Other categories	Other	3	9.95E-03
sll1946	1285	1229	1133	650	630	-0.063845328	-0.181805431	-0.983295061	-1.028860383	hypothetical protein	Hypothetical		2	7.18E-04
sll1949	5941	6289	7623	10261	11749	0.082118855	0.359593759	0.78835158	0.983644799	unknown protein	Unknown		2	9.10E-02
sll1950	1272	1530	1674	1646	1136	0.267200044	0.397166228	0.37234259	-0.16291955	unknown protein	Unknown		1	1.66E-01
sll1951	48689	82305	103014	38643	11672	0.757366662	1.081161883	-0.333414546	-2.060548829	unknown protein	Unknown		9	1.42E-03
sll1954	617	894	927	2007	3033	0.534500369	0.586736145	1.701246068	2.297007368	unknown protein	Unknown		5	1.32E-02
sll1956	737	1032	1153	774	1104	0.48645339	0.646193207	0.070876259	0.584100031	hypothetical protein	Hypothetical		2	3.02E-01
sll1957	454	570	555	480	618	0.329164186	0.291447639	0.081995467	0.447099616	transcriptional regulator	Regulatory functions		1	3.09E-01
sll1958	1220	1190	1011	1284	1548	-0.035918848	-0.270895477	0.073152273	0.343780728	histidinol phosphate aminotransferase	Amino acid biosynthesis	Aromatic amino acid family	2	1.18E-01
sll1959	742	681	629	578	937	-0.123663794	-0.239669324	-0.361173316	0.336630024	probable inositol monophosphatase	Other categories	Other	2	6.87E-02
sll1960	693	843	778	173	212	0.283638841	0.166552127	-1.998522834	-1.709414712	hypothetical protein	Hypothetical		5	1.67E-02
sll1961	958	1432	1547	1348	1351	0.579372769	0.691075311	0.492141451	0.495598649	hypothetical protein	Hypothetical		2	4.71E-02
sll1965	433	404	391	337	366	-0.098010568	-0.146021435	-0.359959749	-0.242810253	hypothetical protein	Hypothetical		1	3.74E-01
sll1967	1071	1065	1169	2510	3423	-0.009196459	0.12618722	1.227972466	1.675478363	probable RNA methyltransferase	Translation	Ribosomal proteins: synthesis and modification	3	1.34E-02
sll1968	962	951	1229	2565	3437	-0.017096732	0.353568218	1.414683351	1.83672913	photomixotrophic growth related protein, PmgA	Other categories	Other	4	4.06E-03
sll1969	597	573	664	1440	1929	-0.059348465	0.154843998	1.271674207	1.693287342	hypothetical protein	Hypothetical		3	1.38E-03
sll1971	1230	1296	1431	1221	1228	0.076111129	0.218366374	-0.010618776	-0.00191935	probable hexosyltransferase	Other categories	Other	1	6.46E-01
sll1973	1586	1812	1363	1178	891	0.192014423	-0.218594318	-0.428826784	-0.832596122	hypothetical protein	Hypothetical		2	9.16E-02
sll1979	4089	3982	3635	3444	3707	-0.038252728	-0.169514541	-0.247707111	-0.141212099	hypothetical protein	Hypothetical		1	7.37E-01
sll1980	5045	3931	3781	2468	1820	-0.360244768	-0.416289715	-1.031690642	-1.470975856	thiol:disulfide interchange protein TrxA	Cellular processes	Detoxification	3	1.42E-02
sll1981	2094	2237	2663	8827	15465	0.095273928	0.34677534	2.07545994	2.884539962	acetolactate synthase	Amino acid biosynthesis	Branched chain family	7	8.94E-03
sll1982	3378	3059	3558	9085	22972	-0.143280633	0.074624449	1.427147362	2.76547064	putative transposase [ISY352c: 1553414 - 1553903, join 1554854 - 1555790]	Other categories	Transposon-related functions	8	1.25E-01
sll1983	4079	3296	3766	4594	8606	-0.307334821	-0.115282116	0.171381879	1.07703744	putative transposase [ISY100n: 1553903 - 1554848]	Other categories	Transposon-related functions	3	3.43E-02
sll1984	1509	1533	1574	2035	3640	0.023489189	0.060904488	0.432090007	1.270940629	putative transposase [ISY100n: 1553903 - 1554848]	Other categories	Transposon-related functions	2	1.77E-03
sll1985	1229	1304	1139	2441	6926	0.085522649	-0.109802349	0.990250581	2.494840516	putative transposase [ISY352c: 1553414 - 1553903, join 1554854 - 1555790]	Other categories	Transposon-related functions	6	5.36E-02
sll1987	3239	3880	3782	2463	2587	0.260505168	0.223569277	-0.395346725	-0.324351139	catalase peroxidase	Cellular processes	Detoxification	2	1.10E-01
sll1988	1358	1529	1444	1149	962	0.17151633	0.089492982	-0.241155142	-0.496383665	33 kDa chaperonin	Cellular processes	Chaperones	2	4.08E-01
sll1994	2595	3545	2888	479	379	0.450034328	0.154556093	-2.438181983	-2.775025751	porphobilinogen synthase (5-aminolevulinate dehydratase)	Biosynthesis of cofactors, prosthetic groups, and carriers	Cobalamin, heme, phycobilin and porphyrin	9	1.37E-02
sll1995	936	941	758	749	671	0.007468228	-0.305601966	-0.322112908	-0.480092195	hypothetical protein	Hypothetical		1	5.38E-03
sll1997	855	849	830	932	1162	-0.009992751	-0.043214766	0.124499496	0.442558493	putative transposase [ISY203h: 1623060 - 1623693, join 1624643 - 1625182]	Other categories	Transposon-related functions	1	3.78E-01
sll1998	1492	1281	1409	1713	3380	-0.220764341	-0.08327197	0.198932546	1.179431395	putative transposase [ISY100d: 1623697 - 1624643]	Other categories	Transposon-related functions	3	7.41E-03
sll1999	460	507	450	257	389	0.139940333	-0.030067083	-0.840674104	-0.241222606	putative transposase [ISY203h: 1623060 - 1623693, join 1624643 - 1625182]	Other categories	Transposon-related functions	2	2.53E-01
sll2001	2125	1740	1731	1553	1382	-0.287938233	-0.295795867	-0.452194256	-0.620107443	leucine aminopeptidase	Translation	Protein modification and translation factors	2	7.96E-02
sll2002	834	901	737	477	410	0.112258334	-0.178372307	-0.804384861	-1.024392761	hypothetical protein	Hypothetical		2	8.80E-02
sll2003	998	1159	917	531	536	0.216251996	-0.121603633	-0.910853857	-0.897816267	hypothetical protein	Hypothetical		2	1.51E-02
sll2005	5048	4842	4889	1436	1248	-0.06033099	-0.046273498	-1.813991903	-2.016717955	DNA gyrase B subunit [Contains: Ssp gyrB intein]	DNA replication, restriction, modification, recombination, and repair		4	7.15E-03
sll2006	1091	1387	1558	699	531	0.346248324	0.514213936	-0.642917187	-1.039608059	hypothetical protein	Hypothetical		3	1.55E-02
sll2007	578	648	702	365	297	0.164439477	0.280264048	-0.664724328	-0.959303146	hypothetical protein	Hypothetical		2	1.23E-01
sll2008	577	560	1380	3424	6800	-0.043494361	1.256737309	2.568389775	3.558212895	processing protease	Translation	Degradation of proteins, peptides, and glycopeptides	12	1.50E-02
sll2009	776	659	1226	2036	3268	-0.236703022	0.659879839	1.391340602	2.073953072	processing protease	Translation	Degradation of proteins, peptides, and glycopeptides	5	3.96E-04
sll2010	2236	2229	1593	906	997	-0.004532847	-0.489459464	-1.302963882	-1.16596634	UDP-N-acetylmuramoylalanine--D-glutamate ligase	Cell envelope	Murein sacculus and peptidoglycan	2	3.44E-02
sll2011	657	603	543	322	371	-0.124785222	-0.274148535	-1.028887113	-0.822821173	hypothetical protein	Hypothetical		2	7.68E-03
sll2012	1032	1216	1640	917	1101	0.236333582	0.667910762	-0.171354432	0.093393664	group2 RNA polymerase sigma factor SigD	Transcription	RNA synthesis, modification, and DNA transcription	2	1.88E-01
sll2013	2484	4814	3557	355	323	0.954724643	0.518105957	-2.808232363	-2.944536605	hypothetical protein	Hypothetical		15	3.70E-02
sll2014	1686	2234	1619	571	542	0.406250745	-0.058296277	-1.562192425	-1.635864452	sugar fermentation stimulation protein	Regulatory functions		4	1.59E-02
sll2015	765	871	945	664	561	0.186396512	0.305253024	-0.204790406	-0.44769163	hypothetical protein	Hypothetical		2	2.47E-01
slr0001	2856	2662	2509	2025	2217	-0.101697095	-0.187195962	-0.4961746	-0.365712794	hypothetical protein	Hypothetical		1	4.24E-01
slr0006	1822	2730	3326	4569	3913	0.58334883	0.868424924	1.326591313	1.103060317	unknown protein	Unknown		3	6.75E-03
slr0007	4215	3496	3566	4103	4374	-0.270113399	-0.24149511	-0.039047911	0.053390224	probable sugar-phosphate nucleotidyltransferase	Other categories	Other	1	9.04E-01
slr0008	2360	2999	3260	4989	3685	0.345284075	0.466019233	1.079597618	0.642816124	carboxyl-terminal processing protease	Translation	Degradation of proteins, peptides, and glycopeptides	2	4.04E-02
slr0009	71960	85552	78542	16559	5408	0.249620323	0.126270054	-2.119573836	-3.73396629	ribulose bisphosphate carboxylase large subunit	Photosynthesis and respiration	CO2 fixation	16	4.04E-03
slr0011	90019	108467	96831	31651	10183	0.268959539	0.105243883	-1.507968268	-3.14405135	possible Rubisco chaperonin	Hypothetical		11	2.44E-03
slr0012	50194	80591	72508	26559	8460	0.683117008	0.530641882	-0.918317541	-2.568852247	ribulose bisphosphate carboxylase small subunit	Photosynthesis and respiration	CO2 fixation	10	6.37E-04
slr0013	4987	5472	4545	1040	841	0.133796329	-0.133994158	-2.261147666	-2.567325251	hypothetical protein	Hypothetical		7	1.27E-02
slr0014	1689	1612	1747	1029	884	-0.067393832	0.048506979	-0.715650429	-0.933677027	Mg2+ transport ATPase	Transport and binding proteins		2	3.68E-02
slr0015	1319	1731	1641	425	378	0.3920679	0.315303886	-1.634044344	-1.804609045	lipid A disaccharide synthase	Cell envelope	Surface polysaccharides, lipopolysaccharides and antigens	5	2.16E-02
slr0016	1820	1725	1674	1400	1440	-0.077824286	-0.121030559	-0.379385343	-0.338313957	hypothetical protein	Hypothetical		1	1.80E-02
slr0017	6017	10522	11065	5408	3554	0.806420049	0.879002648	-0.153890409	-0.759696642	UDP-N-acetylglucosamine 1-carboxyvinyltransferase	Cell envelope	Murein sacculus and peptidoglycan	3	1.32E-03
slr0018	1553	1841	1808	1009	915	0.245098226	0.219579691	-0.622429899	-0.763743423	fumarase	Energy metabolism	TCA cycle	2	4.76E-02
slr0019	1264	1332	1540	1258	1390	0.075583592	0.284224588	-0.00744578	0.136310272	unknown protein	Unknown		1	6.00E-01
slr0020	733	864	961	987	1135	0.237224114	0.39022703	0.428996485	0.629784376	DNA recombinase	DNA replication, restriction, modification, recombination, and repair		2	1.03E-01
slr0021	1306	1239	1215	427	381	-0.075926929	-0.103306544	-1.612873652	-1.7750294	protease	Translation	Degradation of proteins, peptides, and glycopeptides	3	1.21E-02
slr0022	1634	1680	1714	1326	1752	0.039329186	0.068886948	-0.301561587	0.099898941	hypothetical protein	Hypothetical		1	6.09E-01
slr0023	919	854	894	425	475	-0.106709705	-0.039742313	-1.111359485	-0.950865488	unknown protein	Unknown		2	2.60E-02
slr0031	907	923	881	460	430	0.025027244	-0.042741867	-0.980966581	-1.076481155	hypothetical protein	Hypothetical		2	1.52E-02
slr0032	3754	3861	3705	6996	9540	0.040879036	-0.018820975	0.89822073	1.345748211	probable branched-chain amino acid aminotransferase	Amino acid biosynthesis	Branched chain family	3	1.39E-03
slr0033	1848	2182	2181	3366	4522	0.240067797	0.238998868	0.865198262	1.291151244	glutamyl-tRNA(Gln) amidotransferase subunit C	Translation	Aminoacyl tRNA synthetases and tRNA modification	2	1.71E-02
slr0036	393	473	424	488	500	0.268080552	0.111752209	0.313146241	0.348167321	aspartate aminotransferase	Amino acid biosynthesis	Aspartate family	1	7.06E-01
slr0038	3269	4454	5157	4193	2819	0.446179819	0.657404667	0.35886058	-0.213995225	hypothetical protein	Hypothetical		2	5.43E-02
slr0039	1989	2418	2851	2466	1522	0.281728221	0.519050561	0.309716203	-0.386241365	hypothetical protein	Hypothetical		2	7.55E-02
slr0040	114	132	129	97	126	0.207055996	0.181860594	-0.240635357	0.137630731	bicarbonate transport system substrate-binding protein	Transport and binding proteins		1	6.49E-02
slr0041	336	376	339	335	312	0.162798075	0.011767344	-0.006766988	-0.106597304	bicarbonate transport system permease protein	Transport and binding proteins		1	6.93E-01
slr0042	427	491	441	420	381	0.198724564	0.043755716	-0.026393034	-0.166799483	probable porin; major outer membrane protein	Cell envelope	Membranes, lipoproteins, and porins	1	5.71E-01
slr0043	778	733	810	732	872	-0.084798621	0.059035805	-0.087284224	0.166072469	bicarbonate transport system ATP-binding protein	Transport and binding proteins		1	3.13E-01
slr0044	238	293	355	238	303	0.29904886	0.576858897	-0.001980314	0.34638105	bicarbonate transport system ATP-binding protein	Transport and binding proteins		1	1.53E-01
slr0049	3094	3596	3973	1487	1882	0.2172129	0.36095598	-1.056462401	-0.716688856	hypothetical protein	Hypothetical		3	3.72E-02
slr0050	1494	1364	1387	1461	2053	-0.131060763	-0.106385308	-0.0317247	0.458610726	hypothetical protein YCF56	Hypothetical		2	2.14E-01
slr0051	1702	1849	2738	1964	1534	0.119937355	0.686277395	0.207325341	-0.149736732	periplasmic beta-type carbonic anhydrase	Photosynthesis and respiration	CO2 fixation	2	5.30E-02
slr0053	3818	3914	4864	7757	9557	0.035699642	0.349176666	1.02254586	1.323558536	hypothetical protein	Hypothetical		3	3.88E-02
slr0054	3091	3384	4602	3629	4305	0.130453799	0.574211882	0.231309354	0.477930519	diacylglycerol kinase	Fatty acid, phospholipid and sterol metabolism		1	1.47E-01
slr0055	1508	1279	1281	1147	1290	-0.23736749	-0.234672199	-0.394035609	-0.224444355	anthranilate synthase component II	Amino acid biosynthesis	Aromatic amino acid family	1	2.06E-01
slr0056	4973	4168	3114	1066	853	-0.254934208	-0.675348928	-2.222245425	-2.543321224	chlorophyll a synthase	Biosynthesis of cofactors, prosthetic groups, and carriers	Cobalamin, heme, phycobilin and porphyrin	6	9.83E-04
slr0058	1798	1546	1973	1761	2191	-0.218037753	0.133866752	-0.029990259	0.285036609	hypothetical protein	Hypothetical		1	2.36E-01
slr0059	947	1251	1278	1498	1209	0.400485415	0.432193088	0.660901016	0.352269145	unknown protein	Unknown		2	6.74E-01
slr0060	429	484	562	316	443	0.174426853	0.391182965	-0.439807366	0.047767886	unknown protein	Unknown		2	2.12E-01
slr0061	488	464	477	295	350	-0.073292918	-0.033118013	-0.724929887	-0.477467112	unknown protein	Unknown		2	4.65E-02
slr0063	2643	3192	4054	2138	2789	0.272361942	0.617210807	-0.306102568	0.077707252	pilus biogenesis protein homologous to general secretion pathway protein E	Cellular processes	Protein and peptide secretion	2	9.74E-02
slr0064	606	677	722	536	366	0.159378571	0.252856736	-0.177722109	-0.727807232	hypothetical protein	Hypothetical		2	2.34E-01
slr0065	269	299	288	435	482	0.151076033	0.096957918	0.693104705	0.841485713	hypothetical protein	Hypothetical		2	5.50E-02
slr0066	1552	1641	1595	1864	2232	0.080213237	0.039532979	0.264350331	0.524430509	riboflavin biosynthesis protein RibD	Biosynthesis of cofactors, prosthetic groups, and carriers	Riboflavin	1	2.02E-01
slr0067	1531	1716	1663	1806	2169	0.164578449	0.119373142	0.238188489	0.50252705	MRP protein homolog	Other categories	Drug and analog sensitivity	1	3.23E-01
slr0069	548	626	492	437	516	0.193874553	-0.15315011	-0.325423809	-0.085068466	unknown protein	Unknown		1	3.35E-01
slr0070	1697	1625	1747	1344	1349	-0.063108131	0.041596198	-0.336817886	-0.331540869	methionyl-tRNA formyltransferase	Translation	Aminoacyl tRNA synthetases and tRNA modification	1	4.69E-02
slr0072	1492	1171	1205	623	662	-0.350154803	-0.30807255	-1.259224569	-1.17226006	glucose inhibited division protein B	Cellular processes	Cell division	2	3.09E-03
slr0073	2731	3578	5165	4897	7953	0.389970119	0.919514026	0.842642218	1.542285758	two-component sensor histidine kinase	Regulatory functions		3	2.51E-02
slr0074	1698	1983	2333	2315	2637	0.224341663	0.458537804	0.447481572	0.63546938	ABC transporter subunit	Transport and binding proteins		2	2.70E-01
slr0075	1816	2067	2341	1836	2001	0.186789349	0.365929658	0.015696706	0.139675202	ABC transporter ATP-binding protein	Transport and binding proteins		1	2.44E-01
slr0076	1072	1304	1476	744	801	0.282670044	0.461452449	-0.52656504	-0.41952867	hypothetical protein	Hypothetical		2	4.92E-02
slr0077	1301	1327	1467	797	860	0.028222669	0.173176026	-0.706590667	-0.59759994	cysteine desulfurase	Amino acid biosynthesis	Glutamate family / Nitrogen assimilation	2	2.23E-02
slr0078	1062	1297	1330	972	1169	0.288246245	0.324547601	-0.127937085	0.137500734	putative 6-pyruvoyl tetrahydrobiopterin synthase	Other categories	Other	1	1.51E-01
slr0079	1483	1939	2582	2303	3509	0.387074694	0.800091601	0.635104875	1.242573307	probable general secretion pathway protein E	Cellular processes	Protein and peptide secretion	2	2.85E-02
slr0080	2041	1948	1616	1052	1147	-0.067441215	-0.336663596	-0.955440805	-0.831782361	ribonuclease H	Transcription	Degradation of RNA	2	4.30E-04
slr0081	2836	3918	4674	10455	15637	0.466502449	0.721122215	1.882540318	2.463306468	two-component response regulator OmpR subfamily	Regulatory functions		6	5.06E-02
slr0082	3069	2750	4237	12496	32173	-0.158165139	0.465426313	2.025735861	3.390111311	hypothetical protein	Hypothetical		12	1.57E-02
slr0083	6545	8067	10943	3258	4075	0.301651591	0.741488778	-1.006575612	-0.683611699	RNA helicase Light	Transcription	RNA synthesis, modification, and DNA transcription	3	1.95E-03
slr0084	1293	1575	1375	898	561	0.284547404	0.08857794	-0.525456867	-1.205291219	amidotransferase HisH	Amino acid biosynthesis	Aromatic amino acid family	3	8.81E-03
slr0086	766	694	649	267	256	-0.142015478	-0.238390339	-1.522051015	-1.580233448	similar to DnaK protein	Cellular processes	Chaperones	3	6.40E-03
slr0088	1635	1313	1195	1349	1251	-0.316565335	-0.452780276	-0.277663257	-0.386423033	beta-carotene ketolase	Biosynthesis of cofactors, prosthetic groups, and carriers	Carotenoid	1	7.35E-01
slr0089	1133	1189	1632	899	837	0.069995171	0.526440589	-0.333418525	-0.436678964	gamma-tocopherol methyltransferase	Fatty acid, phospholipid and sterol metabolism		2	2.70E-02
slr0090	787	690	696	638	698	-0.18858858	-0.177787276	-0.30262953	-0.172847616	probable 4-hydroxyphenylpyruvate dioxygenase	Energy metabolism	Amino acids and amines	1	1.65E-01
slr0091	923	861	857	799	763	-0.099945131	-0.106415242	-0.207726015	-0.273325221	aldehyde dehydrogenase	Energy metabolism	Pyruvate and acetyl-CoA metabolism	1	5.13E-02
slr0092	1668	1312	1340	1139	1410	-0.346449254	-0.315331238	-0.550044136	-0.242810085	hypothetical protein	Hypothetical		1	4.68E-01
slr0093	1752	1607	1767	12877	7351	-0.125006077	0.011518017	2.877367282	2.068602457	DnaJ protein, heat shock protein 40, molecular chaperone	Cellular processes	Chaperones	8	8.02E-04
slr0095	1674	1702	1700	7271	4903	0.024345159	0.022871638	2.119074499	1.55064652	O-methyltransferase	Other categories	Other	4	3.86E-04
slr0096	304	285	801	643	836	-0.09198451	1.399252568	1.081316332	1.460531719	low affinity sulfate transporter	Transport and binding proteins		3	3.51E-03
slr0099	1637	1569	1732	4948	15117	-0.061932181	0.080908211	1.595433212	3.206690453	putative transposase [ISY352f(partial copy): 2968019 - 2969383]	Other categories	Transposon-related functions	10	1.03E-01
slr0103	1495	1552	1780	3616	5044	0.053717624	0.251068903	1.27387877	1.754105826	unknown protein	Unknown		3	4.18E-02
slr0104	1028	911	885	2088	2890	-0.174233145	-0.216006301	1.022360865	1.490973312	hypothetical protein	Hypothetical		3	6.24E-04
slr0105	1255	1289	1407	1308	1685	0.039149364	0.16500138	0.06001918	0.425667516	hypothetical protein	Hypothetical		1	5.06E-01
slr0106	860	1022	1250	585	1085	0.249465246	0.53935938	-0.554915251	0.33515265	unknown protein	Unknown		2	1.89E-01
slr0108	1020	1079	1003	933	940	0.080984061	-0.024031815	-0.128334782	-0.118111045	unknown protein	Unknown		1	3.75E-01
slr0109	1487	1663	1412	1673	1693	0.161687676	-0.075025093	0.170433625	0.186959308	unknown protein	Unknown		1	9.63E-01
slr0110	2784	2240	1949	929	1060	-0.313879749	-0.514854934	-1.583541496	-1.393655691	hypothetical protein	Hypothetical		3	1.56E-02
slr0111	1112	987	905	619	753	-0.172401395	-0.297722651	-0.84519567	-0.562547244	unknown protein	Unknown		2	1.08E-01
slr0112	1925	1770	2108	4445	4520	-0.120968934	0.131260952	1.207172563	1.231550688	unknown protein	Unknown		3	6.18E-03
slr0114	1359	1813	1870	993	818	0.415822721	0.460421689	-0.452245901	-0.732484945	putative PP2C-type protein phosphatase	Unknown		2	2.14E-02
slr0115	3023	2856	2652	2290	2144	-0.082090151	-0.188852177	-0.400878531	-0.495747033	response regulator for energy transfer from phycobilisomes to photosystems	Regulatory functions		1	7.74E-02
slr0116	723	832	847	289	398	0.202991152	0.227805944	-1.322141937	-0.859738397	phycocyanobilin:ferredoxin oxidoreductase	Other categories	Other	3	2.21E-02
slr0118	5604	6460	7582	3322	3141	0.205030585	0.436050875	-0.754420819	-0.835513546	thiamine biosynthesis protein ThiC	Biosynthesis of cofactors, prosthetic groups, and carriers	Thiamin	2	1.03E-02
slr0119	212	204	222	154	127	-0.052711434	0.068264254	-0.456521079	-0.739246022	hypothetical protein	Hypothetical		2	5.50E-02
slr0120	629	763	811	671	1144	0.277786869	0.366615499	0.092213165	0.862108642	probable tRNA/rRNA methyltransferase	Translation	Aminoacyl tRNA synthetases and tRNA modification	2	4.01E-02
slr0121	2488	3541	3530	1183	981	0.509228401	0.504846442	-1.072151802	-1.342467871	hypothetical protein	Hypothetical		4	4.41E-05
slr0142	176	193	185	164	130	0.130948775	0.066023271	-0.103646023	-0.443194044	hypothetical protein	Hypothetical		1	2.61E-01
slr0143	613	673	668	474	627	0.135085999	0.122794423	-0.372515694	0.031049159	WD-repeat protein, Hat protein, involved in the control of a high-affinity transport system for inorganic carbon	Other categories	WD repeat proteins	1	2.58E-01
slr0144	6458	11990	12683	62991	55390	0.89269176	0.97369461	3.285974669	3.100451427	hypothetical protein	Hypothetical		10	8.31E-03
slr0145	2868	4789	5286	41353	33574	0.739876859	0.882400843	3.850055535	3.549400624	unknown protein	Unknown		14	3.36E-03
slr0146	4356	6909	8186	86339	59551	0.665428814	0.910216102	4.30898928	3.773084648	hypothetical protein	Hypothetical		20	8.71E-04
slr0147	2330	3670	4235	37200	37172	0.655462402	0.861775549	3.996739048	3.995639711	hypothetical protein	Hypothetical		16	7.31E-04
slr0148	3751	5009	6094	40861	33463	0.417179346	0.699984653	3.445345384	3.157194595	hypothetical protein	Hypothetical		11	5.47E-03
slr0149	3227	4357	5431	35440	42982	0.433218468	0.750965095	3.457139048	3.735492977	hypothetical protein	Hypothetical		13	7.64E-03
slr0150	4311	5332	6378	31895	34774	0.306714437	0.565119322	2.887321334	3.012014221	ferredoxin, petF-like protein	Photosynthesis and respiration	Soluble electron carriers	8	1.28E-02
slr0151	4284	5672	7547	35689	49502	0.404882703	0.816944549	3.058427788	3.530444716	unknown protein	Unknown		12	1.51E-02
slr0152	454	547	474	479	593	0.269510818	0.06063367	0.078057846	0.383697141	serine/threonine protein kinase	Regulatory functions		1	1.61E-01
slr0156	1253	1230	1179	261	313	-0.026671214	-0.087718655	-2.262845748	-1.999040388	ClpB protein	Translation	Degradation of proteins, peptides, and glycopeptides	5	1.05E-02
slr0157	446	444	403	102	139	-0.00492528	-0.144008439	-2.133163956	-1.682879655	unknown protein	Unknown		4	2.92E-03
slr0161	6467	9450	10819	7754	9366	0.54731015	0.742478078	0.261812791	0.534450865	twitching motility protein PilT	Cellular processes	Chemotaxis	2	2.33E-01
slr0162	4690	6350	7318	4635	5485	0.437188687	0.641882774	-0.016836071	0.226053962	a part of pilC, pilin biogenesis protein, required for twitching motility	Cellular processes	Chemotaxis	2	2.04E-01
slr0163	3754	4604	4926	2964	2923	0.294692607	0.39202599	-0.340603446	-0.360730035	a part of pilC, pilin biogenesis protein, required for twitching motility	Cellular processes	Chemotaxis	2	1.20E-01
slr0164	10800	9610	11039	18504	24181	-0.168458251	0.031521443	0.776730653	1.162795661	ATP-dependent Clp protease proteolytic subunit	Translation	Degradation of proteins, peptides, and glycopeptides	3	9.95E-02
slr0165	9420	7647	8133	10732	12659	-0.30089438	-0.21197366	0.188074847	0.426316758	ATP-dependent Clp protease proteolytic subunit	Translation	Degradation of proteins, peptides, and glycopeptides	2	5.55E-02
slr0166	746	880	760	862	972	0.237976258	0.026924549	0.209496129	0.382329224	putative transposase [ISY523n: 2210271 - 2211142]	Other categories	Transposon-related functions	1	4.99E-01
slr0168	1573	1534	1590	446	418	-0.036007493	0.01578279	-1.817046994	-1.913070512	unknown protein	Unknown		4	2.85E-03
slr0169	2067	2102	1989	705	758	0.024117871	-0.055493183	-1.55146436	-1.447179803	hypothetical protein	Hypothetical		3	1.04E-02
slr0171	3135	3026	2549	1283	1046	-0.051035219	-0.298390784	-1.288408733	-1.584094285	photosystem I assembly related protein Ycf37	Photosynthesis and respiration	Photosystem I	3	2.08E-02
slr0172	5315	6956	5933	5282	6126	0.388230494	0.158756444	-0.008845809	0.205114735	hypothetical protein	Hypothetical		1	5.83E-01
slr0179	2127	2537	4026	11271	14350	0.2543385	0.920274921	2.405541735	2.753942794	hypothetical protein	Hypothetical		7	7.61E-02
slr0180	986	856	826	976	1288	-0.203645468	-0.255294112	-0.014237115	0.385864765	putative transposase [ISY203f: 2326926 - 2328099]	Other categories	Transposon-related functions	2	6.57E-02
slr0181	920	1043	1100	1517	2234	0.181475142	0.258183939	0.721780175	1.279809457	hypothetical protein	Hypothetical		2	1.43E-02
slr0184	426	569	762	1212	1225	0.419278055	0.840167484	1.509640857	1.525020738	unknown protein	Unknown		3	1.92E-02
slr0185	3038	2751	3146	2632	2627	-0.143431581	0.050325572	-0.207038534	-0.210132621	orotate phosphoribosyltransferase	Purines, pyrimidines, nucleosides, and nucleotides	Pyrimidine ribonucleotide biosynthesis	1	4.24E-01
slr0186	3171	3919	4768	2214	2157	0.305511957	0.58816199	-0.518170504	-0.556042605	2-isopropylmalate synthase	Amino acid biosynthesis	Branched chain family	2	7.49E-02
slr0191	1588	1847	1879	937	1372	0.217849783	0.242453564	-0.761005749	-0.210782064	amidase enhancer, periplasmic protein	Cell envelope	Murein sacculus and peptidoglycan	2	9.53E-02
slr0192	1093	1512	1508	557	541	0.468365301	0.464606714	-0.971681248	-1.012719552	hypothetical protein	Hypothetical		3	9.88E-03
slr0193	9022	10146	10846	6919	7553	0.169414135	0.265574492	-0.382835933	-0.256403082	RNA-binding protein	Translation	Nucleoproteins	2	3.09E-01
slr0194	6056	5601	4865	2160	2104	-0.112649442	-0.315818861	-1.487053885	-1.525449297	ribose 5-phosphate isomerase	Energy metabolism	Sugars	3	4.03E-02
slr0195	245	287	270	384	604	0.232414929	0.141774734	0.651936812	1.305296996	hypothetical protein	Hypothetical		2	5.86E-02
slr0196	615	716	693	789	1165	0.218475132	0.171623516	0.358535748	0.921658492	unknown protein	Unknown		2	6.05E-02
slr0197	491	570	548	444	604	0.21568439	0.158349683	-0.145156133	0.297425283	competence protein	Hypothetical		1	3.75E-01
slr0199	293	288	249	382	484	-0.022636117	-0.233476747	0.383573063	0.723241452	hypothetical protein	Hypothetical		2	4.46E-02
slr0201	930	1059	1803	1639	1505	0.186746633	0.954464981	0.817452787	0.693913349	heterodisulfide reductase subunit B	Other categories	Other	2	8.39E-02
slr0204	760	661	608	560	735	-0.201612278	-0.321453924	-0.438844336	-0.048368535	hypothetical protein YCF83	Hypothetical		1	1.45E-01
slr0207	258	277	323	541	821	0.101275192	0.324255091	1.069243473	1.669773069	hypothetical protein	Hypothetical		3	6.93E-04
slr0208	4289	3019	3447	2572	2243	-0.50670024	-0.31555993	-0.738104302	-0.935191362	hypothetical protein	Hypothetical		2	7.23E-02
slr0209	1771	1618	1537	1020	954	-0.130290271	-0.203984078	-0.795400325	-0.892776949	unknown protein	Unknown		2	1.22E-01
slr0210	463	453	475	588	633	-0.029149821	0.03705128	0.347329709	0.453138753	two-component sensor histidine kinase	Regulatory functions		1	3.30E-03
slr0211	1542	1786	2299	3503	4776	0.211364559	0.576149903	1.183633662	1.63082054	hypothetical protein	Hypothetical		3	3.55E-03
slr0212	1810	2035	1875	569	756	0.169726223	0.051458151	-1.670314359	-1.258841042	5-methyltetrahydrofolate--homocysteine methyltransferase	Amino acid biosynthesis	Aspartate family	4	2.27E-02
slr0213	3447	3777	4077	1019	872	0.132123446	0.242137336	-1.7574095	-1.982266064	GMP synthetase	Purines, pyrimidines, nucleosides, and nucleotides	Purine ribonucleotide biosynthesis	5	1.51E-02
slr0214	574	455	395	296	317	-0.335477094	-0.53752681	-0.955733611	-0.856283542	cytosine-specific methyltransferase(5&#x27;-CGATCG-3&#x27;)	DNA replication, restriction, modification, recombination, and repair		2	3.61E-03
slr0216	574	678	687	601	560	0.239838942	0.258052884	0.06494848	-0.035811887	bifunctional cobalamin biosynthesis protein CobP	Biosynthesis of cofactors, prosthetic groups, and carriers	Cobalamin, heme, phycobilin and porphyrin	1	2.32E-01
slr0217	2261	3365	4119	2155	1686	0.573352574	0.864947378	-0.069293601	-0.42385378	hypothetical protein	Hypothetical		2	1.87E-02
slr0220	1544	1659	1529	636	717	0.10291936	-0.014714933	-1.279530274	-1.106800401	glycyl-tRNA synthetase beta chain	Translation	Aminoacyl tRNA synthetases and tRNA modification	3	7.22E-03
slr0222	248	239	282	387	660	-0.055894115	0.180790004	0.638253959	1.409441522	two-component hybrid sensor and regulator	Regulatory functions		3	1.42E-02
slr0224	231	213	203	617	498	-0.114244746	-0.186449024	1.419604258	1.108688343	similar to sterol C5-desaturase	Fatty acid, phospholipid and sterol metabolism		3	1.26E-02
slr0226	1281	2250	1975	8672	13752	0.8126965	0.624246442	2.759132028	3.424364923	unknown protein	Unknown		11	5.76E-02
slr0228	14539	13619	13253	1728	1556	-0.09421462	-0.133600283	-3.07258108	-3.223848069	cell division protein FtsH	Cellular processes	Cell division	9	2.40E-03
slr0229	3353	3553	4017	3689	3876	0.083470785	0.260558658	0.137567542	0.209063618	3-hydroxyisobutyrate dehydrogenase	Energy metabolism	Amino acids and amines	1	4.74E-01
slr0230	1380	1290	1367	1664	3397	-0.096784554	-0.013798075	0.270574079	1.299859906	putative transposase [ISY100f: 2534034 - 2534980]	Other categories	Transposon-related functions	3	1.70E-02
slr0231	201	205	199	167	202	0.023947453	-0.018063325	-0.270346245	0.007424089	probable DNA-3-methyladenine glycosylase	Other categories	Other	1	5.89E-01
slr0232	1790	1654	1438	1962	2135	-0.114068407	-0.315903812	0.132938734	0.254581113	hypothetical protein	Hypothetical		1	1.60E-01
slr0233	1409	1978	2026	4614	5655	0.489433778	0.524629762	1.711727083	2.005148836	thioredoxin M	Biosynthesis of cofactors, prosthetic groups, and carriers	Thioredoxin, glutaredoxin, and glutathione	4	9.19E-03
slr0236	2478	2830	3245	2732	2172	0.191880016	0.389239424	0.141161064	-0.189744255	similar to glutathione S-transferase	Biosynthesis of cofactors, prosthetic groups, and carriers	Thioredoxin, glutaredoxin, and glutathione	1	1.32E-01
slr0237	774	922	1615	1910	2498	0.251885511	1.060351266	1.302014276	1.689473868	glycogen operon protein GlgX homolog	Central intermediary metabolism	Polysaccharides and glycoproteins	3	1.53E-03
slr0238	2258	2456	3037	1851	2170	0.121691088	0.427669461	-0.286906945	-0.05747134	hypothetical protein	Hypothetical		2	4.71E-02
slr0239	1625	1559	1724	1528	1451	-0.059236127	0.085865753	-0.08824764	-0.163174444	precorrin-4 C11-methyltransferase	Biosynthesis of cofactors, prosthetic groups, and carriers	Cobalamin, heme, phycobilin and porphyrin	1	5.82E-01
slr0240	2323	2780	2825	5717	8955	0.259026054	0.282084952	1.299230643	1.946669097	transcriptional regulator	Regulatory functions		4	1.31E-02
slr0241	2686	3187	3204	5233	8485	0.246827398	0.254181292	0.962123914	1.659367586	hypothetical protein	Hypothetical		3	2.06E-02
slr0242	1875	2073	2081	2307	3254	0.1447873	0.150227895	0.299060278	0.79512745	bacterioferritin comigratory protein homolog	Transport and binding proteins		2	7.53E-02
slr0243	665	686	672	861	1085	0.044712997	0.015496333	0.371992899	0.706138407	hypothetical protein	Hypothetical		2	3.80E-02
slr0244	2733	3944	4394	9631	7945	0.529217352	0.685139753	1.817093426	1.539570208	hypothetical protein	Hypothetical		4	1.81E-02
slr0245	908	880	869	2551	1924	-0.045500325	-0.062645988	1.490632897	1.083411869	Histone deacetylase family protein	Other categories	Other	3	9.23E-03
slr0249	698	867	944	1878	3015	0.312264409	0.435230839	1.428179005	2.110786728	hypothetical protein	Hypothetical		4	6.22E-03
slr0250	3547	4383	5051	6215	8346	0.305158989	0.509946433	0.809068694	1.234371423	hypothetical protein	Hypothetical		2	5.75E-03
slr0251	2056	2139	2248	2380	3892	0.057108513	0.128734283	0.211406358	0.9210427	ATP-binding protein of ABC transporter	Transport and binding proteins		2	5.07E-03
slr0252	397	352	317	307	443	-0.174780136	-0.322339939	-0.372325114	0.160551285	probable precorrin-6x reductase	Biosynthesis of cofactors, prosthetic groups, and carriers	Cobalamin, heme, phycobilin and porphyrin	1	2.86E-01
slr0254	684	754	727	323	281	0.14040951	0.086598627	-1.084295924	-1.284862911	hypothetical protein	Hypothetical		3	5.86E-03
slr0257	2080	2252	2646	1947	2127	0.11503091	0.347506342	-0.09510603	0.032693957	periplasmic carboxyl-terminal protease	Translation	Degradation of proteins, peptides, and glycopeptides	1	6.88E-02
slr0260	2684	2157	2274	3095	2441	-0.315223345	-0.238939769	0.205651356	-0.13655152	cob(I)alamin adenosyltransferase	Biosynthesis of cofactors, prosthetic groups, and carriers	Cobalamin, heme, phycobilin and porphyrin	1	2.09E-01
slr0261	7186	7134	6498	2421	1954	-0.010662672	-0.145214968	-1.569482115	-1.878730858	NADH dehydrogenase subunit 7	Photosynthesis and respiration	NADH dehydrogenase	4	1.48E-02
slr0262	2330	2231	2228	2688	3836	-0.062784465	-0.065037326	0.206125636	0.719268515	unknown protein	Unknown		2	1.65E-01
slr0263	714	754	775	955	1726	0.078571894	0.11981086	0.420572216	1.274227715	hypothetical protein	Hypothetical		2	5.80E-02
slr0264	795	816	800	985	1110	0.036509241	0.007666568	0.308097694	0.481319452	hypothetical protein	Hypothetical		1	5.98E-03
slr0265	698	760	813	818	1023	0.122811465	0.221200505	0.228584707	0.552053129	putative transposase [ISY523c: 1513158 - 1514023]	Other categories	Transposon-related functions	1	1.59E-01
slr0267	1087	929	749	506	578	-0.22644328	-0.537442642	-1.102481301	-0.911039613	hypothetical protein	Hypothetical		2	4.59E-02
slr0269	648	784	647	887	986	0.27531902	-0.003191467	0.452386136	0.605170477	hypothetical protein	Hypothetical		2	2.28E-02
slr0270	2448	2459	2589	5396	8434	0.006606245	0.081014737	1.140604773	1.784877744	hypothetical protein	Hypothetical		3	6.24E-03
slr0271	271	326	296	1348	2538	0.265684669	0.125624114	2.313114415	3.226581664	unknown protein	Unknown		9	6.04E-02
slr0272	532	584	483	2017	4780	0.133450517	-0.140983996	1.921492076	3.166655079	unknown protein	Unknown		10	6.19E-02
slr0273	949	1250	838	2049	4874	0.398041334	-0.179401285	1.110624009	2.361004987	unknown protein	Unknown		6	2.13E-02
slr0280	2436	2598	2411	1254	1002	0.092737904	-0.014811938	-0.958031559	-1.281307402	hypothetical protein	Hypothetical		3	5.90E-03
slr0284	14363	14750	12634	8811	3784	0.038374502	-0.18508496	-0.704994091	-1.924193841	hypothetical protein	Hypothetical		4	8.24E-03
slr0285	475	452	414	383	338	-0.073763286	-0.200022275	-0.309726229	-0.49155979	hypothetical protein	Hypothetical		1	5.46E-01
slr0286	248	248	252	98	116	0.001048555	0.024316289	-1.343460634	-1.098347536	protein involved in functional assembly of photosystem II	Unknown		3	1.75E-03
slr0287	14257	13433	11944	7744	9189	-0.085882447	-0.25538971	-0.880466697	-0.633647555	hypothetical protein	Hypothetical		2	2.21E-02
slr0288	4833	3481	3503	789	1139	-0.473244828	-0.464113448	-2.614291594	-2.085484017	glutamate--ammonia ligase	Amino acid biosynthesis	Glutamate family / Nitrogen assimilation	6	7.11E-02
slr0291	969	1102	1235	630	515	0.186376244	0.349792195	-0.621809754	-0.912722288	hypothetical protein	Hypothetical		2	1.01E-01
slr0292	523	548	594	373	419	0.06726978	0.181601127	-0.487782111	-0.321743957	hypothetical protein	Hypothetical		2	2.09E-01
slr0293	1516	1718	2187	412	398	0.180224169	0.528326699	-1.878857161	-1.931353209	glycine dehydrogenase	Energy metabolism	Amino acids and amines	6	1.58E-02
slr0294	1840	1733	1766	915	1187	-0.086717636	-0.059207302	-1.007893493	-0.632734755	unknown protein	Unknown		2	4.85E-02
slr0298	1211	1498	2286	8681	11171	0.306871096	0.916300327	2.841547655	3.20542316	FraH protein homolog	Other categories	Other	9	3.77E-02
slr0299	372	373	473	2105	2630	0.004091737	0.348059372	2.50101811	2.822095218	hypothetical protein	Hypothetical		7	3.06E-03
slr0300	220	226	253	710	801	0.040230534	0.202634305	1.689013047	1.862935221	hypothetical protein	Hypothetical		4	1.70E-03
slr0301	396	872	1276	29456	49856	1.137762044	1.68725383	6.216614474	6.975822745	phosphoenolpyruvate synthase	Energy metabolism	Pyruvate and acetyl-CoA metabolism	126	2.37E-02
slr0302	868	622	617	1824	2297	-0.480719902	-0.492284677	1.07200013	1.404576051	unknown protein	Unknown		4	6.55E-03
slr0303	763	762	838	393	551	-0.001630286	0.134734377	-0.956654824	-0.469768895	hypothetical protein	Hypothetical		2	1.98E-02
slr0304	763	821	914	404	545	0.107085583	0.261782874	-0.91616952	-0.483541908	hypothetical protein	Hypothetical		2	4.14E-02
slr0305	296	310	289	207	194	0.070219439	-0.033774302	-0.511201128	-0.603977125	hypothetical protein	Hypothetical		2	2.72E-01
slr0306	491	555	560	510	660	0.175149166	0.189633684	0.055037989	0.426294634	unknown protein	Unknown		1	2.69E-01
slr0309	570	847	1382	693	737	0.572090183	1.278438246	0.282260458	0.372044569	probable methyltransferase	Other categories	Other	2	8.12E-02
slr0311	698	684	606	593	771	-0.028713215	-0.204285204	-0.234043652	0.142819764	two-component sensor histidine kinase	Regulatory functions		1	2.79E-01
slr0312	3445	3965	3066	1075	1323	0.203127236	-0.167818833	-1.679379666	-1.380860954	two-component response regulator NarL subfamily	Regulatory functions		4	9.39E-03
slr0313	265	315	297	197	235	0.245257564	0.160559416	-0.431621377	-0.173817422	hypothetical protein	Hypothetical		2	1.16E-01
slr0314	319	393	450	246	231	0.298386801	0.494915351	-0.375162149	-0.466535501	non-heme chloroperoxidase	Other categories	Other	2	6.21E-02
slr0315	458	521	560	297	273	0.188169445	0.291030973	-0.624734683	-0.747499964	probable oxidoreductase	Other categories	Other	2	3.90E-02
slr0316	835	1105	948	943	663	0.4052835	0.183390137	0.176329428	-0.332635795	hypothetical protein	Hypothetical		2	5.13E-01
slr0317	217	258	276	168	159	0.249519235	0.347251112	-0.368747051	-0.44726682	hypothetical protein	Hypothetical		2	1.02E-01
slr0318	1594	1723	1669	1011	974	0.112124947	0.066102766	-0.656580467	-0.710138816	unknown protein	Unknown		2	1.11E-02
slr0319	526	592	543	233	247	0.170700032	0.047147781	-1.172602991	-1.088949977	beta-lactamase	Other categories	Drug and analog sensitivity	3	2.36E-02
slr0320	562	651	676	750	1155	0.212441439	0.268366597	0.417353537	1.040518859	hypothetical protein	Hypothetical		2	3.56E-02
slr0321	594	673	804	467	570	0.179654348	0.437301557	-0.348356164	-0.060187328	GTP-binding protein ERA homolog	Regulatory functions		2	2.42E-02
slr0322	2729	2869	3565	4027	8765	0.072263071	0.385370686	0.561235043	1.683308152	two-component hybrid sensor and regulator	Regulatory functions		3	2.05E-02
slr0323	738	860	959	677	740	0.221203005	0.378951157	-0.123794276	0.005339992	putative alpha-mannosidase	Central intermediary metabolism	Polysaccharides and glycoproteins	1	6.94E-02
slr0324	1959	1859	1835	1907	1355	-0.075531568	-0.094123273	-0.038867471	-0.531805538	probable oligopeptides ABC transporter permease protein	Transport and binding proteins		1	2.80E-01
slr0325	617	506	516	616	325	-0.28734138	-0.260418802	-0.003054507	-0.928011813	hypothetical protein	Hypothetical		2	1.22E-01
slr0326	2483	2315	2495	1853	2292	-0.101273216	0.006531497	-0.422105027	-0.115610335	hypothetical protein	Hypothetical		1	5.18E-01
slr0327	1351	1155	1195	807	935	-0.226371458	-0.177595159	-0.742953655	-0.531174938	iron(III) ABC transporter, permease protein	Transport and binding proteins		2	8.34E-02
slr0328	1226	1031	1087	601	651	-0.249484823	-0.173315646	-1.027945039	-0.913687604	low molecular weight phosphotyrosine protein phosphatase	Translation	Protein modification and translation factors	2	2.14E-02
slr0329	1774	1481	1526	952	910	-0.260479175	-0.217201462	-0.89869389	-0.963850356	glucokinase	Energy metabolism	Glycolysis	2	3.72E-03
slr0331	6707	8090	9798	6224	3129	0.270606633	0.546902068	-0.107841123	-1.099856452	NADH dehydrogenase subunit 4 (involved in photosystem-1 cyclic electron flow)	Photosynthesis and respiration	NADH dehydrogenase	3	5.28E-03
slr0333	2482	3819	5764	2416	801	0.621704118	1.215542717	-0.039053192	-1.631618942	unknown protein	Unknown		7	1.05E-02
slr0334	2101	3041	4780	2471	960	0.53383928	1.186173808	0.234479734	-1.129435557	unknown protein	Unknown		5	6.94E-02
slr0335	22433	42865	35645	13512	5206	0.934162856	0.668050754	-0.73136292	-2.107276092	phycobilisome core-membrane linker polypeptide	Photosynthesis and respiration	Phycobilisome	8	3.37E-04
slr0337	2415	3243	2645	4064	3403	0.42529066	0.131179375	0.750899959	0.494919761	hypothetical protein	Hypothetical		2	2.13E-01
slr0338	5162	5129	4997	1330	1049	-0.009352308	-0.046926209	-1.956693064	-2.299235767	probable oxidoreductase	Other categories	Other	5	2.39E-03
slr0341	564	730	634	463	484	0.371248926	0.169020611	-0.285108953	-0.22148387	unknown protein	Unknown		2	3.97E-03
slr0342	43593	52350	39513	21720	17590	0.26409687	-0.141753914	-1.005068868	-1.309374395	cytochrome b6	Photosynthesis and respiration	Cytochrome b6/f complex	3	9.45E-04
slr0343	39906	51626	36120	20429	12608	0.371475874	-0.143825551	-0.966020681	-1.662259426	cytochrome b6-f complex subunit 4	Photosynthesis and respiration	Cytochrome b6/f complex	4	2.34E-03
slr0344	3491	3785	3882	4585	4341	0.116694	0.153285373	0.393473872	0.31436805	probable glycosyltransferase	Cell envelope	Surface polysaccharides, lipopolysaccharides and antigens	1	6.88E-01
slr0345	3463	3683	3347	774	502	0.088879294	-0.048799188	-2.161563434	-2.785740962	unknown protein	Unknown		7	5.88E-03
slr0346	2561	2636	2620	721	633	0.041589553	0.03247021	-1.829629755	-2.016127694	ribonuclease III	Transcription	Degradation of RNA	4	7.97E-03
slr0347	782	866	837	703	1169	0.147913234	0.097711627	-0.153153934	0.579497256	probable permease protein of ABC transporter	Transport and binding proteins		2	1.80E-01
slr0348	1676	1940	2094	1154	1145	0.211181735	0.321483039	-0.538147129	-0.549051644	hypothetical protein	Hypothetical		2	9.18E-02
slr0350	753	809	835	846	1119	0.104509509	0.149680298	0.167977823	0.571963746	putative transposase [ISY523e: 2441031 - 2441901]	Other categories	Transposon-related functions	1	1.09E-01
slr0351	1135	1517	1412	512	473	0.417865374	0.314499222	-1.15029992	-1.263473039	hypothetical protein	Hypothetical		3	1.93E-02
slr0352	1420	1271	1379	1720	3203	-0.160000371	-0.04219676	0.277033115	1.173520515	putative transposase [ISY100e: 2443927 - 2444873]	Other categories	Transposon-related functions	3	3.51E-03
slr0353	289	412	345	296	383	0.508698218	0.252934476	0.033645013	0.402164689	unknown protein	Unknown		1	2.75E-01
slr0354	1235	1303	1093	439	479	0.077819389	-0.175994805	-1.492176989	-1.366292271	ATP-binding protein of ABC transporter	Transport and binding proteins		3	8.89E-03
slr0355	3918	4094	3951	2373	3228	0.063399104	0.012096842	-0.723055722	-0.279244993	hypothetical protein	Hypothetical		2	1.97E-01
slr0356	889	1013	1025	671	540	0.18924952	0.20603022	-0.404257674	-0.717326909	hypothetical protein	Hypothetical		2	3.33E-02
slr0357	1453	1408	1433	1150	1045	-0.045340738	-0.020326022	-0.33790877	-0.47505585	histidyl-tRNA synthetase	Translation	Aminoacyl tRNA synthetases and tRNA modification	1	5.58E-02
slr0358	2554	3303	3159	2693	1936	0.370802201	0.306581846	0.076209382	-0.399782316	unknown protein	Unknown		2	2.80E-03
slr0359	1494	1289	1468	2309	2370	-0.213272855	-0.025265196	0.628352377	0.665755153	hypothetical protein	Hypothetical		2	3.20E-02
slr0360	1358	1408	1613	374	259	0.052469219	0.248402202	-1.861303159	-2.392084791	hypothetical protein	Hypothetical		6	1.06E-03
slr0361	741	881	1021	1020	1242	0.250018478	0.463181657	0.460680816	0.74491103	probable ribosomal large subunit pseudouridine synthase B	Translation	Ribosomal proteins: synthesis and modification	2	1.94E-01
slr0362	898	883	901	510	600	-0.024614371	0.00534644	-0.816418484	-0.582555281	hypothetical protein	Hypothetical		2	1.45E-01
slr0363	392	470	520	357	348	0.260345168	0.406198244	-0.135361077	-0.171939295	hypothetical protein	Hypothetical		1	1.65E-01
slr0364	591	436	593	511	1461	-0.436954079	0.004918832	-0.209153995	1.306707619	hypothetical protein	Hypothetical		3	2.74E-02
slr0366	1066	836	995	1011	519	-0.35089844	-0.098646343	-0.075342138	-1.038685357	unknown protein	Unknown		2	9.04E-02
slr0368	4251	5344	8317	2753	1274	0.330331646	0.96845468	-0.626590239	-1.738368256	unknown protein	Unknown		7	4.91E-05
slr0369	5405	7430	9821	2949	2030	0.459023495	0.861447456	-0.874098868	-1.412647164	RND multidrug efflux transporter	Transport and binding proteins		5	1.16E-04
slr0370	1715	2285	2785	3085	3634	0.413993799	0.699003581	0.846789262	1.083169208	succinate-semialdehyde dehydrogenase (NADP+)	Energy metabolism	Amino acids and amines	2	1.46E-02
slr0373	33069	78062	71138	101151	54853	1.239143756	1.105137994	1.612958283	0.730094417	hypothetical protein	Hypothetical		3	1.12E-01
slr0374	15445	33922	29710	37499	28908	1.135134086	0.943858533	1.279746118	0.904373466	hypothetical protein	Hypothetical		2	8.09E-02
slr0376	8241	22505	22462	22520	6769	1.449368229	1.44659097	1.450310308	-0.28393111	hypothetical protein	Hypothetical		3	9.28E-02
slr0377	741	889	980	978	1068	0.26338131	0.40396504	0.400450132	0.528589445	unknown protein	Unknown		1	1.68E-01
slr0378	1202	1190	1406	753	732	-0.013394305	0.22631635	-0.674632165	-0.715365872	similar to 7-beta-(4-carbaxybutanamido)cephalosporanic acid acylase	Other categories	Drug and analog sensitivity	2	8.50E-03
slr0379	1442	1601	2108	566	470	0.150995777	0.548279588	-1.348152312	-1.616246852	thymidylate kinase	Other categories	Other	4	6.44E-04
slr0380	2301	2386	3221	752	515	0.05244398	0.48518086	-1.613076423	-2.158714855	hypothetical protein	Hypothetical		6	2.99E-03
slr0381	2740	2283	2404	1339	1148	-0.262919073	-0.188578398	-1.032425712	-1.25560519	lactoylglutathione lyase	Other categories	Other	2	1.25E-02
slr0383	557	594	473	244	259	0.093454805	-0.234735292	-1.188071738	-1.105843888	hypothetical protein	Hypothetical		2	6.09E-03
slr0384	1985	2088	2130	1071	941	0.073515579	0.102187551	-0.890324003	-1.076254371	sulfoquinovosyldiacylglycerol biosynthesis protein SqdX	Fatty acid, phospholipid and sterol metabolism		2	2.04E-02
slr0386	722	868	880	679	993	0.266221225	0.285586768	-0.087926724	0.459520126	unknown protein	Unknown		1	4.82E-01
slr0387	1033	1257	1187	1426	1659	0.282006603	0.200134947	0.464417428	0.682540844	cysteine desulfurase NifS	Amino acid biosynthesis	Glutamate family / Nitrogen assimilation	2	3.57E-01
slr0388	2457	2424	2354	3192	3722	-0.019572623	-0.061904765	0.377394563	0.599068837	hypothetical protein	Hypothetical		2	1.86E-02
slr0392	1222	1259	1291	874	985	0.042646211	0.078894384	-0.483250671	-0.311832546	unknown protein	Unknown		1	1.36E-01
slr0393	758	578	688	309	520	-0.391584461	-0.13960348	-1.293017801	-0.54453659	unknown protein	Unknown		2	2.63E-02
slr0394	20549	17825	14604	1879	847	-0.205137428	-0.492758043	-3.4508687	-4.600117222	phosphoglycerate kinase	Energy metabolism	Glycolysis	24	3.89E-06
slr0395	1324	1275	1434	2108	2815	-0.054560539	0.115540475	0.670835362	1.088162665	nitrate assimilation transcriptional activator, LysR family protein	Amino acid biosynthesis	Glutamate family / Nitrogen assimilation	2	3.75E-02
slr0397	1319	1792	2311	2322	3679	0.441482371	0.808999298	0.815290067	1.479658604	hypothetical protein	Hypothetical		3	1.03E-02
slr0398	3625	3380	3740	1511	1275	-0.1008931	0.045114345	-1.262740921	-1.507032216	unknown protein	Unknown		3	9.68E-03
slr0399	2483	2141	2086	1594	1732	-0.213954971	-0.251393018	-0.639442722	-0.519337516	chaperon-like protein for quinone binding in photosystem II	Hypothetical		2	1.51E-02
slr0400	819	855	903	369	275	0.061443389	0.140290917	-1.151049898	-1.572078417	hypothetical protein	Hypothetical		3	1.89E-02
slr0401	1813	1845	1663	1145	1152	0.025153036	-0.123971583	-0.663233042	-0.653933436	periplasmic polyamine-binding protein of ABC transporter	Transport and binding proteins		2	7.29E-03
slr0402	475	562	570	471	439	0.243569397	0.262675101	-0.013487876	-0.115121114	hypothetical protein	Hypothetical		1	5.37E-01
slr0404	6642	6462	6704	10016	13783	-0.039588836	0.013429439	0.592616983	1.053284479	hypothetical protein	Hypothetical		2	5.53E-03
slr0406	952	997	1043	1239	1982	0.067431913	0.132830672	0.381008926	1.058177858	dihydroorotase	Purines, pyrimidines, nucleosides, and nucleotides	Pyrimidine ribonucleotide biosynthesis	2	3.41E-02
slr0407	976	1055	1246	1135	1308	0.112309389	0.352920378	0.21784946	0.422605827	hypothetical protein	Hypothetical		1	3.31E-01
slr0408	2102	1566	1713	1869	1712	-0.424734515	-0.29547918	-0.169363862	-0.295847297	unknown protein	Unknown		1	9.41E-02
slr0415	1217	1246	1086	328	305	0.033765349	-0.165210123	-1.8938844	-1.998493009	Na+/H+ antiporter	Transport and binding proteins		4	3.80E-04
slr0416	1147	1363	1291	968	948	0.248949759	0.171424072	-0.243676886	-0.275254241	unknown protein	Unknown		1	3.23E-02
slr0417	1725	2017	2295	1131	1282	0.226025502	0.411847322	-0.60915124	-0.427764866	DNA gyrase subunit A	DNA replication, restriction, modification, recombination, and repair		2	8.22E-02
slr0418	773	599	616	453	342	-0.367744921	-0.327900126	-0.77043297	-1.175528755	putative transcripton factor DevT homolog	Regulatory functions		2	2.98E-02
slr0420	2770	3024	3271	1885	2424	0.126551083	0.239683668	-0.555129613	-0.192801196	hypothetical protein	Hypothetical		2	2.26E-01
slr0421	2244	2524	2587	1547	1649	0.169209684	0.205229453	-0.536484291	-0.444833649	unknown protein	Unknown		2	2.68E-02
slr0423	1980	1364	1596	284	264	-0.53757724	-0.311644735	-2.804146652	-2.909413746	hypothetical protein	Hypothetical		8	2.94E-02
slr0426	3650	3325	2970	3425	3943	-0.134693617	-0.297697657	-0.092101641	0.111407815	GTP cyclohydrolase I	Biosynthesis of cofactors, prosthetic groups, and carriers	Folic acid	1	6.58E-01
slr0427	1842	1752	1641	1372	1654	-0.072488543	-0.166676463	-0.42509948	-0.155952167	putative competence-damage protein	Cellular processes	Transformation	1	1.82E-01
slr0431	2243	2500	3197	1710	725	0.156671983	0.511422402	-0.391383367	-1.628398149	hypothetical protein	Hypothetical		4	1.20E-02
slr0434	9310	9763	8151	3131	2758	0.068627746	-0.191789717	-1.572144992	-1.755047854	elongation factor P	Translation	Protein modification and translation factors	4	3.57E-03
slr0435	10466	8344	8405	8908	10477	-0.326921765	-0.31627189	-0.232410695	0.001548221	biotin carboxyl carrier protein of acetyl-CoA carboxylase	Fatty acid, phospholipid and sterol metabolism		1	8.96E-01
slr0436	2267	2095	2403	3099	4002	-0.114029129	0.083889405	0.450941564	0.819972911	carbon dioxide concentrating mechanism protein CcmO	Photosynthesis and respiration	CO2 fixation	2	3.70E-02
slr0438	1284	1699	1758	1822	2012	0.403284988	0.45251058	0.504853151	0.64751016	hypothetical protein	Hypothetical		2	4.35E-01
slr0439	14907	17323	13309	14825	18898	0.216738356	-0.163549312	-0.007918035	0.342257108	unknown protein	Unknown		1	6.07E-01
slr0440	415	441	454	563	860	0.085637383	0.128631187	0.43986694	1.049679841	hypothetical protein	Hypothetical		2	6.82E-02
slr0442	4835	6909	6862	12214	34048	0.514787966	0.504933712	1.336821016	2.815875594	unknown protein	Unknown		7	3.62E-04
slr0443	2904	2217	1958	270	276	-0.389669247	-0.568743774	-3.4278155	-3.395437658	hypothetical protein	Hypothetical		11	6.55E-03
slr0444	1898	1884	1949	1112	1141	-0.010746283	0.038559144	-0.771746089	-0.734542661	3-phosphoshikimate 1-carboxyvinyltransferase	Amino acid biosynthesis	Aromatic amino acid family	2	1.52E-01
slr0445	931	1096	1267	2289	2773	0.234719652	0.444408795	1.297785533	1.574198778	hypothetical protein	Hypothetical		3	2.51E-02
slr0446	304	322	303	247	262	0.081343654	-0.004847871	-0.298088346	-0.212397373	DNA polymerase III delta&#x27; subunit	DNA replication, restriction, modification, recombination, and repair		1	6.71E-02
slr0447	14782	13991	25282	9248	3916	-0.079286322	0.774311296	-0.676643355	-1.916253726	periplasmic protein, ABC-type urea transport system substrate-binding protein	Transport and binding proteins		6	2.95E-04
slr0448	949	1054	909	393	332	0.15159589	-0.062602632	-1.27273681	-1.51730632	DNA repair protein RadA	DNA replication, restriction, modification, recombination, and repair		3	1.41E-02
slr0449	202	247	259	265	280	0.289481795	0.357573012	0.394072152	0.472488306	probable transcriptional regulator	Regulatory functions		1	3.09E-01
slr0451	1360	1670	1842	2198	2706	0.296181977	0.437322629	0.69221675	0.992473114	putative helicase	DNA replication, restriction, modification, recombination, and repair		2	2.43E-03
slr0452	4700	5049	5116	2562	2289	0.103470456	0.122343922	-0.875099245	-1.037552697	dihydroxyacid dehydratase	Amino acid biosynthesis	Branched chain family	2	6.50E-02
slr0453	2398	2599	3547	1404	919	0.115971325	0.564622143	-0.77208782	-1.384670708	hypothetical protein	Hypothetical		4	2.81E-04
slr0454	3015	2754	2382	1622	1682	-0.130789629	-0.339943087	-0.894392246	-0.842081369	RND multidrug efflux transporter	Transport and binding proteins		2	2.63E-03
slr0455	3437	3449	3265	4135	6253	0.004770005	-0.074148812	0.266674809	0.863162222	hypothetical protein	Hypothetical		2	8.59E-02
slr0456	1087	1192	1136	1299	1783	0.132486294	0.063837042	0.256681185	0.713889992	unknown protein	Unknown		2	2.04E-01
slr0457	282	304	249	190	213	0.108764024	-0.1811841	-0.573356096	-0.406890303	tRNA pseudouridine synthase B	Translation	Aminoacyl tRNA synthetases and tRNA modification	2	1.66E-01
slr0458	744	919	788	626	598	0.303541584	0.081185409	-0.250350663	-0.316365272	unknown protein	Unknown		2	2.58E-01
slr0459	2019	1935	1737	1600	1399	-0.061800174	-0.21752635	-0.33587682	-0.529918835	hypothetical protein	Hypothetical		1	7.39E-01
slr0460	2829	2295	2819	11205	24112	-0.301981813	-0.004937067	1.985836985	3.091386226	putative transposase [ISY352g: 3511668 - 3512290, join 3513238 - 3514051]	Other categories	Transposon-related functions	11	7.34E-02
slr0462	1052	1066	1081	2341	7175	0.01915713	0.03922714	1.154330959	2.770195866	putative transposase [ISY352g: 3511668 - 3512290, join 3513238 - 3514051]	Other categories	Transposon-related functions	7	8.28E-03
slr0467	877	1118	1092	361	348	0.350625246	0.316762036	-1.280182202	-1.334902085	conserved component of ABC transporter for natural amino acids	Transport and binding proteins		3	4.83E-03
slr0468	2232	2186	2042	1146	1375	-0.029621935	-0.12820882	-0.96110055	-0.698197482	unknown protein	Unknown		2	1.27E-02
slr0469	15553	12145	11945	5666	4546	-0.356820911	-0.380768312	-1.456746837	-1.774441776	30S ribosomal protein S4	Translation	Ribosomal proteins: synthesis and modification	3	5.53E-03
slr0473	4204	6160	13943	57121	86752	0.55135658	1.729823311	3.764322141	4.3672044	cyanobacterial phytochrome 1, two-component sensor histidine kinase	Regulatory functions		21	2.02E-02
slr0474	628	905	1544	14857	37129	0.529009131	1.298552926	4.565261857	5.886696321	two-component response regulator CheY subfamily, regulator for phytochrome 1 (Cph1)	Regulatory functions		59	1.24E-03
slr0476	16285	19897	17099	10199	6277	0.289066382	0.070387696	-0.675037659	-1.375468022	unknown protein	Unknown		3	1.45E-03
slr0477	1760	1580	1633	1602	1593	-0.156306189	-0.107987562	-0.135727652	-0.143879944	phosphoribosylglycinamide formyltransferase	Purines, pyrimidines, nucleosides, and nucleotides	Purine ribonucleotide biosynthesis	1	5.14E-01
slr0479	563	627	690	387	435	0.153741116	0.29116484	-0.543933854	-0.37457737	hypothetical protein	Hypothetical		2	2.78E-02
slr0480	1003	1100	1243	764	676	0.133522073	0.30919052	-0.393674743	-0.569720181	hypothetical protein YCF46	Hypothetical		2	1.18E-02
slr0482	1543	1610	1966	1312	1261	0.061689289	0.349741687	-0.234426473	-0.291182825	unknown protein	Unknown		2	3.88E-03
slr0483	35695	40964	34383	13492	3849	0.198634218	-0.054010313	-1.403601977	-3.213008728	hypothetical protein	Hypothetical		11	1.21E-02
slr0484	2456	2402	2211	1179	946	-0.032257984	-0.151769432	-1.05917855	-1.375938941	two-component sensor histidine kinase	Regulatory functions		3	3.81E-03
slr0487	805	917	1038	829	837	0.187585067	0.367523027	0.042941052	0.055949289	hypothetical protein	Hypothetical		1	5.11E-01
slr0488	9145	9757	10214	10619	11879	0.09343939	0.159458038	0.215516012	0.377361861	virulence factor MviN homolog.	Cellular processes	Transformation	1	6.74E-01
slr0489	2718	3658	3619	5919	6585	0.428176616	0.412842404	1.122607507	1.276417728	unknown protein	Unknown		2	1.19E-02
slr0491	829	869	905	660	761	0.067318873	0.126596953	-0.328500803	-0.123607615	hypothetical protein	Hypothetical		1	2.11E-01
slr0492	635	598	560	537	589	-0.087031835	-0.181014	-0.240775967	-0.108643934	O-succinylbenzoic acid-CoA ligase	Biosynthesis of cofactors, prosthetic groups, and carriers	Menaquinone and ubiquinone	1	4.87E-01
slr0493	2116	2269	2950	1044	968	0.100642237	0.47916991	-1.019287537	-1.128837084	similar to mannose-1-phosphate guanylyltransferase	Energy metabolism	Sugars	3	2.76E-02
slr0495	187	203	185	158	170	0.120720517	-0.013451073	-0.243031889	-0.138578282	HetI protein homolog	Cell envelope	Membranes, lipoproteins, and porins	1	5.17E-01
slr0496	274	283	270	230	238	0.047040383	-0.02422207	-0.254423082	-0.202206742	unknown protein	Unknown		1	1.42E-01
slr0498	447	445	418	178	211	-0.005566357	-0.097341175	-1.325787932	-1.079242474	unknown protein	Unknown		3	2.52E-02
slr0500	4794	4827	6002	7221	9752	0.009990961	0.324207251	0.591039394	1.024466778	imidazoleglycerol-phosphate dehydratase	Amino acid biosynthesis	Aromatic amino acid family	2	1.05E-01
slr0502	744	799	785	809	849	0.103481111	0.077307853	0.121584347	0.191035327	cobalamin synthesis protein cobW homolog	Biosynthesis of cofactors, prosthetic groups, and carriers	Cobalamin, heme, phycobilin and porphyrin	1	9.78E-01
slr0503	4248	4196	4131	4558	4630	-0.017764993	-0.04049483	0.101585545	0.12420654	hypothetical protein YCF66	Hypothetical		1	8.70E-01
slr0505	595	564	555	618	772	-0.078123389	-0.100295894	0.054837445	0.375130452	hypothetical protein	Hypothetical		1	2.76E-01
slr0506	4031	6555	5041	1735	1300	0.701279958	0.322390026	-1.216013787	-1.63319087	light-dependent NADPH-protochlorophyllide oxidoreductase	Biosynthesis of cofactors, prosthetic groups, and carriers	Cobalamin, heme, phycobilin and porphyrin	5	5.23E-03
slr0509	829	1153	1023	525	550	0.476583003	0.304750023	-0.657425147	-0.591474469	hypothetical protein	Hypothetical		2	4.36E-02
slr0510	522	540	475	289	323	0.048902319	-0.13726338	-0.851952926	-0.694478001	hypothetical protein	Hypothetical		2	6.80E-04
slr0511	881	843	887	895	1228	-0.063890012	0.009901337	0.023397023	0.479140898	putative transposase [ISY523g: 2921593 - 2922457]	Other categories	Transposon-related functions	1	5.99E-04
slr0513	2166	2175	2351	1703	1299	0.006046918	0.118483175	-0.347015435	-0.736824037	iron transport system substrate-binding protein, periplasmic protein	Transport and binding proteins		2	1.14E-01
slr0514	459	469	425	314	334	0.03216503	-0.110183432	-0.547462148	-0.458896714	unknown protein	Unknown		1	4.23E-02
slr0516	414	509	513	239	257	0.29710306	0.309502719	-0.793354696	-0.686552892	hypothetical protein	Hypothetical		2	1.19E-02
slr0517	282	301	354	947	1566	0.091400879	0.328196794	1.746535067	2.472953704	hypothetical protein	Hypothetical		6	1.38E-03
slr0518	450	572	671	4229	5488	0.344953137	0.575908735	3.230933107	3.606977897	similar to alpha-L-arabinofuranosidase B	Central intermediary metabolism	Polysaccharides and glycoproteins	12	3.00E-03
slr0519	1715	1620	1341	2262	2875	-0.082059774	-0.354608513	0.399363865	0.745212958	hypothetical protein	Hypothetical		2	8.43E-02
slr0520	3659	2975	3097	3601	3846	-0.298714918	-0.240683789	-0.023102034	0.071721936	phosphoribosyl formylglycinamidine synthase	Purines, pyrimidines, nucleosides, and nucleotides	Purine ribonucleotide biosynthesis	1	5.95E-02
slr0521	346	315	273	326	564	-0.134643251	-0.339832129	-0.084188401	0.703921424	unknown protein	Unknown		2	1.47E-02
slr0522	1149	749	728	865	957	-0.616465187	-0.659224478	-0.410329068	-0.264012935	unknown protein	Unknown		2	5.39E-01
slr0523	1760	1690	1660	1738	2043	-0.058178395	-0.084055475	-0.017884231	0.215468892	similar to dethiobiotin synthetase	Biosynthesis of cofactors, prosthetic groups, and carriers	Biotin	1	2.40E-01
slr0525	11833	11883	10212	11713	12649	0.006156108	-0.212471535	-0.014656443	0.096232309	Mg-protoporphyrin IX methyl transferase	Biosynthesis of cofactors, prosthetic groups, and carriers	Cobalamin, heme, phycobilin and porphyrin	1	7.63E-01
slr0526	1377	1211	1094	530	552	-0.184914235	-0.332547096	-1.378103748	-1.319793206	3-methyl-2-oxobutanoate hydroxymethyltransferase	Biosynthesis of cofactors, prosthetic groups, and carriers	Pantothenate	3	7.53E-03
slr0527	634	652	817	427	424	0.040977806	0.366559241	-0.568015214	-0.578888477	transcription regulator ExsB homolog	Regulatory functions		2	4.56E-03
slr0528	3269	4113	4076	1088	1027	0.331438951	0.318230974	-1.586484085	-1.669967139	UDP-N-acetylmuramoylalanyl-D-glutamate--2, 6-diaminopimelate ligase	Cell envelope	Murein sacculus and peptidoglycan	4	2.78E-03
slr0529	1740	843	767	1267	1318	-1.046507411	-1.182453299	-0.457543324	-0.401497084	glucosylglycerol transport system substrate-binding protein	Transport and binding proteins		2	1.67E-01
slr0530	453	483	511	247	327	0.095283081	0.17628969	-0.874195927	-0.466847832	glucosylglycerol transport system permease protein	Transport and binding proteins		2	2.16E-02
slr0531	548	601	634	413	371	0.133968023	0.21070892	-0.406245103	-0.56218639	glucosylglycerol transport system permease protein	Transport and binding proteins		2	1.22E-01
slr0533	915	1044	1014	1037	1164	0.19032737	0.148619525	0.180584571	0.347173196	two-component sensor histidine kinase	Regulatory functions		1	2.20E-01
slr0534	1516	1624	1713	663	931	0.098816653	0.176529968	-1.192989353	-0.704310005	probable transglycosylase	Cell envelope	Murein sacculus and peptidoglycan	3	1.51E-02
slr0535	2625	2796	3080	2917	3771	0.090685978	0.23024222	0.152084179	0.522354939	protease	Translation	Degradation of proteins, peptides, and glycopeptides	1	9.41E-02
slr0536	3379	3999	3588	1624	1495	0.243122373	0.086780483	-1.057055178	-1.176501078	uroporphyrinogen decarboxylase	Biosynthesis of cofactors, prosthetic groups, and carriers	Cobalamin, heme, phycobilin and porphyrin	3	1.80E-02
slr0537	4093	4049	4210	1766	2035	-0.015788399	0.040681996	-1.212994848	-1.008432343	putative sugar kinase	Other categories	Other	2	2.68E-02
slr0541	415	457	517	409	455	0.139176357	0.316260073	-0.019981108	0.131292067	probable amidotransferase	Other categories	Other	1	4.55E-01
slr0542	5356	5555	5766	7159	7635	0.052704345	0.106281836	0.418479672	0.511485045	ATP-dependent protease ClpP	Translation	Degradation of proteins, peptides, and glycopeptides	1	3.79E-01
slr0543	2887	2879	2861	2646	3169	-0.003853697	-0.013021707	-0.125498289	0.134766275	tryptophan synthase beta subunit	Amino acid biosynthesis	Aromatic amino acid family	1	8.41E-01
slr0544	608	720	801	656	779	0.243863361	0.397289135	0.110222711	0.357459008	ATP-binding protein of ABC transporter	Transport and binding proteins		1	3.63E-01
slr0545	432	451	573	473	584	0.060337792	0.407382867	0.12942091	0.433885047	hypothetical protein	Hypothetical		1	4.34E-01
slr0546	2731	2749	3044	2088	2212	0.009592518	0.156743859	-0.386923944	-0.304104141	indole-3-glycerol phosphate synthase	Amino acid biosynthesis	Aromatic amino acid family	1	1.52E-01
slr0549	3590	3953	3952	3858	3225	0.138916529	0.138563711	0.103806751	-0.154726018	aspartate beta-semialdehyde dehydrogenese	Amino acid biosynthesis	Aspartate family	1	6.10E-01
slr0550	2582	2819	2850	2092	1546	0.126683674	0.142287222	-0.30351088	-0.74026099	dihydrodipicolinate synthase	Amino acid biosynthesis	Aspartate family	2	1.51E-01
slr0551	5123	5680	7815	5600	2583	0.148885341	0.609354333	0.128457207	-0.987714731	hypothetical protein	Hypothetical		3	4.86E-02
slr0552	6817	5305	5222	1590	893	-0.361948394	-0.384505431	-2.100416685	-2.931987219	hypothetical protein	Hypothetical		8	4.84E-03
slr0553	1865	1463	1395	513	376	-0.350428555	-0.418885173	-1.862456442	-2.311117187	hypothetical protein	Hypothetical		5	9.36E-03
slr0554	291	628	605	256	348	1.107300292	1.053388914	-0.187515495	0.257195659	hypothetical protein	Hypothetical		2	9.48E-03
slr0556	448	460	487	618	752	0.035961053	0.118553732	0.464243486	0.746660201	hypothetical protein	Hypothetical		2	1.39E-01
slr0557	2376	2415	2304	649	632	0.023499282	-0.044757553	-1.873122884	-1.911044223	valyl-tRNA synthetase	Translation	Aminoacyl tRNA synthetases and tRNA modification	4	7.73E-03
slr0559	6783	6694	5571	1354	1133	-0.019018642	-0.283835002	-2.325006147	-2.581216589	periplasmic binding protein of ABC transporter for natural amino acids	Transport and binding proteins		6	9.56E-04
slr0565	4319	3876	3982	2471	1722	-0.156010478	-0.117297732	-0.80587478	-1.326808719	hypothetical protein	Hypothetical		3	3.10E-02
slr0569	440	500	587	476	718	0.182171351	0.415635922	0.110587585	0.704602981	unknown protein	Unknown		2	1.05E-01
slr0572	440	435	427	463	646	-0.01892936	-0.043884604	0.070487176	0.552845111	unknown protein	Unknown		2	9.86E-02
slr0573	512	835	793	557	631	0.706009621	0.6319524	0.121914938	0.303047347	unknown protein	Unknown		2	3.48E-01
slr0574	442	528	588	376	445	0.256750109	0.412178895	-0.232651951	0.010603737	cytochrome P450	Fatty acid, phospholipid and sterol metabolism		2	1.54E-01
slr0575	2750	2700	2496	1141	878	-0.026389982	-0.139851637	-1.269650628	-1.647412225	hypothetical protein	Hypothetical		3	2.19E-02
slr0579	2410	2929	3085	8186	10549	0.28165699	0.356575128	1.764275409	2.130249553	unknown protein	Unknown		4	1.90E-02
slr0580	888	905	912	1531	1640	0.027582995	0.038990976	0.785546513	0.884479848	aluminum resistance protein homolog	Other categories	Drug and analog sensitivity	2	2.78E-03
slr0581	1310	1326	1867	9991	19354	0.016780115	0.510638386	2.930574253	3.884458334	unknown protein	Unknown		15	2.75E-02
[truncated: 1,497 more rows]
